# Supplementary material for: Crystal structure and Hirshfeld surface analysis of N-[(2-hy­droxy­naphthalen-1-yl)(3-methyl­phen­yl)meth­yl]acetamide
Source: Acta Crystallogr E Crystallogr Commun. 2018 Jun 21;74(Pt 7):1002–5. doi: 10.1107/S2056989018008423 (PMC6038626; doi:10.1107/S2056989018008423)
Supplement: Supplementary file 1 [file e-74-01002-sup1.cif]

##############################################################################
#                                                                            #
# This CIF contains the data in a paper accepted for publication in          #
# Acta Crystallographica Section E. It conforms to the requirements of       #
# Notes for Authors for Acta Crystallographica Section E, and has been       #
# peer reviewed under the auspices of the IUCr Commission on Journals.       #
#                                                                            #
# Full details of the Crystallographic Information File format               #
# are given in the paper "The Crystallographic Information File (CIF):       #
# a New Standard Archive File for Crystallography" by S. R. Hall, F. H.      #
# Allen and I. D. Brown [Acta Cryst. (1991), A47, 655-685].                  #
#                                                                            #
# The current version of the core CIF dictionary is obtainable from          #
# ftp://ftp.iucr.org/pub/cif_core.dic.                                       #
#                                                                            #
# Software is freely available for graphical display of the structure(s)     #
# in this CIF. For information consult the CIF software page                 #
# http://www.iucr.org/resources/cif/software.                                #
#                                                                            #
# This file may be used for bona fide research purposes within the           #
# scientific community so long as proper attribution is given to the journal # 
# article from which it was obtained.                                        #
#                                                                            #
##############################################################################
data_global
_journal_date_recd_electronic     2018-05-25
_journal_date_accepted     2018-06-07
_journal_name_full     'Acta Crystallographica, Section E'
_journal_year     2018
_journal_volume     74
_journal_issue      7
_journal_page_first     1002
_journal_page_last     1005
_journal_paper_category     GO
_journal_paper_doi     10.1107/S2056989018008423
_journal_coeditor_code     XU5928
_publ_contact_author_name     'Hamdouni,  Noudjoud'
_publ_contact_author_address
;
Laboratoire de Cristallographie
D\'epartement de Physique
Universit\'e Mentouri Constantine
25000 Algeria
;
_publ_contact_author_email     'n_hamdouni@yahoo.fr'
_publ_contact_author_fax     ' '
_publ_contact_author_phone     '00 213 57 53 20 93'
_publ_section_title
;
Crystal structure and Hirshfeld surface analysis of
<i>N</i>-[(2-hydroxynaphthalen-1-yl)(3-methylphenyl)methyl]acetamide
;
loop_
    _publ_author_name
    _publ_author_footnote
    _publ_author_address
    'Boudebbous, Khawla' .
;
Laboratoire de Synth\`ese de Mol\'ecules
d'Int\'er\^ets Biologiques
D\'epartement de Chimie
Universit\'e Mentouri-Constantine
25000 Constantine
Algeria
;
    'Zemamouche, Wissem' .
;
Laboratoire de Cristallographie
D\'epartement de Physique
Universit\'e Mentouri-Constantine
25000 Constantine
Algeria
;
    'Debache, Abdelmadjid' .
;
Laboratoire de Synth\`ese de Mol\'ecules
d'Int\'er\^ets Biologiques
D\'epartement de Chimie
Universit\'e Mentouri-Constantine
25000 Constantine
Algeria
;
    'Hamdouni, Noudjoud' .
;
Laboratoire de Cristallographie
D\'epartement de Physique
Universit\'e Mentouri-Constantine
25000 Constantine
Algeria
;
    'Boudjada, Ali' .
;
Laboratoire de Cristallographie
D\'epartement de Physique
Universit\'e Mentouri-Constantine
25000 Constantine
Algeria
;
_publ_section_synopsis
;
This compound crystallizes with two independent molecules (<i>A</i> and
<i>B</i>) in the asymmetric unit. In the crystal, the  <i>A</i> and <i>B</i>
molecules stack head-to-tail in columns along the <i>b</i>-axis direction.
;
data_I
_database_code_depnum_ccdc_archive 'CCDC 1848011'
_chemical_name_systematic
;
<i>N</i>-[(2-Hydroxynaphthalen-1-yl)(3-methylphenyl)methyl]acetamide
;
_chemical_formula_moiety     'C20 H19 N O2'
_chemical_formula_sum     'C20 H19 N O2'
_chemical_formula_iupac     'C20 H19 N O2'
_chemical_formula_weight     305.36
_shelx_space_group_comment
;
The symmetry employed for this shelxl refinement is uniquely defined
by the following loop, which should always be used as a source of
symmetry information in preference to the above space-group names.
They are only intended as comments.
;
_space_group_crystal_system     monoclinic
_space_group_name_H-M_alt     'P 21/c'
_space_group_name_Hall     '-P 2ybc'
loop_
    _symmetry_equiv_pos_as_xyz
    'x, y, z'
    '-x, y+1/2, -z+1/2'
    '-x, -y, -z'
    'x, -y-1/2, z-1/2'
_cell_length_a     24.3079(16)
_cell_length_b     7.5677(4)
_cell_length_c     18.4555(14)
_cell_angle_alpha     90
_cell_angle_beta     110.024(8)
_cell_angle_gamma     90
_cell_volume     3189.7(4)
_cell_formula_units_Z     8
_cell_measurement_reflns_used     5580
_cell_measurement_theta_min     3.5220
_cell_measurement_theta_max     32.3200
_cell_measurement_temperature     293(2)
_exptl_crystal_description     'needle'
_exptl_crystal_colour     'colorlese'
_exptl_crystal_size_max     0.260
_exptl_crystal_size_mid     0.130
_exptl_crystal_size_min     0.090
_exptl_crystal_density_diffrn     1.272
_exptl_crystal_density_meas     ?
_exptl_crystal_density_method     ?
_exptl_crystal_F_000     1296
_exptl_absorpt_coefficient_mu     0.082
_exptl_absorpt_correction_type     multi-scan
_exptl_absorpt_process_details
;
(CrysAlis PRO; Agilent, 2014)
;
_shelx_estimated_absorpt_T_min     ?
_shelx_estimated_absorpt_T_max     ?
_exptl_absorpt_correction_T_min     0.90713
_exptl_absorpt_correction_T_max     1.00000
_exptl_special_details     ?
_diffrn_ambient_temperature     293(2)
_diffrn_radiation_type     MoK\a
_diffrn_radiation_wavelength     0.7107
_diffrn_measurement_device_type     'Agilent Technologies Xcalibur Eos'
_diffrn_measurement_method     '\w scans'
_diffrn_detector_area_resol_mean     8.0226
_diffrn_reflns_number     23278
_diffrn_reflns_av_R_equivalents     0.0252
_diffrn_reflns_theta_min     3.184
_diffrn_reflns_theta_max     32.480
_diffrn_reflns_theta_full     25.241
_diffrn_measured_fraction_theta_max     0.893
_diffrn_measured_fraction_theta_full     0.995
_diffrn_reflns_limit_h_min     -36
_diffrn_reflns_limit_h_max     33
_diffrn_reflns_limit_k_min     -10
_diffrn_reflns_limit_k_max     10
_diffrn_reflns_limit_l_min     -12
_diffrn_reflns_limit_l_max     27
_refine_special_details     ?
_reflns_number_total     10300
_reflns_number_gt     6594
_reflns_threshold_expression     'I > 2\s(I)'
_refine_ls_structure_factor_coef     Fsqd
_refine_ls_matrix_type     full
_refine_ls_R_factor_all     0.0931
_refine_ls_R_factor_gt     0.0558
_refine_ls_wR_factor_gt     0.1396
_refine_ls_wR_factor_ref     0.1591
_refine_ls_goodness_of_fit_ref     1.026
_refine_ls_restrained_S_all     1.026
_refine_ls_number_reflns     10300
_refine_ls_number_parameters     415
_refine_ls_number_restraints     0
_refine_ls_hydrogen_treatment     constr
_refine_ls_weighting_scheme     calc
_refine_ls_weighting_details
              'w=1/[\s^2^(Fo^2^)+(0.0676P)^2^+0.4170P] where P=(Fo^2^+2Fc^2^)/3'
_atom_sites_solution_hydrogens     geom
_atom_sites_solution_primary     direct
_atom_sites_solution_secondary     difmap
_refine_ls_shift/su_max     0.000
_refine_ls_shift/su_mean     0.000
_refine_diff_density_max     0.289
_refine_diff_density_min     -0.204
_refine_ls_extinction_method     none
_refine_ls_extinction_coef     .
loop_
    _atom_type_symbol
    _atom_type_description
    _atom_type_scat_dispersion_real
    _atom_type_scat_dispersion_imag
    _atom_type_scat_source
    C C 0.0033 0.0016 'International Tables Vol C Tables 4.2.6.8 and 6.1.1.4'
    H H 0 0 'International Tables Vol C Tables 4.2.6.8 and 6.1.1.4'
    N N 0.0061 0.0033 'International Tables Vol C Tables 4.2.6.8 and 6.1.1.4'
    O O 0.0106 0.006 'International Tables Vol C Tables 4.2.6.8 and 6.1.1.4'
_computing_data_collection
;
CrysAlis PRO (Agilent, 2014)
;
_computing_cell_refinement
;
CrysAlis PRO (Agilent, 2014)
;
_computing_data_reduction
;
CrysAlis PRO (Agilent, 2014)
;
_computing_structure_solution
;
SIR92 (Altomare <i>et al.</i>,  1994)
;
_computing_structure_refinement
;
SHELXL2013 (Sheldrick, 2015)
;
_computing_molecular_graphics
;
PLATON (Spek, 2009) and Mercury (Macrae <i>et al.</i>,  2008)
;
_computing_publication_material
;
SHELXL2018 (Sheldrick, 2015), PLATON (Spek, 2009) and publCIF
(Westrip, 2010)
;
loop_
    _atom_site_type_symbol
    _atom_site_label
    _atom_site_fract_x
    _atom_site_fract_y
    _atom_site_fract_z
    _atom_site_U_iso_or_equiv
    _atom_site_adp_type
    _atom_site_calc_flag
    _atom_site_occupancy
    _atom_site_disorder_assembly
    _atom_site_disorder_group
    O O1 0.92362(5) 0.71780(12) 0.51690(7) 0.0382(3) Uani d 1 . .
    H H1 0.9195 0.8173 0.4982 0.057 Uiso calc 1 . .
    O O21 0.56936(5) -0.16567(13) 0.45919(8) 0.0464(3) Uani d 1 . .
    H H21 0.5613 -0.2681 0.4451 0.070 Uiso calc 1 . .
    N N1 0.92900(5) 0.35840(14) 0.50150(7) 0.0306(2) Uani d 1 . .
    H H1A 0.9321 0.4517 0.4766 0.037 Uiso calc 1 . .
    N N21 0.53975(5) 0.19657(14) 0.45137(7) 0.0306(2) Uani d 1 . .
    H H21A 0.5184 0.1032 0.4443 0.037 Uiso calc 1 . .
    C C21 0.61345(6) 0.12477(17) 0.57884(8) 0.0291(3) Uani d 1 . .
    C C216 0.67823(6) 0.12927(18) 0.42822(8) 0.0305(3) Uani d 1 . .
    O O22 0.54173(6) 0.48795(14) 0.43134(9) 0.0563(4) Uani d 1 . .
    C C27 0.60251(6) 0.17987(16) 0.49558(8) 0.0278(3) Uani d 1 . .
    H H27 0.6192 0.2984 0.4978 0.033 Uiso calc 1 . .
    C C7 0.92286(6) 0.37875(16) 0.57749(8) 0.0287(3) Uani d 1 . .
    H H7 0.9068 0.2665 0.5877 0.034 Uiso calc 1 . .
    C C217 0.70322(7) 0.3003(2) 0.44704(9) 0.0376(3) Uani d 1 . .
    H H217 0.6891 0.3759 0.4764 0.045 Uiso calc 1 . .
    C C22 0.57640(7) 0.18155(19) 0.61706(9) 0.0353(3) Uani d 1 . .
    H H22 0.5428 0.2445 0.5898 0.042 Uiso calc 1 . .
    C C15 0.78567(6) 0.60938(19) 0.59489(9) 0.0348(3) Uani d 1 . .
    C C9 0.92993(6) 0.20029(17) 0.46945(9) 0.0339(3) Uani d 1 . .
    C C2 1.03272(6) 0.33243(19) 0.63590(9) 0.0350(3) Uani d 1 . .
    H H2 1.0314 0.2807 0.5896 0.042 Uiso calc 1 . .
    C C16 0.83131(6) 0.48354(18) 0.60542(8) 0.0315(3) Uani d 1 . .
    O O2 0.92749(6) 0.06341(14) 0.50457(8) 0.0561(4) Uani d 1 . .
    C C211 0.63209(6) 0.06506(17) 0.45251(8) 0.0293(3) Uani d 1 . .
    C C12 0.87790(6) 0.68069(17) 0.54142(8) 0.0295(3) Uani d 1 . .
    C C1 0.98150(6) 0.40135(17) 0.64271(8) 0.0306(3) Uani d 1 . .
    C C212 0.61263(7) -0.10654(18) 0.43421(9) 0.0355(3) Uani d 1 . .
    C C11 0.87709(6) 0.51816(17) 0.57498(8) 0.0282(3) Uani d 1 . .
    C C17 0.82953(7) 0.3286(2) 0.64798(11) 0.0446(4) Uani d 1 . .
    H H17 0.8594 0.2455 0.6573 0.053 Uiso calc 1 . .
    C C24 0.63861(8) 0.0530(2) 0.73514(10) 0.0470(4) Uani d 1 . .
    H H24 0.6475 0.0298 0.7874 0.056 Uiso calc 1 . .
    C C14 0.78716(7) 0.7681(2) 0.55555(10) 0.0390(3) Uani d 1 . .
    H H14 0.7568 0.8490 0.5467 0.047 Uiso calc 1 . .
    C C13 0.83230(7) 0.80449(18) 0.53048(9) 0.0358(3) Uani d 1 . .
    H H13 0.8332 0.9113 0.5060 0.043 Uiso calc 1 . .
    C C214 0.67914(8) -0.1549(2) 0.36602(12) 0.0513(4) Uani d 1 . .
    H H214 0.6940 -0.2280 0.3366 0.062 Uiso calc 1 . .
    C C26 0.66307(7) 0.0296(2) 0.62030(10) 0.0402(3) Uani d 1 . .
    H H26 0.6883 -0.0107 0.5958 0.048 Uiso calc 1 . .
    C C6 0.98401(7) 0.4762(2) 0.71238(10) 0.0410(4) Uani d 1 . .
    H H6 0.9504 0.5239 0.7178 0.049 Uiso calc 1 . .
    C C25 0.67531(8) -0.0057(2) 0.69808(11) 0.0485(4) Uani d 1 . .
    H H25 0.7087 -0.0698 0.7252 0.058 Uiso calc 1 . .
    C C4 1.08714(8) 0.4130(2) 0.76614(11) 0.0468(4) Uani d 1 . .
    H H4 1.1222 0.4173 0.8076 0.056 Uiso calc 1 . .
    C C3 1.08604(7) 0.3394(2) 0.69714(10) 0.0412(4) Uani d 1 . .
    C C219 0.77018(7) 0.2456(3) 0.37928(11) 0.0519(4) Uani d 1 . .
    H H219 0.8004 0.2847 0.3632 0.062 Uiso calc 1 . .
    C C29 0.51402(6) 0.34835(18) 0.42162(9) 0.0336(3) Uani d 1 . .
    C C10 0.93414(8) 0.1965(2) 0.39073(11) 0.0473(4) Uani d 1 . .
    H H10A 0.9355 0.3153 0.3732 0.071 Uiso calc 1 . .
    H H10B 0.9005 0.1371 0.3560 0.071 Uiso calc 1 . .
    H H10C 0.9690 0.1347 0.3924 0.071 Uiso calc 1 . .
    C C20 0.73944(7) 0.5718(2) 0.62321(10) 0.0449(4) Uani d 1 . .
    H H20 0.7090 0.6523 0.6147 0.054 Uiso calc 1 . .
    C C215 0.70185(7) 0.0178(2) 0.38405(9) 0.0388(3) Uani d 1 . .
    C C220 0.74777(8) 0.0807(3) 0.36040(11) 0.0512(4) Uani d 1 . .
    H H220 0.7630 0.0077 0.3313 0.061 Uiso calc 1 . .
    C C23 0.58816(8) 0.1468(2) 0.69530(10) 0.0433(4) Uani d 1 . .
    C C213 0.63629(8) -0.2162(2) 0.39051(11) 0.0484(4) Uani d 1 . .
    H H213 0.6224 -0.3309 0.3785 0.058 Uiso calc 1 . .
    C C210 0.44988(7) 0.3386(2) 0.37528(12) 0.0503(4) Uani d 1 . .
    H H210A 0.4366 0.2190 0.3747 0.076 Uiso calc 1 . .
    H H210B 0.4436 0.3766 0.3234 0.076 Uiso calc 1 . .
    H H210C 0.4285 0.4139 0.3981 0.076 Uiso calc 1 . .
    C C218 0.74773(7) 0.3560(2) 0.42277(10) 0.0461(4) Uani d 1 . .
    H H218 0.7631 0.4689 0.4355 0.055 Uiso calc 1 . .
    C C18 0.78482(8) 0.2994(3) 0.67542(12) 0.0529(5) Uani d 1 . .
    H H18 0.7849 0.1970 0.7033 0.063 Uiso calc 1 . .
    C C19 0.73898(8) 0.4201(3) 0.66252(11) 0.0507(4) Uani d 1 . .
    H H19 0.7084 0.3969 0.6807 0.061 Uiso calc 1 . .
    C C5 1.03648(8) 0.4802(2) 0.77408(11) 0.0492(4) Uani d 1 . .
    H H5 1.0376 0.5283 0.8209 0.059 Uiso calc 1 . .
    C C28 0.54747(12) 0.2098(4) 0.73576(14) 0.0749(7) Uani d 1 . .
    H H28A 0.5624 0.1741 0.7889 0.112 Uiso calc 1 . .
    H H28B 0.5094 0.1591 0.7114 0.112 Uiso calc 1 . .
    H H28C 0.5447 0.3363 0.7328 0.112 Uiso calc 1 . .
    C C8 1.14143(8) 0.2672(3) 0.68826(14) 0.0649(6) Uani d 1 . .
    H H8A 1.1327 0.2212 0.6371 0.097 Uiso calc 1 . .
    H H8B 1.1569 0.1745 0.7251 0.097 Uiso calc 1 . .
    H H8C 1.1698 0.3602 0.6969 0.097 Uiso calc 1 . .
loop_
    _atom_site_aniso_label
    _atom_site_aniso_U_11
    _atom_site_aniso_U_22
    _atom_site_aniso_U_33
    _atom_site_aniso_U_12
    _atom_site_aniso_U_13
    _atom_site_aniso_U_23
    O1 0.0442(6) 0.0212(4) 0.0593(7) 0.0018(4) 0.0308(5) 0.0060(4)
    O21 0.0532(7) 0.0250(5) 0.0713(8) -0.0102(4) 0.0348(6) -0.0091(5)
    N1 0.0364(6) 0.0199(5) 0.0361(6) -0.0002(4) 0.0131(5) 0.0017(4)
    N21 0.0328(6) 0.0218(5) 0.0375(7) -0.0029(4) 0.0125(5) 0.0007(4)
    C21 0.0323(7) 0.0236(6) 0.0326(7) -0.0022(5) 0.0129(6) -0.0008(5)
    C216 0.0306(6) 0.0346(7) 0.0262(6) 0.0002(5) 0.0094(5) 0.0007(5)
    O22 0.0550(7) 0.0217(5) 0.0844(10) -0.0031(5) 0.0137(7) 0.0039(5)
    C27 0.0307(6) 0.0214(5) 0.0334(7) -0.0018(5) 0.0138(5) -0.0016(5)
    C7 0.0304(6) 0.0216(6) 0.0357(7) 0.0006(5) 0.0134(6) 0.0036(5)
    C217 0.0391(8) 0.0425(8) 0.0335(8) -0.0097(6) 0.0154(6) -0.0029(6)
    C22 0.0365(7) 0.0356(7) 0.0364(8) 0.0049(6) 0.0160(6) 0.0011(6)
    C15 0.0312(7) 0.0379(7) 0.0366(8) -0.0006(6) 0.0135(6) -0.0049(6)
    C9 0.0317(7) 0.0235(6) 0.0472(9) -0.0013(5) 0.0144(6) -0.0036(6)
    C2 0.0346(7) 0.0344(7) 0.0366(8) 0.0015(6) 0.0127(6) 0.0013(6)
    C16 0.0301(6) 0.0311(7) 0.0337(7) -0.0021(5) 0.0117(6) 0.0014(5)
    O2 0.0834(9) 0.0205(5) 0.0766(9) -0.0016(5) 0.0432(8) 0.0008(5)
    C211 0.0317(7) 0.0276(6) 0.0304(7) -0.0001(5) 0.0129(5) -0.0014(5)
    C12 0.0318(6) 0.0246(6) 0.0342(7) 0.0002(5) 0.0141(6) 0.0009(5)
    C1 0.0345(7) 0.0213(6) 0.0361(7) 0.0011(5) 0.0121(6) 0.0036(5)
    C212 0.0387(7) 0.0274(7) 0.0428(8) -0.0015(5) 0.0167(6) -0.0048(6)
    C11 0.0276(6) 0.0248(6) 0.0326(7) 0.0012(5) 0.0110(5) 0.0016(5)
    C17 0.0440(9) 0.0422(8) 0.0508(10) -0.0002(7) 0.0205(8) 0.0125(7)
    C24 0.0557(10) 0.0484(9) 0.0350(8) -0.0033(8) 0.0128(8) 0.0063(7)
    C14 0.0343(7) 0.0360(7) 0.0473(9) 0.0087(6) 0.0149(7) -0.0007(6)
    C13 0.0417(8) 0.0249(6) 0.0418(8) 0.0066(5) 0.0156(7) 0.0052(6)
    C214 0.0584(11) 0.0471(9) 0.0564(11) 0.0065(8) 0.0299(9) -0.0146(8)
    C26 0.0376(8) 0.0408(8) 0.0440(9) 0.0069(6) 0.0162(7) 0.0040(7)
    C6 0.0445(8) 0.0353(8) 0.0441(9) 0.0043(6) 0.0163(7) -0.0051(6)
    C25 0.0446(9) 0.0497(9) 0.0456(10) 0.0085(7) 0.0080(8) 0.0122(8)
    C4 0.0446(9) 0.0390(8) 0.0450(10) -0.0014(7) -0.0001(7) -0.0004(7)
    C3 0.0360(8) 0.0383(8) 0.0456(9) 0.0024(6) 0.0092(7) 0.0052(7)
    C219 0.0357(8) 0.0759(13) 0.0489(10) -0.0040(8) 0.0207(7) 0.0102(9)
    C29 0.0386(7) 0.0248(6) 0.0393(8) 0.0007(5) 0.0159(6) 0.0005(5)
    C10 0.0535(10) 0.0407(9) 0.0503(10) -0.0039(7) 0.0213(8) -0.0123(7)
    C20 0.0373(8) 0.0522(9) 0.0504(10) -0.0037(7) 0.0218(7) -0.0109(8)
    C215 0.0369(7) 0.0463(8) 0.0363(8) 0.0065(6) 0.0165(6) 0.0002(6)
    C220 0.0455(9) 0.0694(12) 0.0473(10) 0.0113(8) 0.0269(8) 0.0031(9)
    C23 0.0516(9) 0.0458(9) 0.0377(8) 0.0003(7) 0.0222(7) 0.0003(7)
    C213 0.0562(10) 0.0323(8) 0.0625(12) -0.0017(7) 0.0275(9) -0.0151(7)
    C210 0.0430(9) 0.0403(9) 0.0606(12) 0.0038(7) 0.0086(8) 0.0067(8)
    C218 0.0402(8) 0.0580(10) 0.0401(9) -0.0148(7) 0.0136(7) 0.0016(8)
    C18 0.0542(10) 0.0539(10) 0.0581(12) -0.0071(8) 0.0289(9) 0.0143(9)
    C19 0.0468(9) 0.0613(11) 0.0540(11) -0.0136(8) 0.0303(8) -0.0072(9)
    C5 0.0584(11) 0.0426(9) 0.0412(9) 0.0005(7) 0.0102(8) -0.0108(7)
    C28 0.0897(16) 0.0980(17) 0.0534(13) 0.0242(13) 0.0456(12) 0.0081(12)
    C8 0.0353(9) 0.0847(15) 0.0676(14) 0.0108(9) 0.0084(9) -0.0033(11)
_geom_special_details
;
All esds (except the esd in the dihedral angle between two l.s. planes) are
estimated using the full covariance matrix. The cell esds are taken into
account individually in the estimation of esds in distances, angles and
torsion angles; correlations between esds in cell parameters are only used
when they are defined by crystal symmetry. An approximate (isotropic)
treatment of cell esds is used for estimating esds involving l.s. planes.
;
loop_
    _geom_bond_atom_site_label_1
    _geom_bond_atom_site_label_2
    _geom_bond_site_symmetry_2
    _geom_bond_distance
    _geom_bond_publ_flag
    O1 C12 . 1.3651(17) ?
    O1 H1 . 0.8200 ?
    O21 C212 . 1.3605(19) ?
    O21 H21 . 0.8200 ?
    N1 C9 . 1.3384(17) ?
    N1 C7 . 1.4683(19) ?
    N1 H1A . 0.8600 ?
    N21 C29 . 1.3329(18) ?
    N21 C27 . 1.4685(18) ?
    N21 H21A . 0.8600 ?
    C21 C26 . 1.388(2) ?
    C21 C22 . 1.389(2) ?
    C21 C27 . 1.525(2) ?
    C216 C217 . 1.422(2) ?
    C216 C215 . 1.424(2) ?
    C216 C211 . 1.4281(19) ?
    O22 C29 . 1.2324(17) ?
    C27 C211 . 1.5149(19) ?
    C27 H27 . 0.9800 ?
    C7 C11 . 1.5224(18) ?
    C7 C1 . 1.528(2) ?
    C7 H7 . 0.9800 ?
    C217 C218 . 1.371(2) ?
    C217 H217 . 0.9300 ?
    C22 C23 . 1.398(2) ?
    C22 H22 . 0.9300 ?
    C15 C14 . 1.410(2) ?
    C15 C20 . 1.421(2) ?
    C15 C16 . 1.424(2) ?
    C9 O2 . 1.2341(18) ?
    C9 C10 . 1.491(2) ?
    C2 C1 . 1.395(2) ?
    C2 C3 . 1.399(2) ?
    C2 H2 . 0.9300 ?
    C16 C17 . 1.420(2) ?
    C16 C11 . 1.4323(19) ?
    C211 C212 . 1.3838(19) ?
    C12 C11 . 1.3803(18) ?
    C12 C13 . 1.4120(19) ?
    C1 C6 . 1.387(2) ?
    C212 C213 . 1.410(2) ?
    C17 C18 . 1.365(2) ?
    C17 H17 . 0.9300 ?
    C24 C25 . 1.371(3) ?
    C24 C23 . 1.390(2) ?
    C24 H24 . 0.9300 ?
    C14 C13 . 1.357(2) ?
    C14 H14 . 0.9300 ?
    C13 H13 . 0.9300 ?
    C214 C213 . 1.351(3) ?
    C214 C215 . 1.413(2) ?
    C214 H214 . 0.9300 ?
    C26 C25 . 1.389(2) ?
    C26 H26 . 0.9300 ?
    C6 C5 . 1.389(2) ?
    C6 H6 . 0.9300 ?
    C25 H25 . 0.9300 ?
    C4 C3 . 1.382(3) ?
    C4 C5 . 1.386(3) ?
    C4 H4 . 0.9300 ?
    C3 C8 . 1.513(2) ?
    C219 C220 . 1.359(3) ?
    C219 C218 . 1.393(3) ?
    C219 H219 . 0.9300 ?
    C29 C210 . 1.502(2) ?
    C10 H10A . 0.9600 ?
    C10 H10B . 0.9600 ?
    C10 H10C . 0.9600 ?
    C20 C19 . 1.360(3) ?
    C20 H20 . 0.9300 ?
    C215 C220 . 1.413(2) ?
    C220 H220 . 0.9300 ?
    C23 C28 . 1.506(3) ?
    C213 H213 . 0.9300 ?
    C210 H210A . 0.9600 ?
    C210 H210B . 0.9600 ?
    C210 H210C . 0.9600 ?
    C218 H218 . 0.9300 ?
    C18 C19 . 1.397(3) ?
    C18 H18 . 0.9300 ?
    C19 H19 . 0.9300 ?
    C5 H5 . 0.9300 ?
    C28 H28A . 0.9600 ?
    C28 H28B . 0.9600 ?
    C28 H28C . 0.9600 ?
    C8 H8A . 0.9600 ?
    C8 H8B . 0.9600 ?
    C8 H8C . 0.9600 ?
loop_
    _geom_angle_atom_site_label_1
    _geom_angle_atom_site_label_2
    _geom_angle_atom_site_label_3
    _geom_angle_site_symmetry_1
    _geom_angle_site_symmetry_3
    _geom_angle
    _geom_angle_publ_flag
    C12 O1 H1 . . 109.5 ?
    C212 O21 H21 . . 109.5 ?
    C9 N1 C7 . . 122.58(12) ?
    C9 N1 H1A . . 118.7 ?
    C7 N1 H1A . . 118.7 ?
    C29 N21 C27 . . 123.69(11) ?
    C29 N21 H21A . . 118.2 ?
    C27 N21 H21A . . 118.2 ?
    C26 C21 C22 . . 118.21(14) ?
    C26 C21 C27 . . 121.07(13) ?
    C22 C21 C27 . . 120.50(12) ?
    C217 C216 C215 . . 117.21(13) ?
    C217 C216 C211 . . 123.30(13) ?
    C215 C216 C211 . . 119.48(13) ?
    N21 C27 C211 . . 110.32(11) ?
    N21 C27 C21 . . 111.90(11) ?
    C211 C27 C21 . . 114.93(11) ?
    N21 C27 H27 . . 106.4 ?
    C211 C27 H27 . . 106.4 ?
    C21 C27 H27 . . 106.4 ?
    N1 C7 C11 . . 110.84(11) ?
    N1 C7 C1 . . 113.06(11) ?
    C11 C7 C1 . . 114.91(11) ?
    N1 C7 H7 . . 105.7 ?
    C11 C7 H7 . . 105.7 ?
    C1 C7 H7 . . 105.7 ?
    C218 C217 C216 . . 121.25(15) ?
    C218 C217 H217 . . 119.4 ?
    C216 C217 H217 . . 119.4 ?
    C21 C22 C23 . . 121.86(14) ?
    C21 C22 H22 . . 119.1 ?
    C23 C22 H22 . . 119.1 ?
    C14 C15 C20 . . 121.51(14) ?
    C14 C15 C16 . . 118.93(13) ?
    C20 C15 C16 . . 119.55(14) ?
    O2 C9 N1 . . 120.47(15) ?
    O2 C9 C10 . . 121.82(14) ?
    N1 C9 C10 . . 117.71(13) ?
    C1 C2 C3 . . 121.46(15) ?
    C1 C2 H2 . . 119.3 ?
    C3 C2 H2 . . 119.3 ?
    C17 C16 C15 . . 117.26(14) ?
    C17 C16 C11 . . 122.87(13) ?
    C15 C16 C11 . . 119.85(13) ?
    C212 C211 C216 . . 118.84(13) ?
    C212 C211 C27 . . 118.84(12) ?
    C216 C211 C27 . . 122.30(12) ?
    O1 C12 C11 . . 118.06(12) ?
    O1 C12 C13 . . 120.29(12) ?
    C11 C12 C13 . . 121.63(13) ?
    C6 C1 C2 . . 118.62(14) ?
    C6 C1 C7 . . 120.59(13) ?
    C2 C1 C7 . . 120.53(13) ?
    O21 C212 C211 . . 117.73(13) ?
    O21 C212 C213 . . 120.96(13) ?
    C211 C212 C213 . . 121.31(14) ?
    C12 C11 C16 . . 118.12(12) ?
    C12 C11 C7 . . 120.58(12) ?
    C16 C11 C7 . . 121.29(11) ?
    C18 C17 C16 . . 121.15(16) ?
    C18 C17 H17 . . 119.4 ?
    C16 C17 H17 . . 119.4 ?
    C25 C24 C23 . . 120.58(16) ?
    C25 C24 H24 . . 119.7 ?
    C23 C24 H24 . . 119.7 ?
    C13 C14 C15 . . 120.97(13) ?
    C13 C14 H14 . . 119.5 ?
    C15 C14 H14 . . 119.5 ?
    C14 C13 C12 . . 120.22(13) ?
    C14 C13 H13 . . 119.9 ?
    C12 C13 H13 . . 119.9 ?
    C213 C214 C215 . . 121.49(15) ?
    C213 C214 H214 . . 119.3 ?
    C215 C214 H214 . . 119.3 ?
    C21 C26 C25 . . 120.53(15) ?
    C21 C26 H26 . . 119.7 ?
    C25 C26 H26 . . 119.7 ?
    C1 C6 C5 . . 120.36(15) ?
    C1 C6 H6 . . 119.8 ?
    C5 C6 H6 . . 119.8 ?
    C24 C25 C26 . . 120.51(15) ?
    C24 C25 H25 . . 119.7 ?
    C26 C25 H25 . . 119.7 ?
    C3 C4 C5 . . 120.53(16) ?
    C3 C4 H4 . . 119.7 ?
    C5 C4 H4 . . 119.7 ?
    C4 C3 C2 . . 118.70(15) ?
    C4 C3 C8 . . 120.54(16) ?
    C2 C3 C8 . . 120.76(17) ?
    C220 C219 C218 . . 119.79(16) ?
    C220 C219 H219 . . 120.1 ?
    C218 C219 H219 . . 120.1 ?
    O22 C29 N21 . . 121.52(14) ?
    O22 C29 C210 . . 122.30(13) ?
    N21 C29 C210 . . 116.19(12) ?
    C9 C10 H10A . . 109.5 ?
    C9 C10 H10B . . 109.5 ?
    H10A C10 H10B . . 109.5 ?
    C9 C10 H10C . . 109.5 ?
    H10A C10 H10C . . 109.5 ?
    H10B C10 H10C . . 109.5 ?
    C19 C20 C15 . . 121.13(16) ?
    C19 C20 H20 . . 119.4 ?
    C15 C20 H20 . . 119.4 ?
    C220 C215 C214 . . 121.67(15) ?
    C220 C215 C216 . . 119.56(15) ?
    C214 C215 C216 . . 118.76(15) ?
    C219 C220 C215 . . 121.34(17) ?
    C219 C220 H220 . . 119.3 ?
    C215 C220 H220 . . 119.3 ?
    C24 C23 C22 . . 118.29(15) ?
    C24 C23 C28 . . 120.65(17) ?
    C22 C23 C28 . . 121.06(16) ?
    C214 C213 C212 . . 120.09(15) ?
    C214 C213 H213 . . 120.0 ?
    C212 C213 H213 . . 120.0 ?
    C29 C210 H210A . . 109.5 ?
    C29 C210 H210B . . 109.5 ?
    H210A C210 H210B . . 109.5 ?
    C29 C210 H210C . . 109.5 ?
    H210A C210 H210C . . 109.5 ?
    H210B C210 H210C . . 109.5 ?
    C217 C218 C219 . . 120.84(16) ?
    C217 C218 H218 . . 119.6 ?
    C219 C218 H218 . . 119.6 ?
    C17 C18 C19 . . 121.43(17) ?
    C17 C18 H18 . . 119.3 ?
    C19 C18 H18 . . 119.3 ?
    C20 C19 C18 . . 119.41(16) ?
    C20 C19 H19 . . 120.3 ?
    C18 C19 H19 . . 120.3 ?
    C4 C5 C6 . . 120.32(16) ?
    C4 C5 H5 . . 119.8 ?
    C6 C5 H5 . . 119.8 ?
    C23 C28 H28A . . 109.5 ?
    C23 C28 H28B . . 109.5 ?
    H28A C28 H28B . . 109.5 ?
    C23 C28 H28C . . 109.5 ?
    H28A C28 H28C . . 109.5 ?
    H28B C28 H28C . . 109.5 ?
    C3 C8 H8A . . 109.5 ?
    C3 C8 H8B . . 109.5 ?
    H8A C8 H8B . . 109.5 ?
    C3 C8 H8C . . 109.5 ?
    H8A C8 H8C . . 109.5 ?
    H8B C8 H8C . . 109.5 ?
loop_
    _geom_torsion_atom_site_label_1
    _geom_torsion_atom_site_label_2
    _geom_torsion_atom_site_label_3
    _geom_torsion_atom_site_label_4
    _geom_torsion_site_symmetry_1
    _geom_torsion_site_symmetry_2
    _geom_torsion_site_symmetry_3
    _geom_torsion_site_symmetry_4
    _geom_torsion
    _geom_torsion_publ_flag
    C29 N21 C27 C211 . . . . -114.66(14) ?
    C29 N21 C27 C21 . . . . 116.05(14) ?
    C26 C21 C27 N21 . . . . 151.70(13) ?
    C22 C21 C27 N21 . . . . -33.75(17) ?
    C26 C21 C27 C211 . . . . 24.87(18) ?
    C22 C21 C27 C211 . . . . -160.59(12) ?
    C9 N1 C7 C11 . . . . -133.02(13) ?
    C9 N1 C7 C1 . . . . 96.29(15) ?
    C215 C216 C217 C218 . . . . 0.8(2) ?
    C211 C216 C217 C218 . . . . 179.63(15) ?
    C26 C21 C22 C23 . . . . 0.6(2) ?
    C27 C21 C22 C23 . . . . -174.10(14) ?
    C7 N1 C9 O2 . . . . -2.4(2) ?
    C7 N1 C9 C10 . . . . 177.78(13) ?
    C14 C15 C16 C17 . . . . 177.55(15) ?
    C20 C15 C16 C17 . . . . -3.2(2) ?
    C14 C15 C16 C11 . . . . -1.1(2) ?
    C20 C15 C16 C11 . . . . 178.11(14) ?
    C217 C216 C211 C212 . . . . -177.01(14) ?
    C215 C216 C211 C212 . . . . 1.8(2) ?
    C217 C216 C211 C27 . . . . 4.8(2) ?
    C215 C216 C211 C27 . . . . -176.35(13) ?
    N21 C27 C211 C212 . . . . -58.80(17) ?
    C21 C27 C211 C212 . . . . 68.83(17) ?
    N21 C27 C211 C216 . . . . 119.38(14) ?
    C21 C27 C211 C216 . . . . -112.99(14) ?
    C3 C2 C1 C6 . . . . -0.8(2) ?
    C3 C2 C1 C7 . . . . -174.92(13) ?
    N1 C7 C1 C6 . . . . 159.58(13) ?
    C11 C7 C1 C6 . . . . 30.96(18) ?
    N1 C7 C1 C2 . . . . -26.40(17) ?
    C11 C7 C1 C2 . . . . -155.01(13) ?
    C216 C211 C212 O21 . . . . 178.84(13) ?
    C27 C211 C212 O21 . . . . -2.9(2) ?
    C216 C211 C212 C213 . . . . -1.8(2) ?
    C27 C211 C212 C213 . . . . 176.44(15) ?
    O1 C12 C11 C16 . . . . 175.87(12) ?
    C13 C12 C11 C16 . . . . -5.8(2) ?
    O1 C12 C11 C7 . . . . -5.6(2) ?
    C13 C12 C11 C7 . . . . 172.67(13) ?
    C17 C16 C11 C12 . . . . -173.44(15) ?
    C15 C16 C11 C12 . . . . 5.1(2) ?
    C17 C16 C11 C7 . . . . 8.1(2) ?
    C15 C16 C11 C7 . . . . -173.32(13) ?
    N1 C7 C11 C12 . . . . -48.06(17) ?
    C1 C7 C11 C12 . . . . 81.66(17) ?
    N1 C7 C11 C16 . . . . 130.38(13) ?
    C1 C7 C11 C16 . . . . -99.91(15) ?
    C15 C16 C17 C18 . . . . 2.0(3) ?
    C11 C16 C17 C18 . . . . -179.34(16) ?
    C20 C15 C14 C13 . . . . 178.32(15) ?
    C16 C15 C14 C13 . . . . -2.5(2) ?
    C15 C14 C13 C12 . . . . 1.9(2) ?
    O1 C12 C13 C14 . . . . -179.37(14) ?
    C11 C12 C13 C14 . . . . 2.4(2) ?
    C22 C21 C26 C25 . . . . -0.6(2) ?
    C27 C21 C26 C25 . . . . 174.04(14) ?
    C2 C1 C6 C5 . . . . -0.7(2) ?
    C7 C1 C6 C5 . . . . 173.47(14) ?
    C23 C24 C25 C26 . . . . 0.9(3) ?
    C21 C26 C25 C24 . . . . -0.1(3) ?
    C5 C4 C3 C2 . . . . -0.8(2) ?
    C5 C4 C3 C8 . . . . 179.53(18) ?
    C1 C2 C3 C4 . . . . 1.5(2) ?
    C1 C2 C3 C8 . . . . -178.80(16) ?
    C27 N21 C29 O22 . . . . -1.9(2) ?
    C27 N21 C29 C210 . . . . 177.50(14) ?
    C14 C15 C20 C19 . . . . -178.58(17) ?
    C16 C15 C20 C19 . . . . 2.2(2) ?
    C213 C214 C215 C220 . . . . 178.20(18) ?
    C213 C214 C215 C216 . . . . -0.8(3) ?
    C217 C216 C215 C220 . . . . -0.7(2) ?
    C211 C216 C215 C220 . . . . -179.58(14) ?
    C217 C216 C215 C214 . . . . 178.34(15) ?
    C211 C216 C215 C214 . . . . -0.6(2) ?
    C218 C219 C220 C215 . . . . 0.0(3) ?
    C214 C215 C220 C219 . . . . -178.66(18) ?
    C216 C215 C220 C219 . . . . 0.3(3) ?
    C25 C24 C23 C22 . . . . -0.9(3) ?
    C25 C24 C23 C28 . . . . 179.38(19) ?
    C21 C22 C23 C24 . . . . 0.1(2) ?
    C21 C22 C23 C28 . . . . 179.89(18) ?
    C215 C214 C213 C212 . . . . 0.9(3) ?
    O21 C212 C213 C214 . . . . 179.81(17) ?
    C211 C212 C213 C214 . . . . 0.5(3) ?
    C216 C217 C218 C219 . . . . -0.5(3) ?
    C220 C219 C218 C217 . . . . 0.1(3) ?
    C16 C17 C18 C19 . . . . 0.3(3) ?
    C15 C20 C19 C18 . . . . 0.2(3) ?
    C17 C18 C19 C20 . . . . -1.4(3) ?
    C3 C4 C5 C6 . . . . -0.7(3) ?
    C1 C6 C5 C4 . . . . 1.4(3) ?
loop_
    _geom_hbond_atom_site_label_D
    _geom_hbond_atom_site_label_H
    _geom_hbond_atom_site_label_A
    _geom_hbond_site_symmetry_A
    _geom_hbond_distance_DH
    _geom_hbond_distance_HA
    _geom_hbond_distance_DA
    _geom_hbond_angle_DHA
    _geom_hbond_publ_flag
    N1 H1A O1 . 0.86 2.18 2.7424(14) 123 yes
    N21 H21A O21 . 0.86 2.35 2.8254(15) 115 yes
    O1 H1 O2 1_565 0.82 1.87 2.6298(14) 153 yes
    O21 H21 O22 1_545 0.82 1.90 2.7111(15) 169 yes
    C2 H2 O1 3_766 0.93 2.56 3.358(2) 145 yes
    C13 H13 O2 1_565 0.93 2.57 3.191(2) 124 yes
_shelx_hkl_file
;
 -36   1   5-129.346 83.1898   1
 -36   1   6-34.0152 78.4023   1
 -36   2   8  163.35 89.2757   1
 -35   0   2 149.355 91.7632   1
 -35   0   3 19.6563 60.7463   1
 -35   0   4 55.5252 67.6269   1
 -35   0   5 103.663 89.6883   1
 -35   0   6 63.3104 70.5377   1
 -35   0   7 124.755 95.2136   1
 -35   0   8 195.914 100.959   1
 -35   0   9 13.5464 62.6058   1
 -35   0  10 -136.14 111.467   1
 -35   1   4 166.643 88.8105   1
 -35   1   5 334.058 108.803   1
 -35   1   6-107.045 72.6899   1
 -35   1   7-155.822 96.1921   1
 -35   1   8-37.3115 67.7758   1
 -35   1   9-146.005 95.6878   1
 -35   1  10 45.5772 66.3945   1
 -35   1  11 100.424 65.2388   1
 -35   2   7 296.968 98.1165   1
 -35   2   8 205.198 89.0298   1
 -35   2   9 39.9072  54.963   1
 -35   2  10 273.578 108.895   1
 -35   2  11 215.696 105.095   1
 -35   3  10 187.842 105.209   1
 -35   3  11 313.721 132.739   1
 -34   0   1 33.5828 62.2393   1
 -34   0   2 1027.58 186.464   1
 -34   0   3 98.6805 71.1581   1
 -34   0   4 695.105 148.415   1
 -34   0   5 212.582 99.6558   1
 -34   0   6 801.704 160.851   1
 -34   0   7 140.162 80.6921   1
 -34   0   8 120.829 80.0915   1
 -34   0   9 99.4329 81.7432   1
 -34   0  10 11.6321 72.4414   1
 -34   0  11-101.224 94.2343   1
 -34   0  12-114.943 95.8487   1
 -34   0  13 -83.606 87.5793   1
 -34   1   1-11.8485 62.7243   1
 -34   1   2-48.1836 68.2243   1
 -34   1   3 24.7169 52.3964   1
 -34   1   4  265.50 69.8383   1
 -34   1   5 78.5743 123.169   1
 -34   1   6 649.314 99.1719   1
 -34   1   7 264.409 100.548   1
 -34   1   8 98.8273 130.591   1
 -34   1   9 48.1361 237.325   1
 -34   1  10  282.93  100.78   1
 -34   1  11 445.654 165.681   1
 -34   1  12 56.3098 55.1585   1
 -34   1  13 817.903 163.482   1
 -34   1  14 94.8373 87.8832   1
 -34   2   5 161.624 86.3098   1
 -34   2   6-45.9861 62.8558   1
 -34   2   7 310.722 95.0856   1
 -34   2   8 53.3046 166.669   1
 -34   2   9 247.332 89.3771   1
 -34   2  10 145.265 83.3121   1
 -34   2  11 76.1328 76.0594   1
 -34   2  12 582.317 144.185   1
 -34   2  13 121.561 97.4056   1
 -34   3   9 231.288 100.981   1
 -34   3  10 434.745 131.771   1
 -34   3  11 1745.37  244.90   1
 -34   3  12 1066.23 197.836   1
 -34   3  13 2812.51 309.149   1
 -33   0   1-35.8283 60.5352   1
 -33   0   2 602.355 132.433   1
 -33   0   3-80.6961 66.3556   1
 -33   0   4 109.364 72.7541   1
 -33   0   5 60.6687 67.6343   1
 -33   0   6 943.756 162.254   1
 -33   0   7 126.891 84.6407   1
 -33   0   8 240.658 103.035   1
 -33   0   9 113.268 81.8343   1
 -33   0  10-26.5251 54.2579   1
 -33   0  11-418.627 114.883   1
 -33   0  12 204.821 71.8248   1
 -33   0  13-18.8362 62.3522   1
 -33   0  14 18.3318 63.3658   1
 -33   0  15-48.2573 63.7593   1
 -33   1   1-7.21751 62.4964   1
 -33   1   2 30.3045 40.4746   1
 -33   1   3 269.239 155.924   1
 -33   1   4  66.978 49.2179   1
 -33   1   5 248.545 143.105   1
 -33   1   6  56.105 123.928   1
 -33   1   7 963.482 115.358   1
 -33   1   8 -34.129 299.767   1
 -33   1   9 196.441 131.758   1
 -33   1  10 1683.93  286.48   1
 -33   1  11 208.823 206.562   1
 -33   1  12 500.722  146.85   1
 -33   1  13-81.5646 111.346   1
 -33   1  14-63.0044 73.0159   1
 -33   1  15  173.31 101.785   1
 -33   2   1 149.834 85.4609   1
 -33   2   2-33.2214 74.8423   1
 -33   2   3 684.516 145.114   1
 -33   2   4 26.9676 53.6205   1
 -33   2   5-104.327 84.9154   1
 -33   2   6-32.3029 56.7983   1
 -33   2   7-63.6258 188.439   1
 -33   2   8-6.20855 55.8889   1
 -33   2   9 211.336 65.4171   1
 -33   2  10 274.855 74.6974   1
 -33   2  11 1490.10 225.346   1
 -33   2  12 143.799 66.9233   1
 -33   2  13 190.798 133.582   1
 -33   2  14 370.574  126.34   1
 -33   2  15  184.02 102.268   1
 -33   3   6-164.672 93.8816   1
 -33   3   7  221.31 80.9268   1
 -33   3   8 88.4771  54.675   1
 -33   3   9 70.0127 51.5384   1
 -33   3  10 302.433 127.607   1
 -33   3  11 1510.32 216.277   1
 -33   3  12 1053.40 182.647   1
 -33   3  13 2111.08  256.97   1
 -32   0   1 34.3168 58.6722   1
 -32   0   2-47.6907  57.509   1
 -32   0   3-8.67224 49.1279   1
 -32   0   4 320.659 97.9613   1
 -32   0   5 85.1964 70.3499   1
 -32   0   6 636.372 131.648   1
 -32   0   7  101.70 69.0738   1
 -32   0   8 398.681 110.874   1
 -32   0   9 193.938 89.3519   1
 -32   0  10 269.708 79.9198   1
 -32   0  11-100.948 83.1709   1
 -32   0  12 344.671 84.8099   1
 -32   0  13-30.1578 71.2338   1
 -32   0  14-40.7616 71.8383   1
 -32   0  15-66.8393 61.5115   1
 -32   0  16 12.3679 62.2898   1
 -32   0  17 77.2865 74.2167   1
 -32   1   1 19.7635 32.8001   1
 -32   1   2 55.6624 71.0473   1
 -32   1   3 37.1619  58.396   1
 -32   1   4-57.8073 87.1134   1
 -32   1   5 102.228 89.4602   1
 -32   1   6 144.391 51.3477   1
 -32   1   7 90.9185 46.7638   1
 -32   1   8-27.9148 177.984   1
 -32   1   9  2.9707 244.914   1
 -32   1  10 557.955 88.2684   1
 -32   1  11 213.165 64.4941   1
 -32   1  12 289.091 73.4917   1
 -32   1  13 -100.04 165.224   1
 -32   1  14 121.475 134.277   1
 -32   1  15 67.1626 97.9307   1
 -32   1  16 17.3596  90.839   1
 -32   1  17 15.6728 61.2724   1
 -32   2   1-15.1756 64.7349   1
 -32   2   2 62.0549 59.2177   1
 -32   2   3-12.2558 57.0912   1
 -32   2   4-119.662 76.3018   1
 -32   2   5-11.4905 114.065   1
 -32   2   6-63.2603 64.5773   1
 -32   2   7-38.5864 55.5808   1
 -32   2   8-18.7441 61.2079   1
 -32   2   9 175.695 62.1727   1
 -32   2  10 101.108 62.6403   1
 -32   2  11 420.092 106.132   1
 -32   2  12 194.119 120.311   1
 -32   2  13 148.878 62.7885   1
 -32   2  14 451.568 88.1744   1
 -32   2  15 360.498 162.755   1
 -32   2  16 528.616 327.023   1
 -32   3   1-134.292 95.6659   1
 -32   3   2 124.342 81.6348   1
 -32   3   3-11.8827 70.1428   1
 -32   3   4-52.9152 75.6054   1
 -32   3   5-99.0271 91.5036   1
 -32   3   6-165.133  104.75   1
 -32   3   7-11.9364 61.0882   1
 -32   3   8 141.548 86.3701   1
 -32   3   9 196.253  111.43   1
 -32   3  10 571.325 99.6541   1
 -32   3  11 351.348  86.781   1
 -32   3  12 2993.83 217.811   1
 -32   3  13 267.216 110.118   1
 -32   3  14 357.911 135.334   1
 -31   0   1 2.65109 45.7118   1
 -31   0   2 357.521 100.662   1
 -31   0   3 14.7031 44.6278   1
 -31   0   4-9.40459 53.5309   1
 -31   0   5 83.4599 58.8128   1
 -31   0   6 82.5856 68.1211   1
 -31   0   7 179.122 82.7904   1
 -31   0   8 661.336 138.725   1
 -31   0   9  52.307 75.6537   1
 -31   0  10 417.386  108.68   1
 -31   0  11-176.331 88.7053   1
 -31   0  12-44.0117 70.8589   1
 -31   0  13 9.46432 57.6002   1
 -31   0  14 230.229 78.4444   1
 -31   0  15-77.6976 70.4817   1
 -31   0  16 203.735 88.7286   1
 -31   0  17 33.0753 54.3225   1
 -31   0  18 723.625 152.193   1
 -31   1   1  -37.57 56.9691   1
 -31   1   2 88.3767 81.6218   1
 -31   1   3  28.257 33.1658   1
 -31   1   4 104.522 59.7268   1
 -31   1   5-2.52084 77.9032   1
 -31   1   6 99.8293 102.529   1
 -31   1   7 391.167 74.1601   1
 -31   1   8 86.8257 41.7714   1
 -31   1   9-5.33305 155.465   1
 -31   1  10 60.8499 114.796   1
 -31   1  11 660.033 131.727   1
 -31   1  12 401.475 148.104   1
 -31   1  13 628.544 118.931   1
 -31   1  14 224.583 158.047   1
 -31   1  15 33.5926 113.633   1
 -31   1  16 139.537 56.2101   1
 -31   1  17 1101.06 130.271   1
 -31   1  18 816.004 121.903   1
 -31   2   1 -85.932 78.7088   1
 -31   2   2  191.72 85.7394   1
 -31   2   3  232.34 59.5039   1
 -31   2   4 242.103  56.374   1
 -31   2   5-7.27603 65.7057   1
 -31   2   6-29.9516 137.118   1
 -31   2   7 28.4411 33.3993   1
 -31   2   8 834.281  101.60   1
 -31   2   9-36.7408 53.9407   1
 -31   2  10 22.8029  87.359   1
 -31   2  11 610.835 92.3128   1
 -31   2  12 385.771 78.4058   1
 -31   2  13 402.173 79.5819   1
 -31   2  14 571.702 99.4245   1
 -31   2  15 95.6105 126.179   1
 -31   2  16 1278.11 139.924   1
 -31   2  17 2192.70 188.427   1
 -31   2  20 148.981 90.1573   1
 -31   2  21  338.80  125.99   1
 -31   3   1 225.081 92.2399   1
 -31   3   2-69.8213 65.2369   1
 -31   3   3-36.5846 66.1762   1
 -31   3   4-73.9312 80.1365   1
 -31   3   5-209.979  100.23   1
 -31   3   6-29.3493 92.5745   1
 -31   3   7 78.3548 35.6681   1
 -31   3   8-8.75576  79.887   1
 -31   3   9 161.238 75.1188   1
 -31   3  10  130.88 163.288   1
 -31   3  11 148.328  60.865   1
 -31   3  12 1642.88  155.13   1
 -31   3  13  209.97 71.0347   1
 -31   3  14 318.071 121.091   1
 -31   3  15 742.123  163.03   1
 -31   3  16 825.566 164.985   1
 -31   4   2-79.5497 71.1614   1
 -31   4   3 102.135 83.6808   1
 -31   4   4 126.118 83.3897   1
 -31   4   5 122.903  61.263   1
 -31   4   6-170.382 100.756   1
 -31   4   7-167.798 105.237   1
 -31   4   8-60.9666  85.842   1
 -31   4   9-94.3884 85.9236   1
 -31   4  10 156.612 75.7993   1
 -31   4  11  439.95 127.773   1
 -31   4  12 474.732  132.32   1
 -31   4  13 705.613 162.078   1
 -30   0   1 10.4573 41.7528   1
 -30   0   2 57.1064 51.2425   1
 -30   0   3-36.0569 48.3831   1
 -30   0   4  466.38 104.145   1
 -30   0   5  10.557 51.9942   1
 -30   0   6 631.693  123.84   1
 -30   0   7 20.3677 62.4465   1
 -30   0   8 3457.33 264.901   1
 -30   0   9 228.331 92.6416   1
 -30   0  10 216.469 98.4901   1
 -30   0  11-111.315 80.4909   1
 -30   0  12 1170.79 157.851   1
 -30   0  13 40.7406 59.2559   1
 -30   0  14 1925.63 211.794   1
 -30   0  15-42.4468 68.1787   1
 -30   0  16 448.842 119.012   1
 -30   0  17  82.417 73.5443   1
 -30   0  18 1884.58 236.887   1
 -30   0  19  126.35 92.9268   1
 -30   1   1  190.54  50.507   1
 -30   1   2-34.7466 166.466   1
 -30   1   3 36.8523 34.3932   1
 -30   1   4 165.406  46.143   1
 -30   1   5 291.824 63.1855   1
 -30   1   6 50.9521 178.733   1
 -30   1   7 354.864 152.817   1
 -30   1   8 6.54194 58.4526   1
 -30   1   9-10.3034 77.8747   1
 -30   1  10 155.893  79.849   1
 -30   1  11  39.654 99.9304   1
 -30   1  12 679.122 95.3874   1
 -30   1  13-55.7425 208.846   1
 -30   1  14  13.155 236.878   1
 -30   1  15-4.79715 55.6995   1
 -30   1  16 32.2413 48.3616   1
 -30   1  17 127.126 103.654   1
 -30   1  18 814.658  262.26   1
 -30   1  19 216.453 73.0177   1
 -30   1  21 75.0293 71.6022   1
 -30   2   1 541.392 117.643   1
 -30   2   2  112.02 87.8648   1
 -30   2   3 1391.02 138.994   1
 -30   2   4-22.1834 109.471   1
 -30   2   5-74.4021 67.1914   1
 -30   2   6-98.7657 66.8889   1
 -30   2   7 15.0136 38.3568   1
 -30   2   8-52.6572 62.8259   1
 -30   2   9 9.45116 62.1946   1
 -30   2  10 39.9211 99.6164   1
 -30   2  11 11.1333 57.3691   1
 -30   2  12  43.628 55.7171   1
 -30   2  13 413.321 77.4201   1
 -30   2  14  494.51 82.8346   1
 -30   2  15 681.633 147.085   1
 -30   2  16 377.435  268.52   1
 -30   2  17 198.279 83.3398   1
 -30   2  18  719.54 153.371   1
 -30   2  19 -1.7025 71.9619   1
 -30   2  20 100.368 83.2107   1
 -30   2  21 7.74924 54.0546   1
 -30   3   1 206.536 88.6987   1
 -30   3   2 267.194 95.3666   1
 -30   3   3 411.234 111.281   1
 -30   3   4 73.1186 65.2984   1
 -30   3   5  -32.48 77.9881   1
 -30   3   6 42.5415 44.9818   1
 -30   3   7 582.888 83.7013   1
 -30   3   8 32.3102 51.0107   1
 -30   3   9-7.02931 57.8068   1
 -30   3  10 244.761 61.0956   1
 -30   3  11 587.521 90.5889   1
 -30   3  12 139.901 105.998   1
 -30   3  13 198.308 63.4375   1
 -30   3  14 523.222 128.727   1
 -30   3  15 347.588 119.514   1
 -30   3  16 186.205 82.7086   1
 -30   3  17-118.044 99.0555   1
 -30   3  18 123.441 74.8899   1
 -30   4   1 396.216 119.605   1
 -30   4   2 79.9921 80.7588   1
 -30   4   3 161.156 81.6202   1
 -30   4   4 1149.57 180.802   1
 -30   4   5-70.7543 87.2338   1
 -30   4   6 171.331 77.5232   1
 -30   4   7 12.6914 61.2191   1
 -30   4   8  227.98 107.497   1
 -30   4   9 635.809 135.068   1
 -30   4  10 431.525 126.277   1
 -30   4  11 19.3656 54.0761   1
 -30   4  12 80.1798 74.6395   1
 -30   4  13-14.0843 65.6161   1
 -30   4  14 123.733 90.9611   1
 -30   4  15  651.12 156.224   1
 -30   4  16 1543.52  232.97   1
 -30   5   5-87.6488 86.4331   1
 -30   5   6-16.6569 92.9784   1
 -30   5   7-274.742 133.205   1
 -30   5   8 -132.16 101.672   1
 -30   5   9 124.209 69.5994   1
 -30   5  10 -147.65 102.064   1
 -30   5  11 76.6638 75.4427   1
 -30   5  12 375.069  118.56   1
 -29   0   1 0.59705   40.38   1
 -29   0   2 7.16327 45.4465   1
 -29   0   3-33.1576 55.5752   1
 -29   0   4 22.1245 44.8902   1
 -29   0   5 -78.518  67.964   1
 -29   0   6 240.905 74.7916   1
 -29   0   7 34.2633  53.446   1
 -29   0   8 1194.83 161.195   1
 -29   0   9  88.938 70.4653   1
 -29   0  10 230.727 94.1591   1
 -29   0  11  -47.34 69.2642   1
 -29   0  12-0.67621  53.805   1
 -29   0  13 9.05873   53.97   1
 -29   0  14-12.8565 53.8914   1
 -29   0  15-64.8555  57.816   1
 -29   0  16 226.536 95.0903   1
 -29   0  17 31.9116 60.4105   1
 -29   0  18 856.187 163.649   1
 -29   0  19 15.4948  58.785   1
 -29   0  20 330.033 112.889   1
 -29   1   1-7.09901 89.2848   1
 -29   1   2 19.0505 40.8635   1
 -29   1   3 73.8725  50.688   1
 -29   1   4 -23.402 44.8181   1
 -29   1   5 31.7385 65.5747   1
 -29   1   6 134.731 101.552   1
 -29   1   7 85.1388 176.724   1
 -29   1   8 116.421 73.6848   1
 -29   1   9 31.4142  153.29   1
 -29   1  10 67.1006 39.4619   1
 -29   1  11 9.96921 200.498   1
 -29   1  12 37.8335 168.865   1
 -29   1  13-57.1298 69.4446   1
 -29   1  14  93.697  97.786   1
 -29   1  15 288.175 71.7923   1
 -29   1  16  9.2647  97.634   1
 -29   1  17 25.8753 47.1502   1
 -29   1  18 136.371 193.376   1
 -29   1  19 248.366 190.983   1
 -29   1  20 1102.37 190.497   1
 -29   1  21 770.758 168.298   1
 -29   1  22 188.985  101.21   1
 -29   2   1 224.831 85.4883   1
 -29   2   2 1093.85 106.288   1
 -29   2   3 381.245 120.341   1
 -29   2   4 247.583 59.7454   1
 -29   2   5-9.31158 182.912   1
 -29   2   6  651.67  77.317   1
 -29   2   7  27.903 36.7481   1
 -29   2   8-59.1107 64.2214   1
 -29   2   9  386.04 75.7971   1
 -29   2  10 228.782  54.452   1
 -29   2  11 226.058 59.0072   1
 -29   2  12  29.669 63.8281   1
 -29   2  13 67.0461 49.4767   1
 -29   2  14  340.43 68.2385   1
 -29   2  15 74.6648 116.774   1
 -29   2  16 72.7188  140.14   1
 -29   2  17-99.7065 73.2268   1
 -29   2  18 2686.49  280.49   1
 -29   2  19 88.9015  74.601   1
 -29   2  20 1659.17 163.017   1
 -29   2  21 404.453 120.085   1
 -29   2  22  215.46 96.5663   1
 -29   3   1 54.5754 66.2802   1
 -29   3   2 108.175 74.3476   1
 -29   3   3 264.245 91.6162   1
 -29   3   4 689.159 85.0173   1
 -29   3   5 710.903 124.397   1
 -29   3   6 6.79981 35.5523   1
 -29   3   7-0.64437 77.0141   1
 -29   3   8 34.7226 38.1322   1
 -29   3   9 135.238 51.6525   1
 -29   3  10  231.78 121.165   1
 -29   3  11 -6.0334 50.2989   1
 -29   3  12 849.541 103.348   1
 -29   3  13 2150.25 162.296   1
 -29   3  14 625.647 131.492   1
 -29   3  15 1218.77 180.239   1
 -29   3  16 469.524 114.628   1
 -29   3  17-78.0576 80.5836   1
 -29   3  18 32.9279 109.761   1
 -29   3  19 120.889 79.3097   1
 -29   4   1 45.5775 49.7503   1
 -29   4   2 45.0583 61.2515   1
 -29   4   3-18.0678 55.3586   1
 -29   4   4 104.756 78.9622   1
 -29   4   5-0.54049 55.1875   1
 -29   4   6-25.8186 63.8588   1
 -29   4   7 1003.03 106.254   1
 -29   4   8 253.485 227.282   1
 -29   4   9 1396.76 193.744   1
 -29   4  10 830.773 150.848   1
 -29   4  11 703.159  141.44   1
 -29   4  12-19.9927 65.8741   1
 -29   4  13 208.644 102.479   1
 -29   4  14 111.678 87.6432   1
 -29   4  15 131.926 91.0593   1
 -29   4  16 705.546 165.056   1
 -29   4  17 1063.32 181.335   1
 -29   4  18 291.807 123.485   1
 -29   5   1 301.027 115.929   1
 -29   5   2-39.7101 80.8703   1
 -29   5   3-4.45254 71.1889   1
 -29   5   4 57.5477 59.6424   1
 -29   5   5 149.641 85.5054   1
 -29   5   6-123.445 95.3764   1
 -29   5   7-231.629 117.095   1
 -29   5   8-79.5628 83.9987   1
 -29   5   9  224.19 90.4227   1
 -29   5  10-27.8552 68.1961   1
 -29   5  11 52.2244 57.7204   1
 -29   5  12 19.4978 54.6188   1
 -29   5  13-29.9126 65.1117   1
 -29   5  14 348.753 108.344   1
 -29   5  15 197.865 108.304   1
 -28   0   1 0.61779 49.5541   1
 -28   0   2 2258.66 207.356   1
 -28   0   3-32.6863 47.3936   1
 -28   0   4 558.198 108.904   1
 -28   0   5-92.3414 61.9174   1
 -28   0   6 17.7006 49.5824   1
 -28   0   7 88.9839 59.7206   1
 -28   0   8 46.7785 63.6263   1
 -28   0   9 9.62497  52.679   1
 -28   0  10 756.235 135.084   1
 -28   0  11-61.5787 72.8215   1
 -28   0  12 2347.77 208.296   1
 -28   0  13-153.371 84.7874   1
 -28   0  14 13.1439 51.1671   1
 -28   0  15-129.604 75.2282   1
 -28   0  16 98.0149 66.7787   1
 -28   0  17 58.0344 65.2828   1
 -28   0  18 568.408 127.731   1
 -28   0  19 74.2959 77.1723   1
 -28   0  20-10.3272 52.4839   1
 -28   0  21 -46.491 70.3457   1
 -28   0  22 1703.92 247.362   1
 -28   1   1 548.388 71.3491   1
 -28   1   2 204.945 47.1435   1
 -28   1   3  271.07 50.3343   1
 -28   1   4 19.0842 49.1567   1
 -28   1   5  252.49 51.4443   1
 -28   1   6 205.496 81.0243   1
 -28   1   7 76.8576 50.0817   1
 -28   1   8 41.3344 31.7105   1
 -28   1   9-45.1182 205.913   1
 -28   1  10 12.4716 153.844   1
 -28   1  11 989.006 248.772   1
 -28   1  12 100.549 42.2092   1
 -28   1  13 140.585 169.734   1
 -28   1  14-49.7988  64.072   1
 -28   1  15 484.556 76.7292   1
 -28   1  16 114.195 144.109   1
 -28   1  17 58.1187 134.588   1
 -28   1  18 332.247 73.5124   1
 -28   1  19 51.6804 67.5025   1
 -28   1  20 301.278 111.846   1
 -28   1  21 441.613 90.6865   1
 -28   1  22 495.974 142.145   1
 -28   2   1 132.705  47.343   1
 -28   2   2 972.912 96.3301   1
 -28   2   3 33.7927 76.5295   1
 -28   2   4 193.095 145.019   1
 -28   2   5 118.238 63.8292   1
 -28   2   6-24.5451 47.6693   1
 -28   2   7-7.95045  61.866   1
 -28   2   8 6.94457 36.3805   1
 -28   2   9 36.9937   35.76   1
 -28   2  10 67.6023 43.3407   1
 -28   2  11 48.2919  46.313   1
 -28   2  12 580.217 81.1751   1
 -28   2  13 170.241 100.524   1
 -28   2  14 221.515 59.7927   1
 -28   2  15 513.982  110.33   1
 -28   2  16 135.523 116.819   1
 -28   2  17 257.703 90.4703   1
 -28   2  18 877.452 155.661   1
 -28   2  19-34.0406 67.3746   1
 -28   2  20 137.684  58.629   1
 -28   2  21 265.048 73.7729   1
 -28   2  22 152.822 89.8474   1
 -28   2  23-27.8015 56.4287   1
 -28   3   1 834.596 106.319   1
 -28   3   2 338.099 113.456   1
 -28   3   3 437.043  68.834   1
 -28   3   4  993.52 97.9516   1
 -28   3   5 381.495 182.281   1
 -28   3   6 834.805 89.7271   1
 -28   3   7-6.85707 83.8663   1
 -28   3   8 16.0309 92.9083   1
 -28   3   9  211.20 96.6508   1
 -28   3  10 155.877 67.2163   1
 -28   3  11 522.198 78.1741   1
 -28   3  12 161.391 163.834   1
 -28   3  13 225.424 60.2994   1
 -28   3  14 23.2046 51.2828   1
 -28   3  15 136.733 90.3197   1
 -28   3  16 39.1226 57.1571   1
 -28   3  17  523.26 120.588   1
 -28   3  18 538.737 88.8321   1
 -28   3  19 258.345 67.9982   1
 -28   3  20 89.1145 50.5448   1
 -28   4   1 1033.40 119.603   1
 -28   4   2 275.106 101.905   1
 -28   4   3  7.7775 64.4985   1
 -28   4   4 1004.59 159.533   1
 -28   4   5 471.379 118.165   1
 -28   4   6 29.7618 91.2457   1
 -28   4   7 213.538 53.9418   1
 -28   4   8 624.191 160.066   1
 -28   4   9 188.606 80.6837   1
 -28   4  10   20.94   61.98   1
 -28   4  11 1525.17 198.305   1
 -28   4  12 189.828 83.8613   1
 -28   4  13 902.037 157.182   1
 -28   4  14 1051.78 172.513   1
 -28   4  15 148.886 85.5355   1
 -28   4  16 1491.83 210.072   1
 -28   4  17 214.781 89.1432   1
 -28   4  18 89.2448 75.1591   1
 -28   4  19-83.6204 74.1635   1
 -28   5   1 145.495 59.6496   1
 -28   5   2 169.007 84.0382   1
 -28   5   3 363.678 109.456   1
 -28   5   4 117.549 69.8291   1
 -28   5   5 127.121 65.8737   1
 -28   5   6 27.5329 55.3601   1
 -28   5   7 704.592 134.971   1
 -28   5   8 921.536 157.799   1
 -28   5   9 284.047 91.2027   1
 -28   5  10 1310.04 190.444   1
 -28   5  11 68.9617 69.7556   1
 -28   5  12-96.3393 80.5636   1
 -28   5  13-12.1632 55.2826   1
 -28   5  14  63.702 70.9876   1
 -28   5  15 204.546 97.6663   1
 -28   5  16  131.02 95.5681   1
 -28   5  17 227.446 97.1128   1
 -28   6   1 122.022 76.5798   1
 -28   6   4 22.2773 59.0033   1
 -28   6   5 76.1485 78.2624   1
 -28   6   6  30.252 67.3607   1
 -28   6   7-91.3678 86.7386   1
 -28   6   8  642.20 149.182   1
 -28   6   9-11.2172 71.0221   1
 -28   6  10-67.0442 61.6588   1
 -28   6  11 113.946 78.5937   1
 -28   6  12-15.9561 73.9194   1
 -28   6  13 156.617 80.9693   1
 -28   6  14  227.66 103.027   1
 -27   0   1 -75.813 58.5538   1
 -27   0   2 494.983 98.0551   1
 -27   0   3 15.1459 45.2393   1
 -27   0   4  559.53 103.833   1
 -27   0   5-38.3337 45.5039   1
 -27   0   6 872.658 129.078   1
 -27   0   7 51.6147  53.725   1
 -27   0   8 513.997 104.412   1
 -27   0   9  66.138 55.5204   1
 -27   0  10 84.2093 74.8003   1
 -27   0  11-146.437 83.3999   1
 -27   0  12 313.434 87.7417   1
 -27   0  13 -190.11 91.7408   1
 -27   0  14 118.278 61.3018   1
 -27   0  15-12.9477 72.5027   1
 -27   0  16-42.0215 54.8916   1
 -27   0  17 45.9902 69.1987   1
 -27   0  18 95.3194 73.0126   1
 -27   0  19 5.55315 61.7872   1
 -27   0  20 307.683 111.169   1
 -27   0  21  0.0216 55.2289   1
 -27   0  22  463.79 132.005   1
 -27   1   1 125.076 89.3613   1
 -27   1   2 1086.33 96.5025   1
 -27   1   3 969.708 91.6863   1
 -27   1   4 2166.36 135.903   1
 -27   1   5 147.073 53.0549   1
 -27   1   6  244.94 97.7635   1
 -27   1   7 174.412 45.4956   1
 -27   1   8 178.724 43.2917   1
 -27   1   9 284.436 157.142   1
 -27   1  10 691.867 128.658   1
 -27   1  11 536.495 199.491   1
 -27   1  12 442.265 132.186   1
 -27   1  13 882.075 157.419   1
 -27   1  14  8.9103 137.065   1
 -27   1  15 4.74607 33.7118   1
 -27   1  16 78.6468 82.6513   1
 -27   1  17 33.1012  82.418   1
 -27   1  18 165.595 63.0039   1
 -27   1  19 1288.35 180.029   1
 -27   1  20 82.2535 50.2962   1
 -27   1  21 79.3001 50.5519   1
 -27   1  22 -18.464   69.01   1
 -27   1  23 537.813 142.835   1
 -27   2   1 35.1259 50.8294   1
 -27   2   2 72.7116 36.4177   1
 -27   2   3 295.688 55.1533   1
 -27   2   4 147.876 87.0837   1
 -27   2   5 15.4604 47.3645   1
 -27   2   6 73.9275 34.0293   1
 -27   2   7-105.274 71.2206   1
 -27   2   8 2.37806 33.6191   1
 -27   2   9-45.8261 55.4752   1
 -27   2  10 1.20659 69.3782   1
 -27   2  11 95.6492 48.1202   1
 -27   2  12  145.86 60.4832   1
 -27   2  13 1510.71 122.568   1
 -27   2  14  70.017 49.5878   1
 -27   2  15 39.4356 307.622   1
 -27   2  16 6.61124 58.0651   1
 -27   2  17 58.5772 55.8344   1
 -27   2  18 109.815 66.7676   1
 -27   2  19 27.8077 36.8806   1
 -27   2  20 93.1971 47.7416   1
 -27   2  21 276.335 72.6532   1
 -27   2  22  544.69 98.3966   1
 -27   2  23 209.944 100.813   1
 -27   3   1 8352.91 375.795   1
 -27   3   2 282.697 63.5307   1
 -27   3   3  61.239 56.8554   1
 -27   3   4 27.8681 35.4859   1
 -27   3   5 642.528  77.206   1
 -27   3   6 343.012 68.1225   1
 -27   3   7 412.231 62.4879   1
 -27   3   8 6.62759 99.5418   1
 -27   3   9 83.5162 78.4042   1
 -27   3  10 392.857 65.2593   1
 -27   3  11 74.7563 42.4886   1
 -27   3  12 1225.06 111.154   1
 -27   3  13 347.276 154.361   1
 -27   3  14 229.193 76.2977   1
 -27   3  15 541.705 120.332   1
 -27   3  16 377.482 90.6948   1
 -27   3  17 1847.72 213.079   1
 -27   3  18 1.79105 32.7316   1
 -27   3  19 41.8986 44.8645   1
 -27   3  20 208.391 58.7072   1
 -27   3  21 94.2257 88.6895   1
 -27   4   1 317.049 179.037   1
 -27   4   2 141.637 53.2136   1
 -27   4   3 27.9342 66.9554   1
 -27   4   4 154.008 82.9149   1
 -27   4   5 1237.91 110.346   1
 -27   4   6 112.886 40.5812   1
 -27   4   7  544.99 73.2896   1
 -27   4   8 432.867 133.042   1
 -27   4   9 668.724 124.215   1
 -27   4  10  487.52 120.796   1
 -27   4  11 2938.11 264.226   1
 -27   4  12 1523.05 192.568   1
 -27   4  13 340.042 113.609   1
 -27   4  14 644.366 131.295   1
 -27   4  15 119.074 78.2266   1
 -27   4  16  218.19 97.3595   1
 -27   4  17 6.10956 65.2499   1
 -27   4  18 80.2662 56.2275   1
 -27   4  19 74.0447 58.4845   1
 -27   4  20 282.432  111.09   1
 -27   5   1 137.886 56.7195   1
 -27   5   2 0.02161 59.3886   1
 -27   5   3 90.0567 67.1244   1
 -27   5   4-193.394 82.4486   1
 -27   5   5 114.647 72.3187   1
 -27   5   6 9.73499 52.6446   1
 -27   5   7 197.274 84.3795   1
 -27   5   8-107.725 87.0002   1
 -27   5   9 94.1971 64.8311   1
 -27   5  10-70.1708 72.7009   1
 -27   5  11 123.113  75.469   1
 -27   5  12-22.7811 70.2366   1
 -27   5  13 0.02038 53.8471   1
 -27   5  14 140.582 90.5255   1
 -27   5  15  224.22 98.3465   1
 -27   5  16 269.623 97.4214   1
 -27   5  17 16.5205 68.6186   1
 -27   5  18 411.735 123.748   1
 -27   5  19 537.119 139.009   1
 -27   6   1 187.776 66.6661   1
 -27   6   2 526.466 133.991   1
 -27   6   3 99.0278 69.5826   1
 -27   6   4 442.254 117.488   1
 -27   6   5 43.0814 58.5916   1
 -27   6   6-28.1275 62.1898   1
 -27   6   7 359.009 112.689   1
 -27   6   8-148.994 88.3872   1
 -27   6   9-27.4866 68.2841   1
 -27   6  10 42.5214 61.2945   1
 -27   6  11 33.7264 69.8836   1
 -27   6  12 151.825 77.9481   1
 -27   6  13-63.2483 81.4904   1
 -27   6  14 275.841 99.6954   1
 -27   6  15 17.7214 67.6093   1
 -27   6  16 92.9975 80.3857   1
 -26   0   1-39.1751 56.5849   1
 -26   0   2 275.734 72.9155   1
 -26   0   3-66.9396 58.1674   1
 -26   0   4 297.372 83.4509   1
 -26   0   5 14.8872 47.6567   1
 -26   0   6 611.366  105.01   1
 -26   0   7 7.44696 42.2532   1
 -26   0   8 322.153 85.8134   1
 -26   0   9-47.2649 45.3612   1
 -26   0  10 109.892 71.2969   1
 -26   0  11-61.6074 64.9317   1
 -26   0  12   26.84 51.8121   1
 -26   0  13-15.5687 53.2739   1
 -26   0  14 12.5382 54.5368   1
 -26   0  15 19.2679 53.6173   1
 -26   0  16 665.805 126.712   1
 -26   0  17 43.6085 70.0523   1
 -26   0  18 1391.83 179.773   1
 -26   0  19 67.9188 57.7276   1
 -26   0  20  795.05 146.921   1
 -26   0  21 41.4907 65.4994   1
 -26   0  22 25.6364 51.0513   1
 -26   0  23-1.64107 66.3759   1
 -26   1   1-20.3107 41.8562   1
 -26   1   2 27.2425 33.1514   1
 -26   1   3 92.8009 88.8815   1
 -26   1   4 254.292 52.2518   1
 -26   1   5-7.10707  46.214   1
 -26   1   6 32.9269 43.5354   1
 -26   1   7-20.6863 149.146   1
 -26   1   8 140.948  35.101   1
 -26   1   9-0.49529 222.854   1
 -26   1  10 418.734 143.146   1
 -26   1  11-62.3204  265.41   1
 -26   1  12  31.286 116.198   1
 -26   1  13  142.92 55.5192   1
 -26   1  14 1322.50 109.587   1
 -26   1  15-31.0287 89.2029   1
 -26   1  16 917.037 141.775   1
 -26   1  17 223.575 174.675   1
 -26   1  18 163.212  58.914   1
 -26   1  19 175.319 83.8077   1
 -26   1  20  67.637   69.30   1
 -26   1  21 144.988 73.9098   1
 -26   1  22 128.918 151.474   1
 -26   1  23 42.8562 77.7709   1
 -26   2   1 6.31389 24.4397   1
 -26   2   2 0.82222 67.6404   1
 -26   2   3 1187.63 96.8286   1
 -26   2   4 12.8497 62.5372   1
 -26   2   5 143.539 61.6501   1
 -26   2   6 150.436 35.7653   1
 -26   2   7-79.1466 127.116   1
 -26   2   8-75.1293 54.5579   1
 -26   2   9 56.1688 98.7617   1
 -26   2  10 83.2845 37.3518   1
 -26   2  11 2177.94 138.786   1
 -26   2  12 2355.23 145.834   1
 -26   2  13 1026.75 99.9807   1
 -26   2  14 147.643 45.6019   1
 -26   2  15 83.9782 206.112   1
 -26   2  16 77.7681 163.722   1
 -26   2  17 175.906  74.168   1
 -26   2  18 14.4323 58.9949   1
 -26   2  19  435.11 72.0389   1
 -26   2  20  160.15 55.9411   1
 -26   2  21-65.3869  89.106   1
 -26   2  22 220.857 96.0383   1
 -26   2  23 151.755 77.8816   1
 -26   2  24 13.9073 82.4874   1
 -26   3   1 207.661 70.2197   1
 -26   3   2 1357.08 92.6809   1
 -26   3   3  127.59 95.6302   1
 -26   3   4 460.639 126.589   1
 -26   3   5 422.713  87.398   1
 -26   3   6 91.9896 61.0629   1
 -26   3   7 107.887 86.6136   1
 -26   3   8 25.8776 49.2927   1
 -26   3   9 520.562 122.828   1
 -26   3  10 395.555 104.763   1
 -26   3  11 832.584 183.766   1
 -26   3  12 189.867 56.5145   1
 -26   3  13 635.786 121.109   1
 -26   3  14 185.766 78.3638   1
 -26   3  15 266.118 92.1516   1
 -26   3  16-98.9751 72.4322   1
 -26   3  17-73.6953   78.22   1
 -26   3  18 127.351 47.5778   1
 -26   3  19 798.664 144.502   1
 -26   3  20 103.236 45.9034   1
 -26   3  21 2.56389 38.7447   1
 -26   3  22 189.275 62.9959   1
 -26   4   1 80.5254 138.399   1
 -26   4   2 817.061 96.8059   1
 -26   4   3 191.171 88.4757   1
 -26   4   4 155.581 84.3857   1
 -26   4   5 57.9578 41.2661   1
 -26   4   6 6.40938 32.0879   1
 -26   4   7-46.0762 202.094   1
 -26   4   8 754.063 130.499   1
 -26   4   9 353.809 87.8785   1
 -26   4  10 75.7167 68.6179   1
 -26   4  11 817.448 147.192   1
 -26   4  12 387.838 108.392   1
 -26   4  13 1524.35 189.593   1
 -26   4  14  708.50 140.081   1
 -26   4  15 821.888 143.128   1
 -26   4  16 323.436 99.3857   1
 -26   4  17 340.589 95.9624   1
 -26   4  18 268.473 92.2538   1
 -26   4  19 1288.60 195.116   1
 -26   4  20 225.884 101.752   1
 -26   4  21 325.978 117.809   1
 -26   5   1 29.8778 71.2058   1
 -26   5   2 893.834 103.016   1
 -26   5   3 29.2462 52.3204   1
 -26   5   4 62.8317 71.5184   1
 -26   5   5 -16.915 54.2032   1
 -26   5   6  198.99 87.2175   1
 -26   5   7 182.953 86.3729   1
 -26   5   8 225.989 55.8891   1
 -26   5   9-33.5882 76.6679   1
 -26   5  10 110.279 52.4891   1
 -26   5  11 1119.35 166.332   1
 -26   5  12  624.87 129.233   1
 -26   5  13 594.751 122.476   1
 -26   5  14 1078.75 163.243   1
 -26   5  15 244.468 92.9814   1
 -26   5  16 492.029  124.06   1
 -26   5  17-10.5708 51.9623   1
 -26   5  18 1343.98 142.165   1
 -26   5  19 95.6965 76.4832   1
 -26   5  20 126.347 62.2875   1
 -26   6   1  167.18 136.386   1
 -26   6   2 196.035 96.9829   1
 -26   6   3 79.7632 65.3779   1
 -26   6   4 521.114 129.054   1
 -26   6   5 149.082 75.4467   1
 -26   6   6  96.738 55.4743   1
 -26   6   7  54.043 58.8114   1
 -26   6   8 39.2336 53.4293   1
 -26   6   9 512.145 128.305   1
 -26   6  10 344.206 94.4268   1
 -26   6  11 174.947 85.5835   1
 -26   6  12 170.037  80.056   1
 -26   6  13 615.606 141.357   1
 -26   6  14 266.828 92.1323   1
 -26   6  15 64.7165 66.5752   1
 -26   6  16 58.9485 71.7294   1
 -26   6  17 48.5413 68.3098   1
 -26   6  18-116.517 90.2678   1
 -26   7   4 481.603 135.866   1
 -26   7   5 188.208 99.6394   1
 -26   7   6 292.464 121.026   1
 -26   7   7   88.27 82.0554   1
 -26   7   8 1679.67 236.241   1
 -26   7   9 221.641 102.549   1
 -26   7  10 832.162 172.972   1
 -26   7  11 162.216 85.1746   1
 -26   7  12 1158.26 205.167   1
 -26   7  13 39.5815 75.7794   1
 -26   7  14 209.658 96.6908   1
 -25   0   1-46.7478   57.02   1
 -25   0   2 387.467 79.4317   1
 -25   0   3 21.3873 41.8251   1
 -25   0   4 6107.60 313.538   1
 -25   0   5-12.7395 48.0003   1
 -25   0   6 5.84032 47.1128   1
 -25   0   7-43.6483 54.1078   1
 -25   0   8 11.0792 43.6942   1
 -25   0   9-39.8254 45.6106   1
 -25   0  10 945.506  133.37   1
 -25   0  11-143.303 74.1153   1
 -25   0  12 354.549 86.0648   1
 -25   0  13-31.9357 61.5779   1
 -25   0  14 2881.69 231.193   1
 -25   0  15 13.3565 57.0463   1
 -25   0  16  907.67 139.771   1
 -25   0  17 65.3362 68.0502   1
 -25   0  18 524.792 121.645   1
 -25   0  19 90.9072 79.3166   1
 -25   0  20  75.645 47.6431   1
 -25   0  21-102.654  78.859   1
 -25   0  22-27.3505 56.3296   1
 -25   0  23 58.1297 70.3338   1
 -25   1   1 45.5576 30.8015   1
 -25   1   2 673.326 88.0807   1
 -25   1   3 101.125 32.9872   1
 -25   1   4 256.747  71.362   1
 -25   1   5 82.8734 66.4652   1
 -25   1   6 229.326   55.54   1
 -25   1   7 450.781 60.2105   1
 -25   1   8 2703.92 201.184   1
 -25   1   9 77.8538 51.0219   1
 -25   1  10 1113.29 140.234   1
 -25   1  11 58.4874 37.5889   1
 -25   1  12 86.4924 42.5011   1
 -25   1  13 238.728 113.905   1
 -25   1  14 188.513 194.303   1
 -25   1  15-13.4434 69.8599   1
 -25   1  16 542.181 75.3361   1
 -25   1  17 503.731 73.6684   1
 -25   1  18 1942.17 145.979   1
 -25   1  19 78.1977  82.424   1
 -25   1  20 -32.078 63.6127   1
 -25   1  21 154.233 44.8481   1
 -25   1  22 399.684 92.6043   1
 -25   1  23 416.065 84.3885   1
 -25   1  24 50.8385 78.4404   1
 -25   2   1  18.147 26.9597   1
 -25   2   2 10.2709 41.7037   1
 -25   2   3 417.459 59.4814   1
 -25   2   4 811.471 78.7936   1
 -25   2   5 118.441 104.033   1
 -25   2   6 63.2171 35.6255   1
 -25   2   7  141.26 42.6606   1
 -25   2   8-9.33794 72.9868   1
 -25   2   9 963.435  84.961   1
 -25   2  10 28.1904 33.1229   1
 -25   2  11 77.6402 41.1267   1
 -25   2  12 103.932 46.2573   1
 -25   2  13 334.315 155.775   1
 -25   2  14 618.614 77.6856   1
 -25   2  15-5.37663 141.637   1
 -25   2  16 51.8849 52.3084   1
 -25   2  17 274.949 85.5056   1
 -25   2  18 76.1299 66.7147   1
 -25   2  19-27.9627 59.0714   1
 -25   2  20 149.438 138.292   1
 -25   2  21 436.472 77.8152   1
 -25   2  22 102.345 44.5922   1
 -25   2  23 144.543  82.452   1
 -25   2  24-7.31411 60.2535   1
 -25   3   1 175.962 58.3583   1
 -25   3   2 183.887 79.1205   1
 -25   3   3 254.101 87.4206   1
 -25   3   4 1323.88  102.67   1
 -25   3   5 6961.84 264.143   1
 -25   3   6 490.193  65.352   1
 -25   3   7-26.8536 49.6875   1
 -25   3   8 82.4689 77.3637   1
 -25   3   9 268.572 150.362   1
 -25   3  10 146.384 96.9435   1
 -25   3  11 53.9248 41.9047   1
 -25   3  12 414.418 67.7899   1
 -25   3  13 83.3844 70.7748   1
 -25   3  14 68.9044 71.2748   1
 -25   3  15 41.1834 62.1967   1
 -25   3  16  349.24 94.8761   1
 -25   3  17 410.672 69.1747   1
 -25   3  18 498.829 76.7796   1
 -25   3  19-44.7865 58.4079   1
 -25   3  20 103.732 46.3355   1
 -25   3  21 233.837 50.1694   1
 -25   3  22 105.764 81.5509   1
 -25   3  23  38.159  44.077   1
 -25   4   1 1697.88 133.275   1
 -25   4   2 1136.50 109.225   1
 -25   4   3 608.761 71.6604   1
 -25   4   4 220.698 75.0852   1
 -25   4   5 1289.32 103.839   1
 -25   4   6 83.4994 76.0483   1
 -25   4   7 45.3893 37.9194   1
 -25   4   8 1148.56 150.988   1
 -25   4   9 289.584  85.236   1
 -25   4  10  660.66 130.557   1
 -25   4  11 1186.96 165.798   1
 -25   4  12 358.269 98.0476   1
 -25   4  13  128.75 46.5909   1
 -25   4  14 40.0968   38.65   1
 -25   4  15 468.842 110.053   1
 -25   4  16 1153.15 163.132   1
 -25   4  17 96.4006 67.0791   1
 -25   4  18  682.60 134.181   1
 -25   4  19 196.794 90.7289   1
 -25   4  20-6.29418  58.432   1
 -25   4  21 16.5696 67.8808   1
 -25   4  22 316.916 121.439   1
 -25   5   1 260.229 61.8592   1
 -25   5   2 72.3604 41.0387   1
 -25   5   3 22.4049 50.5805   1
 -25   5   4 618.916 128.688   1
 -25   5   5-34.3776 59.3954   1
 -25   5   6-5.15649 47.2801   1
 -25   5   7 2313.58 234.089   1
 -25   5   8 146.645 73.2215   1
 -25   5   9 560.254 111.485   1
 -25   5  10 280.127 99.8617   1
 -25   5  11 49.8961 51.4194   1
 -25   5  12 52.6746 61.4762   1
 -25   5  13-6.67009  55.492   1
 -25   5  14  92.757 45.6308   1
 -25   5  15 -4.2205 51.6527   1
 -25   5  16 179.512 112.383   1
 -25   5  17-30.3449 52.2069   1
 -25   5  18 403.067 77.0996   1
 -25   5  19 224.689 96.6595   1
 -25   5  20 162.536 93.9196   1
 -25   5  21 103.289 76.1372   1
 -25   6   1 282.513 110.032   1
 -25   6   2 76.2696 48.1811   1
 -25   6   3-1.26122 50.2389   1
 -25   6   4 56.8306 58.4127   1
 -25   6   5-25.5733 68.1909   1
 -25   6   6 189.199 78.3516   1
 -25   6   7 71.3485 71.5658   1
 -25   6   8 1122.07 165.227   1
 -25   6   9 1410.28 188.432   1
 -25   6  10 768.093 140.161   1
 -25   6  11  473.29 115.004   1
 -25   6  12 101.909 68.3177   1
 -25   6  13 722.628 145.253   1
 -25   6  14 730.142 145.487   1
 -25   6  15 9.11303 42.9697   1
 -25   6  16-27.6475 88.5709   1
 -25   6  17 44.6775 134.037   1
 -25   6  18-2.23608 69.7441   1
 -25   6  19 33.0932 133.966   1
 -25   7   1 260.622  121.15   1
 -25   7   2 48.3139 83.6639   1
 -25   7   3  471.70  131.47   1
 -25   7   4 902.922 177.674   1
 -25   7   5 461.037 135.193   1
 -25   7   6 772.326 163.387   1
 -25   7   7 208.049 101.938   1
 -25   7   8 157.155 87.3618   1
 -25   7   9  55.035 56.6858   1
 -25   7  10 16.8846 58.1205   1
 -25   7  11 88.3132 74.1367   1
 -25   7  12 160.462 81.9222   1
 -25   7  13 36.7502 54.2761   1
 -25   7  14 184.528  95.457   1
 -25   7  15 62.4385 61.4926   1
 -25   7  16 80.2064 68.3262   1
 -24   0   1-133.607 70.5634   1
 -24   0   2 438.614 76.4532   1
 -24   0   3-76.6205 58.4411   1
 -24   0   4 880.376 119.787   1
 -24   0   5-5.03401 46.6257   1
 -24   0   6 558.525 92.1398   1
 -24   0   7-3.01569 43.4209   1
 -24   0   8 1499.47 152.855   1
 -24   0   9 67.8821 63.1586   1
 -24   0  10  839.74 125.336   1
 -24   0  11-132.124 83.3751   1
 -24   0  12 149.651 61.1077   1
 -24   0  13-63.1199 65.9595   1
 -24   0  14 392.944 94.5189   1
 -24   0  15 93.4753 75.4541   1
 -24   0  16 27.3822 61.9792   1
 -24   0  17  14.386   67.74   1
 -24   0  18 140.083 76.1671   1
 -24   0  19  68.813 65.9702   1
 -24   0  20 8.41399 61.0492   1
 -24   0  21-72.9664 80.8198   1
 -24   0  22 1179.60 177.628   1
 -24   0  23-41.8665 62.3755   1
 -24   0  24 228.049 104.022   1
 -24   1   1  2.8786 24.1226   1
 -24   1   2 649.732  68.526   1
 -24   1   3 2394.08 130.078   1
 -24   1   4 8544.84  770.58   1
 -24   1   5 4.34796 27.4221   1
 -24   1   6 791.773  71.831   1
 -24   1   7 759.099 70.8308   1
 -24   1   8  67.435 33.3997   1
 -24   1   9  516.49 58.0679   1
 -24   1  10 226.671 123.946   1
 -24   1  11 731.172 127.726   1
 -24   1  12 28.3422 33.3713   1
 -24   1  13 281.931 116.397   1
 -24   1  14-13.5052 112.973   1
 -24   1  15-1.11674 57.2085   1
 -24   1  16 17.3884  60.351   1
 -24   1  17 159.107 52.0231   1
 -24   1  18  835.56 140.022   1
 -24   1  19 -21.154 82.4515   1
 -24   1  20 26.1155 108.713   1
 -24   1  21 286.467 53.1284   1
 -24   1  22-1.63281 81.0905   1
 -24   1  23 150.502 56.2912   1
 -24   1  24 582.774 143.434   1
 -24   2   1 551.658 52.8287   1
 -24   2   2 206.179 37.9591   1
 -24   2   3  177.38 56.1625   1
 -24   2   4 1519.04 105.726   1
 -24   2   5 2154.69 232.158   1
 -24   2   6 2188.87 139.181   1
 -24   2   7 220.372 44.9638   1
 -24   2   8 59.8684 29.3333   1
 -24   2   9 1136.19  90.951   1
 -24   2  10 1381.22 103.294   1
 -24   2  11 3094.17 161.745   1
 -24   2  12 113.677 60.4058   1
 -24   2  13 439.949 64.6064   1
 -24   2  14 43.3884 104.304   1
 -24   2  15 277.834  102.19   1
 -24   2  16 720.807 120.747   1
 -24   2  17 49.8549  60.362   1
 -24   2  18 588.123 162.174   1
 -24   2  19-51.3883 91.0108   1
 -24   2  20 66.4014 47.3188   1
 -24   2  21-37.6297 76.2595   1
 -24   2  22 316.828 62.2353   1
 -24   2  23 138.583 56.2839   1
 -24   2  24 80.9165 77.1947   1
 -24   3   1 2033.40 109.421   1
 -24   3   2 2335.56 136.264   1
 -24   3   3 132.691 64.2534   1
 -24   3   4 68.6324  79.915   1
 -24   3   5 807.925 83.1915   1
 -24   3   6 2533.98 138.045   1
 -24   3   7-24.1787  127.96   1
 -24   3   8 4.04812 76.2599   1
 -24   3   9 292.971 105.736   1
 -24   3  10 1448.27 83.8758   1
 -24   3  11  857.80 66.9255   1
 -24   3  12 261.168 56.6624   1
 -24   3  13 84.9588  65.686   1
 -24   3  14 274.191 92.3413   1
 -24   3  15 198.172 82.2747   1
 -24   3  16 925.029 137.262   1
 -24   3  17 35.7355 32.5118   1
 -24   3  18 394.267 66.5335   1
 -24   3  19 1309.24 118.173   1
 -24   3  20 54.0015 38.8213   1
 -24   3  21 117.738 47.9919   1
 -24   3  22-5.84985 134.159   1
 -24   3  23-2.32956 57.3017   1
 -24   3  24-17.9008 59.1117   1
 -24   4   1 325.966 68.0212   1
 -24   4   2 2480.89 129.591   1
 -24   4   3 89.0621 47.4747   1
 -24   4   4 129.064 46.0007   1
 -24   4   5 181.911 91.4572   1
 -24   4   6  445.76 64.8315   1
 -24   4   7 1266.51 98.4285   1
 -24   4   8-88.3911 70.3933   1
 -24   4   9 25.4136 58.2085   1
 -24   4  10 354.413  55.264   1
 -24   4  11 1286.23 102.484   1
 -24   4  12 52.5014 36.0519   1
 -24   4  13 1838.00 127.682   1
 -24   4  14 840.132 87.0014   1
 -24   4  15  91.242 63.3971   1
 -24   4  16  818.97 133.746   1
 -24   4  17  126.01 57.7603   1
 -24   4  18 913.785 144.635   1
 -24   4  19 970.718 159.245   1
 -24   4  20 138.538 78.8741   1
 -24   4  21 27.6899 46.3341   1
 -24   4  22  66.925 76.0184   1
 -24   4  23 60.7229 68.1056   1
 -24   5   1 227.387  48.727   1
 -24   5   2  62.207 45.7837   1
 -24   5   3  481.68 75.4687   1
 -24   5   4 1032.57 157.393   1
 -24   5   5 9.05713 44.8321   1
 -24   5   6 671.641 126.329   1
 -24   5   7 871.762 144.326   1
 -24   5   8 74.7098 48.5864   1
 -24   5   9 775.421 126.522   1
 -24   5  10 1911.30 206.944   1
 -24   5  11 577.291  70.307   1
 -24   5  12 1762.56 129.877   1
 -24   5  13  616.19 83.7833   1
 -24   5  14  72.189   41.11   1
 -24   5  15 56.6861 40.6423   1
 -24   5  16 1310.18 124.216   1
 -24   5  17-107.125 136.238   1
 -24   5  18-97.9382 79.2948   1
 -24   5  19 159.557 80.3455   1
 -24   5  20-29.6446 60.8692   1
 -24   5  21 1016.92 181.703   1
 -24   5  22 862.587 180.199   1
 -24   6   1 878.221 106.618   1
 -24   6   2-25.5899 55.3714   1
 -24   6   3 536.087  122.85   1
 -24   6   4 331.645 101.588   1
 -24   6   5 273.845 84.7644   1
 -24   6   6-24.2694 56.5722   1
 -24   6   7 56.9127 59.5465   1
 -24   6   8 40.6374  59.741   1
 -24   6   9-88.7165 77.3418   1
 -24   6  10 14.0221  55.606   1
 -24   6  11 163.626 70.3877   1
 -24   6  12 222.502 56.1766   1
 -24   6  13 415.486 76.9945   1
 -24   6  14 417.394 77.2632   1
 -24   6  15 394.759  76.781   1
 -24   6  16 722.633 103.464   1
 -24   6  17 602.315 95.5711   1
 -24   6  18 978.888 190.526   1
 -24   6  19 304.471 77.1543   1
 -24   7   1 566.803 140.916   1
 -24   7   2 4.73147 65.9261   1
 -24   7   3 126.558 83.6414   1
 -24   7   4 1959.12 246.048   1
 -24   7   5 1124.36 184.762   1
 -24   7   6 2104.42 248.545   1
 -24   7   7 896.027 163.927   1
 -24   7   8 181.739 93.0381   1
 -24   7   9 772.626 140.033   1
 -24   7  10 17.7439 57.5822   1
 -24   7  11 1794.54 230.867   1
 -24   7  12 83.9494 78.1325   1
 -24   7  13-45.4132 58.4222   1
 -24   7  14 174.949 61.9303   1
 -24   7  15 198.404 66.4159   1
 -24   7  16  873.14 125.092   1
 -24   7  17 257.529 131.423   1
 -24   8   6 326.072 119.001   1
 -24   8   7 104.446 81.6607   1
 -24   8   8 109.685 91.7148   1
 -24   8   9 44.3925  63.898   1
 -24   8  10 1000.73 188.301   1
 -24   8  11 -15.948 54.3044   1
 -24   8  12 1026.67 200.684   1
 -24   8  13 3.42219  56.253   1
 -23   0   1-125.932 147.243   1
 -23   0   2 2347.01 180.249   1
 -23   0   3-6.28407  44.713   1
 -23   0   4 504.686 97.5937   1
 -23   0   5-61.7546 57.6034   1
 -23   0   6 369.438 84.3782   1
 -23   0   7-16.0428 53.1962   1
 -23   0   8 1654.39 158.127   1
 -23   0   9 45.0793 62.3352   1
 -23   0  10 385.632 93.8434   1
 -23   0  11 0.48366 64.1053   1
 -23   0  12 8245.80 371.915   1
 -23   0  13 24.0093 47.0629   1
 -23   0  14 350.067 80.7061   1
 -23   0  15-32.4574 51.7216   1
 -23   0  16  47.756 69.3956   1
 -23   0  17 23.2082 50.4146   1
 -23   0  18 2072.16  203.52   1
 -23   0  19 30.3265 59.9227   1
 -23   0  20 22.4223 61.5201   1
 -23   0  21 4.10256 65.0483   1
 -23   0  22 840.071 152.244   1
 -23   0  23 9.68296 54.0199   1
 -23   0  24  82.829 70.4741   1
 -23   1   1 446.908 63.1507   1
 -23   1   2 1196.65 150.078   1
 -23   1   3 293.621 149.259   1
 -23   1   4 2134.24  122.55   1
 -23   1   5 186.736 49.8426   1
 -23   1   6 463.618 56.6035   1
 -23   1   7 27.8895 114.811   1
 -23   1   8 1177.93 85.1143   1
 -23   1   9 567.953 61.7223   1
 -23   1  10 1288.46 92.8998   1
 -23   1  11 1.30895 51.8633   1
 -23   1  12   15.09 36.9262   1
 -23   1  13 -54.369 67.3477   1
 -23   1  14 16.0277 83.4246   1
 -23   1  15 202.344 130.655   1
 -23   1  16 507.507 222.651   1
 -23   1  17 76.8192 84.4118   1
 -23   1  18 446.343 101.532   1
 -23   1  19 56.0896 139.692   1
 -23   1  20 51.0477 39.8439   1
 -23   1  21 164.267 53.7413   1
 -23   1  22 199.672 203.925   1
 -23   1  23 3.10576 55.1825   1
 -23   1  24 142.986 56.7331   1
 -23   1  25-53.4795 68.8688   1
 -23   2   1   65.17 27.9102   1
 -23   2   2 566.148 58.9224   1
 -23   2   310982.80 340.707   1
 -23   2   4 784.943 85.2426   1
 -23   2   5 6684.06 449.565   1
 -23   2   6 875.061 79.3348   1
 -23   2   7 960.703 80.7764   1
 -23   2   8 1967.23 92.5423   1
 -23   2   9 1107.88 88.6021   1
 -23   2  10 75.0407 44.0495   1
 -23   2  11 147.049 47.1357   1
 -23   2  12  733.53  75.169   1
 -23   2  13 69.7683 42.2563   1
 -23   2  14 536.724 159.276   1
 -23   2  15 9.05318 204.789   1
 -23   2  16-29.1407 61.2177   1
 -23   2  17 201.549 74.0703   1
 -23   2  18-48.2821 225.754   1
 -23   2  19 55.7738  101.83   1
 -23   2  20 1069.34 92.4449   1
 -23   2  21 137.712 41.1446   1
 -23   2  22 331.404 72.1267   1
 -23   2  23 226.173 66.6582   1
 -23   2  24-95.7107 73.8282   1
 -23   2  25 146.516 89.9525   1
 -23   3   1  54.487 37.7056   1
 -23   3   2 1325.71 84.0032   1
 -23   3   3 3539.78 142.627   1
 -23   3   4 1131.32 91.8589   1
 -23   3   5 426.645 57.4052   1
 -23   3   6 240.002 112.271   1
 -23   3   7 284.458 78.3813   1
 -23   3   8 1213.90 71.1449   1
 -23   3   9  149.07 31.5623   1
 -23   3  10 2903.58 123.052   1
 -23   3  11 236.734 54.2034   1
 -23   3  12 408.927 97.9232   1
 -23   3  13 68.3457 69.4226   1
 -23   3  14  599.81 122.671   1
 -23   3  15 143.176  55.737   1
 -23   3  16 498.622 66.0279   1
 -23   3  17 812.757 109.608   1
 -23   3  18 77.1948 68.7263   1
 -23   3  19 633.839 81.3152   1
 -23   3  20  740.48 91.7615   1
 -23   3  21 79.3674 41.0673   1
 -23   3  22 12.5917 43.1553   1
 -23   3  23 71.1516 66.3497   1
 -23   3  24  360.11 111.655   1
 -23   3  25-40.1228 73.7473   1
 -23   4   1 9.34745 24.0506   1
 -23   4   2 211.116 49.7584   1
 -23   4   3 102.515 47.4518   1
 -23   4   4 313.229 60.6523   1
 -23   4   5 1707.05 122.212   1
 -23   4   6 10.0464 29.0481   1
 -23   4   7 398.652 92.6972   1
 -23   4   8 1707.43 108.483   1
 -23   4   9 42.2445 27.4792   1
 -23   4  10 426.209 69.0051   1
 -23   4  11 81.7572 134.566   1
 -23   4  12  75.029 53.8729   1
 -23   4  13 1759.85 122.745   1
 -23   4  14 192.625 80.9173   1
 -23   4  15 561.099 133.396   1
 -23   4  16 115.909  41.976   1
 -23   4  17 501.422 113.495   1
 -23   4  18  364.04  94.196   1
 -23   4  19 159.543 76.6842   1
 -23   4  20 172.644 59.5708   1
 -23   4  21 119.889 62.5909   1
 -23   4  22 280.317  100.92   1
 -23   4  23-14.5321 53.8036   1
 -23   5   1 13.5443  27.345   1
 -23   5   2 479.386 69.3425   1
 -23   5   3 85.1538 50.9628   1
 -23   5   4 14.3579  52.858   1
 -23   5   5 131.795 71.7867   1
 -23   5   6 128.055 73.5602   1
 -23   5   7 627.892 116.273   1
 -23   5   8  159.14 56.8956   1
 -23   5   9-39.8772 60.8794   1
 -23   5  10 182.309 52.6439   1
 -23   5  11 148.491 79.6514   1
 -23   5  12 700.898 81.7959   1
 -23   5  13 367.875 67.4103   1
 -23   5  14 715.424 88.3008   1
 -23   5  15 67.9783 39.2049   1
 -23   5  16 30.3935 90.9985   1
 -23   5  17-98.5471 77.9055   1
 -23   5  18 12.3146  48.424   1
 -23   5  19 131.503 72.4757   1
 -23   5  20 365.703 79.8325   1
 -23   5  21 165.096 86.7606   1
 -23   5  22 73.0105 70.6808   1
 -23   6   1 1069.50 120.724   1
 -23   6   2 117.247  52.567   1
 -23   6   3 1052.81 161.893   1
 -23   6   4 134.316 69.3096   1
 -23   6   5 74.5827 56.5439   1
 -23   6   6  47.751 65.1869   1
 -23   6   7 220.823 82.1525   1
 -23   6   8 77.2559 73.5108   1
 -23   6   9-49.8652 65.7722   1
 -23   6  10-65.5643  188.73   1
 -23   6  11 53.3395  51.874   1
 -23   6  12 424.868 71.3435   1
 -23   6  13 182.594  50.874   1
 -23   6  14 86.6955 55.4971   1
 -23   6  15 1205.00 125.652   1
 -23   6  16 193.322 135.074   1
 -23   6  17 488.436  87.963   1
 -23   6  18 51.1993 43.6736   1
 -23   6  19 325.815 79.2605   1
 -23   7   1 471.589 132.908   1
 -23   7   2 299.616  104.91   1
 -23   7   3 18.7277 64.3011   1
 -23   7   4 858.404 156.809   1
 -23   7   5  73.356 72.6265   1
 -23   7   6  92.001 61.9351   1
 -23   7   7 472.336 122.471   1
 -23   7   8  236.96 102.581   1
 -23   7   9 354.347 95.7031   1
 -23   7  10-32.0171 65.4688   1
 -23   7  11 17.3423 42.5579   1
 -23   7  12 611.257 92.7088   1
 -23   7  13 150.699 60.7383   1
 -23   7  14 242.507 68.0707   1
 -23   7  15 62.9237 52.0036   1
 -23   7  16 846.964 121.385   1
 -23   7  17 1813.55  259.70   1
 -23   8   3  53.193  73.074   1
 -23   8   4 77.2612 94.2048   1
 -23   8   5 1211.61 209.528   1
 -23   8   6 832.727 169.712   1
 -23   8   7 734.846 157.972   1
 -23   8   8 354.467 118.564   1
 -23   8   9 229.538 92.9256   1
 -23   8  10 286.867 102.775   1
 -23   8  11-81.9959 72.8871   1
 -23   8  12 291.271 167.469   1
 -23   8  13 52.4384 44.9885   1
 -23   8  14-38.9401 54.9229   1
 -22   0   1 97.1794 141.801   1
 -22   0   2 1152.33 128.855   1
 -22   0   3-75.0072 53.1204   1
 -22   0   4 6413.47 299.454   1
 -22   0   5-83.4065 57.8172   1
 -22   0   6 735.823 101.958   1
 -22   0   7-46.1225 47.1192   1
 -22   0   8 70.9968 58.5926   1
 -22   0   9 71.5199 55.7591   1
 -22   0  10  157.63 75.9401   1
 -22   0  11-30.4144 56.1805   1
 -22   0  12  393.62 95.8257   1
 -22   0  13-128.985 68.6479   1
 -22   0  14 74.8617 45.0261   1
 -22   0  15 63.5605 60.9128   1
 -22   0  16 867.785 135.267   1
 -22   0  17 103.766 79.5071   1
 -22   0  18  150.83 84.3842   1
 -22   0  19 9.39669 51.2459   1
 -22   0  20 55.5435 48.7876   1
 -22   0  21 27.4136 47.1936   1
 -22   0  22  22.237 63.4334   1
 -22   0  23-139.234 73.9195   1
 -22   0  24 145.557 82.2277   1
 -22   0  25-50.1592 78.3896   1
 -22   1   1 1023.55  97.198   1
 -22   1   2 1444.10 100.579   1
 -22   1   3 4373.86 326.371   1
 -22   1   4 970.213  84.057   1
 -22   1   5 4437.04 188.154   1
 -22   1   6 43.4679 34.5679   1
 -22   1   7 57.1579 32.1922   1
 -22   1   8 104.359  70.712   1
 -22   1   9 145.923 63.0794   1
 -22   1  10-71.2999 202.518   1
 -22   1  11 243.923 58.9686   1
 -22   1  12 2038.96  124.03   1
 -22   1  13-44.3098  189.76   1
 -22   1  14 301.109 48.8351   1
 -22   1  15  136.86 146.888   1
 -22   1  16 20.0842 45.8015   1
 -22   1  17 306.047 163.377   1
 -22   1  18 71.0196 39.2122   1
 -22   1  19  222.28 96.1046   1
 -22   1  20 114.794 46.5406   1
 -22   1  21 175.037   51.34   1
 -22   1  22 285.065 67.7368   1
 -22   1  23 415.001 81.9221   1
 -22   1  24 122.944 57.4747   1
 -22   1  25-21.6873 63.0804   1
 -22   2   1 73.6354 20.0462   1
 -22   2   2 1061.39 58.1612   1
 -22   2   3 2319.87 170.915   1
 -22   2   4 5904.89 219.191   1
 -22   2   5 8267.76 274.409   1
 -22   2   6 1730.64 110.604   1
 -22   2   7 4603.91 256.834   1
 -22   2   8 7630.73 223.694   1
 -22   2   9 33.0596 35.5729   1
 -22   2  10 3617.18 168.122   1
 -22   2  11 2306.04 130.796   1
 -22   2  12 111.259 49.6134   1
 -22   2  13 554.101 69.6845   1
 -22   2  14 61.5159 156.944   1
 -22   2  15 55.4478 51.6328   1
 -22   2  16 750.146 117.102   1
 -22   2  17 172.342 63.2272   1
 -22   2  18  10.933 33.2744   1
 -22   2  19 287.912 61.3182   1
 -22   2  20 63.4963 66.3853   1
 -22   2  21 559.407 73.9926   1
 -22   2  22 58.9187 45.7508   1
 -22   2  23 42.0546 84.5647   1
 -22   2  24 130.271 60.6746   1
 -22   2  25 78.5012  66.285   1
 -22   3   1 744.895 49.2961   1
 -22   3   2 4319.56 141.178   1
 -22   3   3 2075.27 103.376   1
 -22   3   4 2966.55 145.071   1
 -22   3   5 253.683 50.6433   1
 -22   3   6 2766.56 110.913   1
 -22   3   7-67.4808 54.5178   1
 -22   3   8-25.6851 33.8904   1
 -22   3   9 172.351 46.8675   1
 -22   3  10 235.018  36.892   1
 -22   3  11 74.8701 71.6818   1
 -22   3  12 169.348 78.0228   1
 -22   3  13 92.4942 68.7787   1
 -22   3  14 228.036 81.4044   1
 -22   3  15 622.875 113.076   1
 -22   3  16-12.5204  197.05   1
 -22   3  17 1994.85 131.734   1
 -22   3  18 155.467  44.936   1
 -22   3  19 77.1413 38.4269   1
 -22   3  20  189.37 44.8076   1
 -22   3  21 44.9859 36.3175   1
 -22   3  22 109.299 65.1302   1
 -22   3  23 60.5136  57.371   1
 -22   3  24-84.3384 69.1069   1
 -22   3  25-63.6693 74.9614   1
 -22   4   1-6.05825 65.9783   1
 -22   4   2 1404.85 70.6087   1
 -22   4   3 476.303 49.5194   1
 -22   4   4 202.283 44.5149   1
 -22   4   5  951.34 62.6121   1
 -22   4   6 78.6587 35.5082   1
 -22   4   7 1222.65 88.4986   1
 -22   4   8-10.3654  147.10   1
 -22   4   9 19.6992  37.818   1
 -22   4  10-23.9603 144.762   1
 -22   4  11  457.58 93.7176   1
 -22   4  12 844.151 99.7437   1
 -22   4  13 283.534 87.6399   1
 -22   4  14 407.328 53.5998   1
 -22   4  15 30.2847   61.99   1
 -22   4  16-82.2479 66.1742   1
 -22   4  17 -25.552 73.9016   1
 -22   4  18 87.0434 38.3843   1
 -22   4  19 3.53887 51.3671   1
 -22   4  20 19.1635 41.3366   1
 -22   4  21 44.5247 39.3703   1
 -22   4  22 724.148  111.26   1
 -22   5   1 203.083 51.0508   1
 -22   5   2  923.12 72.1456   1
 -22   5   3-25.8702 49.5035   1
 -22   5   4  649.76 114.217   1
 -22   5   5 323.544 52.7852   1
 -22   5   6 336.926  61.926   1
 -22   5   7 383.575 55.9912   1
 -22   5   8-17.2827 47.4264   1
 -22   5   9 93.6808 131.632   1
 -22   5  10 75.4492 54.5563   1
 -22   5  11-36.4979 99.1842   1
 -22   5  12-33.6015 90.5259   1
 -22   5  13 52.7184 36.7996   1
 -22   5  14 2117.40  143.38   1
 -22   5  15 271.256 62.4759   1
 -22   5  16 8.70769 62.1035   1
 -22   5  17 139.535 61.7543   1
 -22   5  18 78.7587 53.2666   1
 -22   5  19 51.1835  49.208   1
 -22   5  20 29.1056 39.1427   1
 -22   5  21-63.4679 76.5393   1
 -22   6   1  47.894 32.7095   1
 -22   6   2 707.912  86.578   1
 -22   6   3 142.186 40.8593   1
 -22   6   4-23.4128 50.5446   1
 -22   6   5 88.7132 61.0503   1
 -22   6   6 182.194 48.3791   1
 -22   6   7 361.732 59.4901   1
 -22   6   8 0.39618 73.1024   1
 -22   6   9 912.197 88.6556   1
 -22   6  10 33.6111 72.4962   1
 -22   6  11 713.398 85.1329   1
 -22   6  12 17.6262 50.6331   1
 -22   6  13 690.645 85.3381   1
 -22   6  14 1888.48 149.853   1
 -22   6  15 590.401 89.9911   1
 -22   6  16 82.2447 104.003   1
 -22   6  17 81.0453 82.8191   1
 -22   6  18 1112.11 130.778   1
 -22   6  19 1000.63 105.896   1
 -22   6  20 155.377 87.6164   1
 -22   7   1-10.0247  48.863   1
 -22   7   2 218.146 85.2042   1
 -22   7   3 131.165 80.6164   1
 -22   7   4-65.5158 61.9503   1
 -22   7   5 40.6655 53.8268   1
 -22   7   6 151.461 71.3077   1
 -22   7   7 149.665 47.5677   1
 -22   7   8 352.467 67.7051   1
 -22   7   9 100.846 61.8137   1
 -22   7  10 302.363 69.6068   1
 -22   7  11 1003.74 110.672   1
 -22   7  12 1028.08 113.851   1
 -22   7  13 898.118 111.489   1
 -22   7  14 46.0047 73.4424   1
 -22   7  15 1371.22 143.002   1
 -22   7  16 234.813 108.301   1
 -22   7  17 105.006 96.3956   1
 -22   8   1 1.77188  79.883   1
 -22   8   2-63.5849 81.9367   1
 -22   8   3-89.1491 86.0628   1
 -22   8   4 147.434  74.567   1
 -22   8   5 0.43935 57.7632   1
 -22   8   6 183.648 99.5558   1
 -22   8   7 97.7185 74.6951   1
 -22   8   8 564.868 136.606   1
 -22   8   9 193.018 86.8882   1
 -22   8  10 94.6502  64.854   1
 -22   8  11 66.2219 42.6021   1
 -22   8  12 263.291 68.3895   1
 -22   8  13-20.9089 62.2772   1
 -22   8  14-89.1878 82.5029   1
 -21   0   1 641.451 83.6743   1
 -21   0   2 5699.99 275.635   1
 -21   0   3-10.7436 46.7029   1
 -21   0   4 36.9949 52.9168   1
 -21   0   5-71.5927 67.0617   1
 -21   0   6-30.5476 46.2068   1
 -21   0   7-51.3383 47.0546   1
 -21   0   8 5399.88 271.226   1
 -21   0   9 10.0322 49.0707   1
 -21   0  10 168.265 68.0646   1
 -21   0  11-283.909 103.577   1
 -21   0  12 396.488 68.2702   1
 -21   0  13-64.6851 56.9606   1
 -21   0  14 1179.84  140.17   1
 -21   0  15 58.8241 63.1751   1
 -21   0  16 502.473 111.132   1
 -21   0  17 92.0116 73.6324   1
 -21   0  18 275.319 96.7742   1
 -21   0  19-100.627 75.7254   1
 -21   0  20 93.2247 66.3849   1
 -21   0  21-102.582  69.162   1
 -21   0  22-52.0555 64.2364   1
 -21   0  23   42.31 68.0876   1
 -21   0  24 310.871 104.146   1
 -21   0  25 49.3228   59.61   1
 -21   1   115372.90 377.138   1
 -21   1   2 2041.32 162.059   1
 -21   1   310418.50 334.575   1
 -21   1   4 8925.17 516.829   1
 -21   1   5 9634.32 320.319   1
 -21   1   6 7272.16 206.353   1
 -21   1   7 865.548 76.8048   1
 -21   1   8 4855.55 190.061   1
 -21   1   9 140.605 175.486   1
 -21   1  10 3690.91 179.284   1
 -21   1  11 1892.49  113.93   1
 -21   1  12 3938.54  316.03   1
 -21   1  13-20.3992  94.852   1
 -21   1  14 12.6271 46.4978   1
 -21   1  15 32.1035 74.1677   1
 -21   1  16 255.235 53.6782   1
 -21   1  17 84.0657 64.4046   1
 -21   1  18 955.471 131.162   1
 -21   1  19  3.5722 34.8288   1
 -21   1  20 63.6017 60.2463   1
 -21   1  21 103.095 39.0828   1
 -21   1  22 50.3059 47.2004   1
 -21   1  23 439.049 83.2382   1
 -21   1  24 47.2185 49.9065   1
 -21   1  25-43.0455  61.832   1
 -21   2   1 780.864 49.0595   1
 -21   2   2 2338.68 90.4906   1
 -21   2   3 987.892 68.2254   1
 -21   2   4  191.18 52.6267   1
 -21   2   5 186.473 49.1659   1
 -21   2   6 41.0922 30.4754   1
 -21   2   7 9420.02 260.141   1
 -21   2   8 629.822 72.9428   1
 -21   2   9 4762.59 191.825   1
 -21   2  10 126.856 51.0418   1
 -21   2  11 354.467 59.7703   1
 -21   2  12 461.876 64.2302   1
 -21   2  13 72.6305   52.36   1
 -21   2  14 1403.02  149.70   1
 -21   2  15 -153.99 79.3882   1
 -21   2  16 143.615 61.9532   1
 -21   2  17 69.5384 32.0196   1
 -21   2  18  186.25 91.1774   1
 -21   2  19-27.5968 51.4475   1
 -21   2  20 139.014 41.9193   1
 -21   2  21 14.2754 40.2098   1
 -21   2  22 13.5573 40.9355   1
 -21   2  23 71.8615 50.7773   1
 -21   2  24 441.393 91.4398   1
 -21   2  25 134.571 75.8263   1
 -21   3   1 235.631 27.7297   1
 -21   3   2 1371.77  67.148   1
 -21   3   3  862.51 51.1425   1
 -21   3   4 501.556 50.7748   1
 -21   3   5 2490.62 103.505   1
 -21   3   6 2039.19 132.204   1
 -21   3   7 1217.56 67.7398   1
 -21   3   8 314.633 33.5966   1
 -21   3   9 106.447 25.5871   1
 -21   3  10 795.609 77.0974   1
 -21   3  11 722.861 74.2856   1
 -21   3  12 300.032 83.1351   1
 -21   3  13 2163.85 193.493   1
 -21   3  14 126.994 73.4122   1
 -21   3  15 194.472  43.158   1
 -21   3  16  172.15 42.4047   1
 -21   3  17 19.9834 33.8446   1
 -21   3  18 41.4284 74.4275   1
 -21   3  19 232.953 50.7162   1
 -21   3  20 298.902 91.5464   1
 -21   3  21 715.817  77.907   1
 -21   3  22 72.0133 57.4134   1
 -21   3  23 1199.47 137.591   1
 -21   3  24-22.7833 71.2747   1
 -21   3  25-198.607 101.291   1
 -21   4   1 94.1177 30.0338   1
 -21   4   2 468.845 39.1282   1
 -21   4   3 1123.86 59.4567   1
 -21   4   4 1446.11 76.7979   1
 -21   4   5 1393.88 76.0647   1
 -21   4   6 1123.96 84.3021   1
 -21   4   7 1087.48 83.5705   1
 -21   4   8 2007.43 190.356   1
 -21   4   9 1106.41 111.061   1
 -21   4  10 1265.92 91.5469   1
 -21   4  11 839.294 77.3888   1
 -21   4  12 98.5532 32.5394   1
 -21   4  13 600.649 111.842   1
 -21   4  14 222.766 46.8125   1
 -21   4  15 330.031 90.0445   1
 -21   4  16 167.378 36.4571   1
 -21   4  17-5.93993 110.111   1
 -21   4  18 11.7879 29.7753   1
 -21   4  19 232.037 49.9714   1
 -21   4  20 285.921 51.7425   1
 -21   4  21 159.949 70.4856   1
 -21   4  22 472.053 86.9494   1
 -21   5   1 266.973 41.5956   1
 -21   5   2 354.562 45.6067   1
 -21   5   3 391.026 44.1689   1
 -21   5   4-46.1822 108.064   1
 -21   5   5-12.5587 38.4432   1
 -21   5   6 14.6245  28.768   1
 -21   5   7 44.7571 43.5929   1
 -21   5   8-12.1915  39.905   1
 -21   5   9 927.833 80.5058   1
 -21   5  10 137.589 47.0039   1
 -21   5  11  251.44 47.1725   1
 -21   5  12 265.835 52.5937   1
 -21   5  13 97.2612 38.5873   1
 -21   5  14 509.576 69.4739   1
 -21   5  15 458.808 70.1314   1
 -21   5  16 692.078 125.869   1
 -21   5  17 70.4054 55.6625   1
 -21   5  18 489.148 110.001   1
 -21   5  19 116.192  44.509   1
 -21   5  20-63.2277 108.373   1
 -21   5  21  57.649  45.939   1
 -21   6   1-11.6563 53.2144   1
 -21   6   2-52.1548 65.6744   1
 -21   6   3 168.286 33.6327   1
 -21   6   4 23.3678 31.7289   1
 -21   6   5 467.386  64.948   1
 -21   6   6 34.7882 43.1515   1
 -21   6   7  278.07 70.1471   1
 -21   6   8-17.8491 43.2551   1
 -21   6   9 895.714 117.958   1
 -21   6  10 184.109 46.3946   1
 -21   6  11 2485.53 171.965   1
 -21   6  12 211.841 50.6825   1
 -21   6  13  4.3673 36.0314   1
 -21   6  14  43.257 42.4522   1
 -21   6  15 348.473 68.6794   1
 -21   6  16 725.182 97.3037   1
 -21   6  17 682.964 136.285   1
 -21   6  18 48.4628 48.1128   1
 -21   6  19 193.119 70.3521   1
 -21   6  20 42.4803 57.2629   1
 -21   7   1 2130.78 157.741   1
 -21   7   2  660.95 132.741   1
 -21   7   3  282.36 92.1999   1
 -21   7   4 485.392 71.8724   1
 -21   7   5-39.4885  57.947   1
 -21   7   6-69.8276 143.205   1
 -21   7   7 199.324  51.209   1
 -21   7   8  721.99   87.91   1
 -21   7   9  270.85 101.912   1
 -21   7  10 2018.98 151.644   1
 -21   7  11 917.855 103.782   1
 -21   7  12-56.8749 87.2173   1
 -21   7  13 20.2634 36.9699   1
 -21   7  14 112.282 55.7129   1
 -21   7  15 863.665 111.251   1
 -21   7  16 108.845 89.6142   1
 -21   7  17 165.108 98.6322   1
 -21   7  18 94.6502 63.2121   1
 -21   8   1-71.4221 75.7245   1
 -21   8   2-133.944 96.1043   1
 -21   8   3-97.8442 91.9024   1
 -21   8   4 313.141 100.814   1
 -21   8   5 26.9566 60.0911   1
 -21   8   6 946.434 116.181   1
 -21   8   7 62.5094 100.986   1
 -21   8   8 99.8362 85.7082   1
 -21   8   9-20.8803 101.848   1
 -21   8  10  349.32 72.8281   1
 -21   8  11 149.696 50.7046   1
 -21   8  12 170.364 55.1859   1
 -21   8  13 147.304 85.0397   1
 -21   8  14  331.20 105.456   1
 -21   8  15 -3.5606 60.2305   1
 -21   9   5 36.0873 75.4057   1
 -21   9   6 411.264 124.439   1
 -21   9   7 9.02075   60.36   1
 -21   9   8 290.614 83.6536   1
 -21   9   9 139.639 86.4857   1
 -21   9  10 513.627 144.185   1
 -20   0   1 754.902 300.079   1
 -20   0   222242.60 620.909   1
 -20   0   3  49.363 47.9193   1
 -20   0   4 1987.22 159.033   1
 -20   0   5 9.55419 23.0568   1
 -20   0   6 1637.26 143.557   1
 -20   0   7-31.8474 41.4871   1
 -20   0   8 984.281 120.298   1
 -20   0   9-20.5809 49.6649   1
 -20   0  10 36.4044 59.5587   1
 -20   0  11-187.768 92.6978   1
 -20   0  12-51.2214 58.1906   1
 -20   0  13-36.4899   53.25   1
 -20   0  14 42.2832 57.5764   1
 -20   0  15   98.65 71.4909   1
 -20   0  16 109.819 87.1267   1
 -20   0  17 127.489 84.6972   1
 -20   0  18 1034.10 341.062   1
 -20   0  19-17.8037  58.708   1
 -20   0  20 388.289 96.9933   1
 -20   0  21-94.5277 71.9178   1
 -20   0  22-17.2994 67.1019   1
 -20   0  23 67.8308 71.0633   1
 -20   0  24 176.271 88.9516   1
 -20   0  25 59.2246 73.3765   1
 -20   1   1 7198.38 222.515   1
 -20   1   2 6942.97 258.438   1
 -20   1   3 566.601  100.03   1
 -20   1   4 1806.52 252.202   1
 -20   1   5 3619.19 191.204   1
 -20   1   613838.30 392.286   1
 -20   1   7 193.901 145.411   1
 -20   1   8 493.983 123.791   1
 -20   1   9 1494.36 155.932   1
 -20   1  10 168.524 53.2828   1
 -20   1  11 668.295 115.211   1
 -20   1  12 1271.14 135.096   1
 -20   1  13 44.3709 252.575   1
 -20   1  14  865.31 205.374   1
 -20   1  15 168.008 98.1669   1
 -20   1  16 211.665 116.686   1
 -20   1  17 1006.39 104.526   1
 -20   1  18 13.3571 132.717   1
 -20   1  19-49.9017 108.888   1
 -20   1  20 384.276 65.6464   1
 -20   1  21-1.52355 50.6289   1
 -20   1  22 42.9487 76.7706   1
 -20   1  23 59.3424 50.8328   1
 -20   1  24 1168.24 134.128   1
 -20   1  25  107.00  60.058   1
 -20   2   1 1802.79 75.5223   1
 -20   2   2 1936.32 79.2073   1
 -20   2   3 3218.57 108.874   1
 -20   2   4  760.27 54.3506   1
 -20   2   5 135.731 69.0399   1
 -20   2   6 4118.25 137.854   1
 -20   2   7 8630.27 239.843   1
 -20   2   8 6062.52 220.101   1
 -20   2   9 1675.26 105.134   1
 -20   2  10 965.142 80.7779   1
 -20   2  11 3466.09 159.746   1
 -20   2  12 4818.40 194.546   1
 -20   2  13 1251.50 124.247   1
 -20   2  14 3707.22  240.65   1
 -20   2  15-17.9703 56.9239   1
 -20   2  16 9.12512 47.1591   1
 -20   2  17 1219.53  101.29   1
 -20   2  18  19.652 29.8956   1
 -20   2  19-5.50421 75.1806   1
 -20   2  20 2773.31 178.772   1
 -20   2  21  60.661 43.0558   1
 -20   2  22 438.769 89.3642   1
 -20   2  23 266.383 65.8663   1
 -20   2  24  65.717  55.925   1
 -20   2  25 27.8014 60.9736   1
 -20   3   1 33.9641 19.3267   1
 -20   3   2 1583.90  78.372   1
 -20   3   3 4304.32 133.173   1
 -20   3   4 1695.78 80.8964   1
 -20   3   5 5692.01 175.597   1
 -20   3   6 175.514 31.0085   1
 -20   3   7 770.026 55.1215   1
 -20   3   8 407.514 42.0255   1
 -20   3   9 240.371 54.7291   1
 -20   3  10 7972.45 270.325   1
 -20   3  11 27.4577 51.9569   1
 -20   3  12 278.933 76.0946   1
 -20   3  13 2846.46 220.145   1
 -20   3  14  236.61 89.9863   1
 -20   3  15 604.846 61.9617   1
 -20   3  16 740.584 157.722   1
 -20   3  17 135.805 39.1018   1
 -20   3  18 56.9795 34.9501   1
 -20   3  19 74.1782  51.569   1
 -20   3  20 897.792 81.4984   1
 -20   3  21 1459.70  109.81   1
 -20   3  22 67.3571 106.707   1
 -20   3  23 514.536  92.465   1
 -20   3  24-113.349 78.3711   1
 -20   3  25-39.8515 69.8394   1
 -20   4   1-35.0295 58.1685   1
 -20   4   2 800.262  43.469   1
 -20   4   3 229.434 28.6721   1
 -20   4   4 40.5324 22.7198   1
 -20   4   5 1671.88 126.689   1
 -20   4   6 289.826 45.9216   1
 -20   4   7 1080.44 80.5338   1
 -20   4   8-4.31806 72.6904   1
 -20   4   9 661.179  79.353   1
 -20   4  10 66.6475 63.6391   1
 -20   4  11 583.061 121.657   1
 -20   4  12 674.968  111.37   1
 -20   4  13 226.492 45.4179   1
 -20   4  14  307.75 134.678   1
 -20   4  15 72.6686 139.356   1
 -20   4  16 106.096 90.7751   1
 -20   4  17-33.7193 47.1636   1
 -20   4  18 80.6239  34.706   1
 -20   4  19 299.501 48.0666   1
 -20   4  20 0.39779 32.5419   1
 -20   4  21 236.381 47.6518   1
 -20   4  22  818.95 113.195   1
 -20   4  23 47.6893 87.2519   1
 -20   5   1 202.903 37.2192   1
 -20   5   2 747.863 51.5046   1
 -20   5   3 486.697 47.2021   1
 -20   5   4 971.251 81.8768   1
 -20   5   5 127.746  44.565   1
 -20   5   6 225.868 41.5088   1
 -20   5   7 15.3285 25.7079   1
 -20   5   8 18.0248 31.3987   1
 -20   5   9  -52.61 74.0588   1
 -20   5  10 2.31452 31.2138   1
 -20   5  11 1738.85 164.153   1
 -20   5  12 1018.04  92.524   1
 -20   5  13 226.937 46.0959   1
 -20   5  14 108.486 43.0505   1
 -20   5  15 676.139  119.65   1
 -20   5  16 600.606  102.84   1
 -20   5  17-25.6961 68.6273   1
 -20   5  18 165.649 67.8894   1
 -20   5  19 360.905 160.751   1
 -20   5  20 424.883 76.0046   1
 -20   5  21 60.1075 104.676   1
 -20   5  22 137.783 81.5875   1
 -20   6   1 63.0671 31.1634   1
 -20   6   2 254.044 40.0395   1
 -20   6   3 48.1845 32.7578   1
 -20   6   4 407.129 60.5994   1
 -20   6   5-18.5909 46.9575   1
 -20   6   6 562.117  68.475   1
 -20   6   7 163.001 46.0956   1
 -20   6   8 239.765 114.698   1
 -20   6   9 54.7079 34.0359   1
 -20   6  10-32.9267 78.9915   1
 -20   6  11 417.757 62.8779   1
 -20   6  12-36.4101 48.6195   1
 -20   6  13 11.1044 44.3082   1
 -20   6  14 66.6548 42.7849   1
 -20   6  15 406.219 72.7222   1
 -20   6  16 79.4494 79.4721   1
 -20   6  17 1128.58 165.455   1
 -20   6  18 1274.59 136.036   1
 -20   6  19 549.093 176.264   1
 -20   6  20 428.905 116.803   1
 -20   7   1 185.035 52.1087   1
 -20   7   2 681.085 83.4539   1
 -20   7   3  75.452 41.5298   1
 -20   7   4-14.7406 47.6637   1
 -20   7   5-44.2692 55.8011   1
 -20   7   6-0.58212 49.6946   1
 -20   7   7  301.15 56.8676   1
 -20   7   8 46.2416 48.4659   1
 -20   7   9-8.04998 56.1381   1
 -20   7  10 71.9316 33.9802   1
 -20   7  11-10.7104 55.0514   1
 -20   7  12 260.133 96.7097   1
 -20   7  13 49.0947 38.2209   1
 -20   7  14 62.3002 40.1105   1
 -20   7  15 788.831 106.701   1
 -20   7  16-17.8502 60.1904   1
 -20   7  17 1289.61 146.337   1
 -20   7  18 82.7387 52.9129   1
 -20   7  19 463.551 136.961   1
 -20   8   1 -29.122 70.4743   1
 -20   8   2-182.043 104.219   1
 -20   8   3-33.5169 58.6322   1
 -20   8   4-25.1712  82.768   1
 -20   8   5-30.4768   53.30   1
 -20   8   6 124.924 85.3981   1
 -20   8   7 41.2192 45.0238   1
 -20   8   8 250.414 154.993   1
 -20   8   9 859.698 105.882   1
 -20   8  10 290.704 63.9759   1
 -20   8  11 22.6353 59.1831   1
 -20   8  12 1167.31 183.581   1
 -20   8  13 189.351 78.8072   1
 -20   8  14 124.093 66.2603   1
 -20   8  15-60.8808 76.8895   1
 -20   8  16 22.6459 52.9194   1
 -20   8  17 31.4285 54.8067   1
 -20   9   2-43.4517 72.6223   1
 -20   9   3-110.237 74.5454   1
 -20   9   4 174.153 87.2984   1
 -20   9   5 253.008 68.0131   1
 -20   9   6-9.34821 62.8979   1
 -20   9   7 66.1821 62.5341   1
 -20   9   8 33.8756 44.5644   1
 -20   9   9  128.28 54.3528   1
 -20   9  10 143.306 96.0397   1
 -19   0   1 206.321 53.3756   1
 -19   0   224899.20 662.003   1
 -19   0   3-59.1538  48.981   1
 -19   0   4 7949.10  311.14   1
 -19   0   5-31.7325 44.6855   1
 -19   0   6 945.728 109.954   1
 -19   0   7-1.75403 43.9983   1
 -19   0   8 7870.67 312.922   1
 -19   0   9-8.64378 30.6261   1
 -19   0  10 427.309 66.6738   1
 -19   0  11-288.461 105.852   1
 -19   0  12 1738.14 151.285   1
 -19   0  13 61.5871 51.9606   1
 -19   0  14 1707.32  166.62   1
 -19   0  15 235.513 96.7405   1
 -19   0  16 6159.56 328.243   1
 -19   0  17 173.677 93.2736   1
 -19   0  18 1985.71  194.71   1
 -19   0  19-52.7847 70.4087   1
 -19   0  20 136.125 73.0937   1
 -19   0  21 13.0934 50.8289   1
 -19   0  22 161.524 74.0206   1
 -19   0  23 86.4277 73.1143   1
 -19   0  24  655.45 144.713   1
 -19   0  25-29.5489 65.2637   1
 -19   1   1 6449.21 179.375   1
 -19   1   2 2254.86 105.068   1
 -19   1   3 674.458 63.6302   1
 -19   1   4 7256.09 337.604   1
 -19   1   5 7198.24 204.429   1
 -19   1   6 79.3272 37.3212   1
 -19   1   7 1101.40 122.939   1
 -19   1   811164.10 330.156   1
 -19   1   9 3979.96 133.503   1
 -19   1  1021625.30 559.566   1
 -19   1  11 5505.12 210.421   1
 -19   1  12 8432.93 277.441   1
 -19   1  13 561.807 281.086   1
 -19   1  14 699.324 148.985   1
 -19   1  15 3085.95 154.401   1
 -19   1  16  351.90 92.4926   1
 -19   1  17 1098.56 199.925   1
 -19   1  18-30.9099 45.5227   1
 -19   1  19 472.436 105.428   1
 -19   1  20 25.8146 39.5138   1
 -19   1  21 335.251 63.9869   1
 -19   1  22 540.588 143.811   1
 -19   1  23 164.302 56.4506   1
 -19   1  24 43.7828 43.7138   1
 -19   1  25 250.255 71.5142   1
 -19   2   1 22.5025 18.9856   1
 -19   2   2 955.523 52.7604   1
 -19   2   3 901.802 50.4591   1
 -19   2   4 254.176 34.7749   1
 -19   2   5 5787.78 157.867   1
 -19   2   6 7767.16 218.154   1
 -19   2   711051.20  328.34   1
 -19   2   8 6627.15 230.097   1
 -19   2   9 98.2565 31.3148   1
 -19   2  10 243.462 39.2671   1
 -19   2  11 6599.77 404.698   1
 -19   2  12 571.737 67.6911   1
 -19   2  13 115.157   54.54   1
 -19   2  14-12.0965 49.5061   1
 -19   2  15 1097.90 131.464   1
 -19   2  16 639.828 68.2234   1
 -19   2  17 1024.65 87.2175   1
 -19   2  18 379.564 63.6244   1
 -19   2  19 315.789 49.0313   1
 -19   2  20 84.5243 40.3778   1
 -19   2  21 2512.94 171.997   1
 -19   2  22 829.155 104.152   1
 -19   2  23 85.1765 50.8817   1
 -19   2  24 511.866 95.0455   1
 -19   2  25-21.3977 64.4815   1
 -19   3   1 7047.07 254.368   1
 -19   3   2 1191.79 58.3367   1
 -19   3   3 243.969 26.5001   1
 -19   3   4 398.485 34.4816   1
 -19   3   5 3785.65 131.268   1
 -19   3   6 81.8978 23.0713   1
 -19   3   7 7391.75 218.007   1
 -19   3   8 62.1828 30.1323   1
 -19   3   9 5273.35 200.923   1
 -19   3  10 756.647 113.523   1
 -19   3  11  61.735  23.411   1
 -19   3  12 521.531 104.376   1
 -19   3  13 4136.43  257.88   1
 -19   3  14 1440.20 97.6558   1
 -19   3  15 48.2397 43.2108   1
 -19   3  16 1169.68 89.9029   1
 -19   3  17 997.313 148.002   1
 -19   3  18-23.3766 83.5371   1
 -19   3  19 853.964 76.2409   1
 -19   3  20 97.5103 57.4351   1
 -19   3  21 136.922 47.5544   1
 -19   3  22 658.161 93.2857   1
 -19   3  23-21.5363 95.1981   1
 -19   3  24 18.1774 47.6622   1
 -19   3  25-55.8602 75.2546   1
 -19   4   1 266.592 29.6271   1
 -19   4   2 1298.30 56.4621   1
 -19   4   3 419.945 38.2071   1
 -19   4   4  299.12 36.7664   1
 -19   4   5 3005.39 136.234   1
 -19   4   6 1381.04 115.775   1
 -19   4   7  12.207 44.8914   1
 -19   4   8 -90.605 156.937   1
 -19   4   9-5.92769 79.4945   1
 -19   4  10 135.139 54.4911   1
 -19   4  11-24.5717 46.4207   1
 -19   4  12-21.6303 51.4592   1
 -19   4  13 1307.67 124.521   1
 -19   4  14 2280.57 184.147   1
 -19   4  15 608.807  246.64   1
 -19   4  16 238.355 43.5737   1
 -19   4  17  50.561 30.1378   1
 -19   4  18 9.49644 34.7823   1
 -19   4  19-46.3907 74.0512   1
 -19   4  20 100.074 38.2883   1
 -19   4  21 22.2311 59.0873   1
 -19   4  22 6.19842 189.129   1
 -19   4  23 443.513 133.878   1
 -19   5   1 2794.45 107.687   1
 -19   5   2-10.2259 41.7402   1
 -19   5   3 260.749 36.6528   1
 -19   5   4 560.411 48.8687   1
 -19   5   5 86.3078 34.6225   1
 -19   5   6 160.901 36.9228   1
 -19   5   7 43.8054 28.4422   1
 -19   5   8 483.611 57.0926   1
 -19   5   9-35.2623 148.032   1
 -19   5  10 824.256 189.265   1
 -19   5  11 23.7086 112.099   1
 -19   5  12 1895.36  167.79   1
 -19   5  13 311.065 58.1008   1
 -19   5  14 145.021 43.3642   1
 -19   5  15 198.485 79.9768   1
 -19   5  16 39.7513 50.4764   1
 -19   5  17-47.3417 59.1181   1
 -19   5  18 702.093 86.6027   1
 -19   5  19 -36.175 61.9952   1
 -19   5  20 122.324  84.878   1
 -19   5  21 608.549 140.908   1
 -19   5  22-85.0983 97.0616   1
 -19   6   1 74.9827 26.7006   1
 -19   6   2 1887.72 89.9298   1
 -19   6   3 51.1092 23.5235   1
 -19   6   4-50.4117 47.7079   1
 -19   6   5 61.6186 40.7241   1
 -19   6   6 66.0367 31.2425   1
 -19   6   7 42.5996 54.9223   1
 -19   6   8 162.204 62.3238   1
 -19   6   9 53.0766 54.8103   1
 -19   6  10-33.3896 75.8465   1
 -19   6  11 135.036 57.4352   1
 -19   6  12-13.7398 59.9618   1
 -19   6  13 120.219  38.271   1
 -19   6  14 100.544 37.2005   1
 -19   6  15 116.854 69.8944   1
 -19   6  16 95.1047 63.8023   1
 -19   6  17 11.5932  126.22   1
 -19   6  18 613.641 110.234   1
 -19   6  19 591.905 101.502   1
 -19   6  20 778.152 161.919   1
 -19   6  21-110.729 92.3153   1
 -19   7   1 130.137 33.9639   1
 -19   7   2 196.644 44.9506   1
 -19   7   3  20.646 34.0811   1
 -19   7   4  236.52 60.7526   1
 -19   7   5 487.226 66.4673   1
 -19   7   6 276.103 55.9754   1
 -19   7   7 473.333 70.7931   1
 -19   7   8-35.3078 94.7363   1
 -19   7   9 63.6219 39.6948   1
 -19   7  10 84.4971 32.9791   1
 -19   7  11 202.468 79.5379   1
 -19   7  12 11.7673 35.2199   1
 -19   7  13 -8.5419 45.4267   1
 -19   7  14 94.1954 42.6654   1
 -19   7  15  661.50  91.302   1
 -19   7  16 77.5058 78.9088   1
 -19   7  17 89.8744 68.3283   1
 -19   7  18 590.881 106.742   1
 -19   7  19  252.23 96.8482   1
 -19   8   1 63.9695 71.2453   1
 -19   8   2 60.5299 67.2001   1
 -19   8   3 16.0771 36.6142   1
 -19   8   4  239.49 58.4456   1
 -19   8   5 24.7973 37.5661   1
 -19   8   6 634.697 89.6222   1
 -19   8   7 431.879 76.1401   1
 -19   8   8 1404.38 131.443   1
 -19   8   9 289.275 63.2826   1
 -19   8  10 404.136 72.4758   1
 -19   8  11 44.3511 130.831   1
 -19   8  12-21.2844 61.1074   1
 -19   8  13 16.1251 55.7273   1
 -19   8  14-54.1188 77.0098   1
 -19   8  15 45.9619 56.6623   1
 -19   8  16 141.688 79.8099   1
 -19   8  17 92.6105  68.275   1
 -19   9   1-102.938 79.8156   1
 -19   9   2 80.3179 47.0334   1
 -19   9   3 618.464  100.29   1
 -19   9   4 95.6564 53.9509   1
 -19   9   5 305.777 72.1863   1
 -19   9   6 231.753  148.85   1
 -19   9   7 78.0808 113.196   1
 -19   9   8 -13.212 68.9225   1
 -19   9   9-10.5685 90.6912   1
 -19   9  10 125.522 87.6379   1
 -19   9  11 210.671 105.261   1
 -18   0   1-12.1675 32.5858   1
 -18   0   2 2138.68 192.337   1
 -18   0   3-52.1878 42.7095   1
 -18   0   4 2345.42 333.083   1
 -18   0   5  -73.45 51.1345   1
 -18   0   6 3485.16 197.926   1
 -18   0   7-34.3294 49.2559   1
 -18   0   8 1040.75 120.439   1
 -18   0   9 40.0932 51.1465   1
 -18   0  10-119.302 84.3941   1
 -18   0  11-179.271 84.5113   1
 -18   0  12 4046.83 231.436   1
 -18   0  13-8.69868 53.7506   1
 -18   0  14 1786.46 163.582   1
 -18   0  15 344.031 102.426   1
 -18   0  1613136.40 476.998   1
 -18   0  17 152.699  107.64   1
 -18   0  18 84.5172 48.2155   1
 -18   0  19-1.96835 60.1115   1
 -18   0  20 1235.38  160.78   1
 -18   0  21-23.3207  61.664   1
 -18   0  22 173.386 86.0101   1
 -18   0  23 95.5214 65.4911   1
 -18   0  24 145.516 82.4233   1
 -18   0  25 67.0784  80.141   1
 -18   1   1 1739.09 72.4512   1
 -18   1   2 31.7432  17.967   1
 -18   1   3 40.3482  32.753   1
 -18   1   4 1989.37 80.6933   1
 -18   1   5 103.981 50.0462   1
 -18   1   6 1313.58  88.997   1
 -18   1   7 1844.17 289.177   1
 -18   1   8 4889.10 259.719   1
 -18   1   9 3745.38 196.103   1
 -18   1  10 1616.96 103.523   1
 -18   1  11 3095.16 347.715   1
 -18   1  1212167.60 357.536   1
 -18   1  13 304.656 225.546   1
 -18   1  14 2351.34 459.444   1
 -18   1  15 7090.34 254.281   1
 -18   1  16 1353.06 117.001   1
 -18   1  17  89.932 98.7938   1
 -18   1  18 789.724 66.7847   1
 -18   1  19  374.46 62.5022   1
 -18   1  20 1951.27 139.363   1
 -18   1  21 1321.64 119.061   1
 -18   1  22 1145.69 119.908   1
 -18   1  23 3.93202 61.7694   1
 -18   1  24 215.181 68.1211   1
 -18   1  25 0.89106 240.967   1
 -18   1  26-115.296 90.7892   1
 -18   2   1 2886.34 100.368   1
 -18   2   2 118.038 18.4806   1
 -18   2   3 4435.54 123.122   1
 -18   2   4 4351.33 123.793   1
 -18   2   5 2654.61 105.436   1
 -18   2   6 87.6931 25.7585   1
 -18   2   7 117.931 73.3182   1
 -18   2   8 1407.10 119.181   1
 -18   2   9 579.071 42.9184   1
 -18   2  10 5265.74 200.548   1
 -18   2  11 2942.42 142.923   1
 -18   2  12 86.3707 38.1211   1
 -18   2  13 5067.93 265.507   1
 -18   2  14 257.411 60.5636   1
 -18   2  15 424.483 54.6881   1
 -18   2  16 590.414 88.1074   1
 -18   2  17 290.428 52.0147   1
 -18   2  18-16.9614 52.3912   1
 -18   2  19 337.646 53.6868   1
 -18   2  20  115.99 57.8391   1
 -18   2  21 358.042 74.8757   1
 -18   2  22  551.97 91.3908   1
 -18   2  23 153.923 57.8001   1
 -18   2  24 441.277   84.74   1
 -18   2  25 285.418 73.5584   1
 -18   2  26 48.9675 56.4005   1
 -18   3   1 2895.66 101.586   1
 -18   3   2 811.024 41.4363   1
 -18   3   312024.30 292.567   1
 -18   3   4 1856.12  85.067   1
 -18   3   5 33.2063 27.2759   1
 -18   3   6 443.073 39.8849   1
 -18   3   7 549.636 47.0577   1
 -18   3   8 2878.92 146.389   1
 -18   3   9 2701.85 126.783   1
 -18   3  10 5141.28 300.151   1
 -18   3  11 330.235 86.1944   1
 -18   3  12  256.02  89.168   1
 -18   3  13 2893.37 214.121   1
 -18   3  14 502.281 131.879   1
 -18   3  15 105.803 62.3915   1
 -18   3  16 267.057 44.6321   1
 -18   3  17  103.78 80.4447   1
 -18   3  18 100.398 31.3359   1
 -18   3  19 302.337 49.0318   1
 -18   3  20 4.63052 37.2807   1
 -18   3  21-17.9141 128.904   1
 -18   3  22 23.8769 41.9671   1
 -18   3  23-60.0032 68.2309   1
 -18   3  24-18.2283 129.687   1
 -18   3  25-90.8304 80.1767   1
 -18   3  26 139.331 78.2165   1
 -18   4   1 1807.43 69.3925   1
 -18   4   2 1886.28 70.9634   1
 -18   4   3 287.157 29.7055   1
 -18   4   4 543.962 56.7456   1
 -18   4   5 133.707   46.75   1
 -18   4   6 880.869 71.7339   1
 -18   4   7 939.756 72.4877   1
 -18   4   8 596.271 63.2139   1
 -18   4   9 1161.22 60.8781   1
 -18   4  10 167.513 57.8626   1
 -18   4  11 2596.41 119.949   1
 -18   4  12 2972.93 140.038   1
 -18   4  13 2199.65 157.906   1
 -18   4  14 1669.27 180.724   1
 -18   4  15  966.56 113.055   1
 -18   4  16 627.212 65.8045   1
 -18   4  17 3.94497 70.6578   1
 -18   4  18-2.73023 55.5003   1
 -18   4  19 447.158 59.1548   1
 -18   4  20-11.3091 46.3652   1
 -18   4  21 177.417 59.5952   1
 -18   4  22 19.4771 69.0254   1
 -18   4  23 257.091 115.188   1
 -18   5   1 471.934 41.2631   1
 -18   5   2  137.25  24.987   1
 -18   5   3 3147.78 126.224   1
 -18   5   4 1023.20 68.7194   1
 -18   5   5 5324.43 215.966   1
 -18   5   6 3875.18 167.925   1
 -18   5   7 1096.70 83.8313   1
 -18   5   8 14.7128 37.0167   1
 -18   5   9 718.197 216.356   1
 -18   5  10 2776.43  182.18   1
 -18   5  11 1292.75 98.6048   1
 -18   5  12 84.7396 45.2454   1
 -18   5  13 85.9686 37.5105   1
 -18   5  14 705.629 116.066   1
 -18   5  15 16.1883 55.2278   1
 -18   5  16 60.0291 47.3231   1
 -18   5  17 426.585 87.8713   1
 -18   5  18 73.3798 38.7383   1
 -18   5  19 25.9991 41.3354   1
 -18   5  20 950.544 106.614   1
 -18   5  21 1636.65 224.755   1
 -18   5  22 309.205 100.649   1
 -18   6   1 1555.19 81.3428   1
 -18   6   2 576.982 48.5467   1
 -18   6   3-0.04344 38.1646   1
 -18   6   4-18.9497 49.0513   1
 -18   6   5-63.3953 45.2214   1
 -18   6   6 884.802 141.818   1
 -18   6   7 501.602 61.7861   1
 -18   6   8 827.046 81.3356   1
 -18   6   9 74.2327 38.3568   1
 -18   6  10 18.1063 42.0812   1
 -18   6  11 426.762 180.176   1
 -18   6  12 410.654 71.0426   1
 -18   6  13 8.33225 32.3999   1
 -18   6  14 12.5043 31.2714   1
 -18   6  15  189.59 73.5153   1
 -18   6  16 296.004 63.5114   1
 -18   6  17-13.6534 120.162   1
 -18   6  18-11.5026  50.193   1
 -18   6  19 106.483 69.5792   1
 -18   6  20 317.849 105.958   1
 -18   6  21-29.8121 71.2879   1
 -18   7   1 728.961 59.7158   1
 -18   7   2 235.151 59.1147   1
 -18   7   3 50.0738 68.6902   1
 -18   7   4 549.202 149.244   1
 -18   7   5 519.067 70.3005   1
 -18   7   6-10.4941 162.724   1
 -18   7   7 1390.66 112.284   1
 -18   7   8 62.2426 37.6171   1
 -18   7   9 1259.19  110.21   1
 -18   7  10 64.6621 39.4872   1
 -18   7  11 82.8855 40.1087   1
 -18   7  12 55.3102 31.0089   1
 -18   7  13  326.79 86.8005   1
 -18   7  14 30.1508 34.7771   1
 -18   7  15 339.041 68.0045   1
 -18   7  16 57.6046 49.2835   1
 -18   7  17 44.3699  86.671   1
 -18   7  18 83.1547 157.671   1
 -18   7  19 68.9555 71.8241   1
 -18   7  20 77.8598 81.8239   1
 -18   8   1-3.43563 108.926   1
 -18   8   2 120.423 68.1646   1
 -18   8   3 67.5883 124.199   1
 -18   8   4 251.227 58.8256   1
 -18   8   5 880.311 98.5972   1
 -18   8   6 370.326 69.0122   1
 -18   8   7 35.4878 105.987   1
 -18   8   8 -7.6369 106.089   1
 -18   8   9 94.4041 54.1493   1
 -18   8  10-53.6537 69.0144   1
 -18   8  11 434.705 102.541   1
 -18   8  12 17.8284  36.742   1
 -18   8  13 57.8399 71.9284   1
 -18   8  14 2.45596 62.9975   1
 -18   8  15-27.8384 88.5636   1
 -18   8  16 27.0399 61.9503   1
 -18   8  17 23.6714 55.2598   1
 -18   8  18-31.4346 65.7126   1
 -18   9   1 433.159 128.553   1
 -18   9   2  88.071 44.6765   1
 -18   9   3 110.288 97.3928   1
 -18   9   4 122.592 54.4324   1
 -18   9   5 104.376 55.4355   1
 -18   9   6 57.4391 39.9598   1
 -18   9   7 51.4865 46.7006   1
 -18   9   8 41.8651 61.5547   1
 -18   9   9  61.339 64.2567   1
 -18   9  10 649.979 150.282   1
 -18   9  11-20.1011 69.6616   1
 -17   0   1-16.3967 42.7879   1
 -17   0   221315.40 616.602   1
 -17   0   3 25.9508 35.6566   1
 -17   0   4 3246.37 182.667   1
 -17   0   5 1.26144 40.2334   1
 -17   0   6 317.822  70.383   1
 -17   0   7-2.07677 38.9484   1
 -17   0   8 646.768 50.2769   1
 -17   0   9 76.0431 53.9417   1
 -17   0  10 267.139 50.7895   1
 -17   0  11-153.004 78.0525   1
 -17   0  12 375.413 76.9688   1
 -17   0  13-11.7735  53.059   1
 -17   0  14 8259.21  345.69   1
 -17   0  15 120.963 73.2363   1
 -17   0  16 5098.35 283.148   1
 -17   0  17-121.031 81.7638   1
 -17   0  18  216.02 63.6544   1
 -17   0  19-57.8746  66.771   1
 -17   0  20 41.7557 58.8963   1
 -17   0  21 13.7406 52.8959   1
 -17   0  22 305.255  99.794   1
 -17   0  23 226.936 98.7308   1
 -17   0  24 162.468 85.3835   1
 -17   0  25 -81.553 79.6709   1
 -17   0  26-82.7552 101.826   1
 -17   1   1 831.352 47.4155   1
 -17   1   2 1645.76 68.3235   1
 -17   1   3  43.922 16.0802   1
 -17   1   4 5207.34 140.957   1
 -17   1   5 297.546 29.7132   1
 -17   1   6 8347.83 412.791   1
 -17   1   712749.70 522.222   1
 -17   1   8 2587.27 99.5816   1
 -17   1   9 6326.36 185.577   1
 -17   1  10 143.208 38.7168   1
 -17   1  11 387.932 93.4289   1
 -17   1  12 304.418 99.9614   1
 -17   1  1311109.80  335.82   1
 -17   1  14 6969.00 669.388   1
 -17   1  15 185.122 83.5222   1
 -17   1  16 315.193 56.4822   1
 -17   1  17 94.2924 48.1337   1
 -17   1  18 128.638 57.7371   1
 -17   1  19 -29.561 51.6595   1
 -17   1  20 11.6882 62.8169   1
 -17   1  21 502.433 78.4013   1
 -17   1  22 108.155 52.3634   1
 -17   1  23 216.751  61.041   1
 -17   1  24-75.2626 229.877   1
 -17   1  25-6.28596 67.1417   1
 -17   1  26-86.7784 63.6265   1
 -17   2   1 264.512 27.7831   1
 -17   2   2 842.206 41.1296   1
 -17   2   3 4378.82 117.477   1
 -17   2   4 111.016  42.222   1
 -17   2   5 1792.99 69.3031   1
 -17   2   6 5076.54 185.249   1
 -17   2   7 3899.12 159.546   1
 -17   2   8 140.567 43.9212   1
 -17   2   9 865.728 71.4183   1
 -17   2  10 5862.42 209.649   1
 -17   2  11 2504.05 133.797   1
 -17   2  12 5847.66 211.273   1
 -17   2  13 4211.58 232.843   1
 -17   2  14 234.161 63.2373   1
 -17   2  15 1333.79 139.807   1
 -17   2  16-23.4298  49.284   1
 -17   2  17 224.481 51.2033   1
 -17   2  18 97.5216 30.0173   1
 -17   2  19 16.1091  43.355   1
 -17   2  20-5.73524  75.168   1
 -17   2  21 91.2953  47.141   1
 -17   2  22 86.3102 63.0586   1
 -17   2  23 459.897 111.704   1
 -17   2  24 34.6066 87.7092   1
 -17   2  25 564.727 167.517   1
 -17   2  26-64.4089  86.025   1
 -17   3   1 888.495  43.444   1
 -17   3   2 1738.11  65.914   1
 -17   3   3 5679.12 154.815   1
 -17   3   4 179.017 24.9181   1
 -17   3   5 2174.43 90.2692   1
 -17   3   6 1347.65 70.5136   1
 -17   3   7 92.9584  51.624   1
 -17   3   8 21.3993 32.1732   1
 -17   3   911038.10 350.081   1
 -17   3  10 2316.61 181.633   1
 -17   3  11 6248.58 295.826   1
 -17   3  12 4520.22 259.973   1
 -17   3  13 365.922 139.534   1
 -17   3  14 738.429 71.0798   1
 -17   3  15  231.47  40.769   1
 -17   3  16 617.276 64.6948   1
 -17   3  17 996.797 82.0677   1
 -17   3  18 156.439 39.6314   1
 -17   3  19 1530.53 97.3975   1
 -17   3  20 34.9394 32.7597   1
 -17   3  21-9.76557 45.7319   1
 -17   3  22 891.918 103.702   1
 -17   3  23-20.2186 64.3253   1
 -17   3  24-37.1103 117.175   1
 -17   3  25 362.673 113.056   1
 -17   3  26 68.4608 65.1662   1
 -17   4   1 2377.90 83.2108   1
 -17   4   2 2321.09 89.6498   1
 -17   4   3 424.488 36.2453   1
 -17   4   411126.80 296.267   1
 -17   4   5 58.4017 57.0854   1
 -17   4   611777.80 600.089   1
 -17   4   7 448.807 47.3559   1
 -17   4   8 185.065 31.2805   1
 -17   4   9 2062.67 86.8541   1
 -17   4  10 28.2745 67.7766   1
 -17   4  11  897.16 71.3609   1
 -17   4  12 314.283 75.8282   1
 -17   4  13 3761.62 158.681   1
 -17   4  14 68.8888 121.914   1
 -17   4  15 6879.64 373.282   1
 -17   4  16 1106.84 86.6079   1
 -17   4  17 1170.51 92.0514   1
 -17   4  18-5.09073 79.8257   1
 -17   4  19 188.059 76.4939   1
 -17   4  20 492.793 60.7617   1
 -17   4  21 1194.27 120.304   1
 -17   4  22 54.5085 44.4911   1
 -17   4  23 332.606 78.3512   1
 -17   4  24-7.42412 58.6707   1
 -17   5   1 74.0487 32.6449   1
 -17   5   2 199.027 28.5083   1
 -17   5   3 202.717 35.1316   1
 -17   5   4 5946.60 189.995   1
 -17   5   5 4644.46 187.734   1
 -17   5   6 2374.93 125.939   1
 -17   5   7 245.077 42.0701   1
 -17   5   8 34.9064 27.9571   1
 -17   5   9 561.514 44.3503   1
 -17   5  10 277.326 55.5048   1
 -17   5  11 2926.03 166.642   1
 -17   5  12 1648.46 150.811   1
 -17   5  13 515.184 62.3475   1
 -17   5  14 199.514 72.8239   1
 -17   5  15 127.882 67.5687   1
 -17   5  16 295.529 59.5735   1
 -17   5  17-49.4877 61.9624   1
 -17   5  18 26.0384 48.3068   1
 -17   5  19-65.1748 107.611   1
 -17   5  20 183.339 174.726   1
 -17   5  21 459.583 125.253   1
 -17   5  22 790.302 166.324   1
 -17   6   1 7330.14 220.015   1
 -17   6   2 1948.12 89.7428   1
 -17   6   3 1122.20 87.1676   1
 -17   6   4 113.613 33.3022   1
 -17   6   5 339.055 51.5044   1
 -17   6   6 938.863 104.739   1
 -17   6   7 197.286 45.0339   1
 -17   6   8 2.16249 29.1529   1
 -17   6   9 228.746 52.2546   1
 -17   6  10-24.2574 68.7331   1
 -17   6  11 21.7593 51.8668   1
 -17   6  12 764.038 64.1868   1
 -17   6  13  332.73 43.7142   1
 -17   6  14 114.359 41.2159   1
 -17   6  15 10.2989 71.4483   1
 -17   6  16 10.0419 106.259   1
 -17   6  17 496.389 64.5368   1
 -17   6  18  877.42 148.312   1
 -17   6  19  413.39 105.398   1
 -17   6  20-71.7013 77.7719   1
 -17   6  21 131.898 97.8357   1
 -17   7   1 1424.17  80.898   1
 -17   7   2 1621.06 96.4978   1
 -17   7   3 498.096 73.0266   1
 -17   7   4 110.576   36.54   1
 -17   7   5 68.2921 33.6617   1
 -17   7   6 317.006 53.0684   1
 -17   7   7 101.259 40.1978   1
 -17   7   8 61.8737 33.2409   1
 -17   7   9  478.31 67.8902   1
 -17   7  10 67.5753 55.3155   1
 -17   7  11 1033.70 116.863   1
 -17   7  12 860.038 91.5695   1
 -17   7  13 630.223 83.5085   1
 -17   7  14-5.57917 91.4611   1
 -17   7  15 20.5469  55.278   1
 -17   7  16-3.59728 61.3056   1
 -17   7  17-13.0981 70.3136   1
 -17   7  18  81.986 54.0858   1
 -17   7  19 245.957  77.295   1
 -17   7  20 114.137 69.5383   1
 -17   8   1 661.442 89.0205   1
 -17   8   2 1010.95 105.981   1
 -17   8   3 1089.06  110.16   1
 -17   8   4 483.199 74.1887   1
 -17   8   5 6.88771 35.5609   1
 -17   8   6 55.6661 39.7652   1
 -17   8   7-5.30669 69.9069   1
 -17   8   8 102.837 46.8565   1
 -17   8   9 568.919 119.813   1
 -17   8  10 457.734 74.2868   1
 -17   8  11 48.4989 38.2357   1
 -17   8  12 122.465 83.5481   1
 -17   8  13-4.41875 60.2118   1
 -17   8  14 85.1136 76.3754   1
 -17   8  15 29.3329  120.43   1
 -17   8  16-29.0284   60.39   1
 -17   8  17 218.033 103.026   1
 -17   9   1 178.045  89.822   1
 -17   9   2 45.6857 104.842   1
 -17   9   3 360.345 77.5393   1
 -17   9   4 897.448 113.395   1
 -17   9   5 51.5556 37.7963   1
 -17   9   6 733.513 105.408   1
 -17   9   7  310.50 76.2335   1
 -17   9   8  118.33 55.1958   1
 -17   9   9-85.4431 83.4391   1
 -17   9  10 50.1867 55.9714   1
 -17   9  11-17.1413 70.8848   1
 -17   9  12 440.475 131.945   1
 -17  10   3 142.701 93.3929   1
 -17  10   4 398.803 133.402   1
 -16   0   1 -36.077 87.0611   1
 -16   0   2 3059.87 240.752   1
 -16   0   3-135.514 62.4266   1
 -16   0   4 641.469 84.3857   1
 -16   0   5 4.72124 38.4329   1
 -16   0   6 899.953  103.67   1
 -16   0   7  13.792 21.2704   1
 -16   0   8 308.801 40.1715   1
 -16   0   9 60.7427 50.7922   1
 -16   0  10 5592.56 249.765   1
 -16   0  11-75.5454 65.8702   1
 -16   0  12 66.9972 59.9366   1
 -16   0  13  58.057 60.8369   1
 -16   0  14 245.977 95.5747   1
 -16   0  15 29.3543 56.4126   1
 -16   0  16 17.0058 94.4975   1
 -16   0  17-180.588 88.7272   1
 -16   0  18 804.021 112.344   1
 -16   0  19 5.86109 51.0717   1
 -16   0  20 1415.29 170.956   1
 -16   0  21 -46.221 57.0231   1
 -16   0  22 150.635 75.1353   1
 -16   0  23 9.17371 52.0774   1
 -16   0  24 116.373 84.2661   1
 -16   0  25-214.724 100.257   1
 -16   0  26 30.3206 63.8969   1
 -16   1   1 2679.95 93.5636   1
 -16   1   2 514.922 37.9949   1
 -16   1   3 695.047 46.1037   1
 -16   1   415131.40 349.762   1
 -16   1   5 1288.47 63.5796   1
 -16   1   6 119.973 48.3979   1
 -16   1   7 382.267 58.9126   1
 -16   1   8-17.4737 58.7289   1
 -16   1   9-6.02384 42.2594   1
 -16   1  10-0.98791 73.6897   1
 -16   1  11 1917.01 105.402   1
 -16   1  12 1402.46 172.893   1
 -16   1  13 1967.47 190.291   1
 -16   1  14 218.093 120.381   1
 -16   1  15 2432.54 131.689   1
 -16   1  16 6549.99 237.997   1
 -16   1  17 132.407 43.8717   1
 -16   1  18-10.8298  111.04   1
 -16   1  19 445.902 66.0573   1
 -16   1  20 174.602 104.862   1
 -16   1  21 83.5656 143.376   1
 -16   1  22 702.215 90.5746   1
 -16   1  23 60.4098 114.257   1
 -16   1  24 785.904 188.352   1
 -16   1  25 272.717 130.641   1
 -16   1  26 556.224 139.838   1
 -16   2   1 9608.53  279.07   1
 -16   2   2 202.295 18.9009   1
 -16   2   3 5812.33 148.514   1
 -16   2   4 5593.80 152.836   1
 -16   2   5 1112.98 63.4384   1
 -16   2   6 1743.47 123.706   1
 -16   2   7 658.554 92.4242   1
 -16   2   8 6428.45 246.773   1
 -16   2   9 2865.92 135.047   1
 -16   2  10 1601.58 117.968   1
 -16   2  11 149.243 40.6007   1
 -16   2  12 298.545 79.1527   1
 -16   2  13 2319.52 172.783   1
 -16   2  14 7327.71 245.838   1
 -16   2  15  200.34 80.6063   1
 -16   2  16 180.095  40.691   1
 -16   2  17-6.94611 38.9798   1
 -16   2  18 435.619 72.3607   1
 -16   2  19-36.7233 127.565   1
 -16   2  20 40.4717 83.0199   1
 -16   2  21 828.308  97.334   1
 -16   2  22  907.91 100.895   1
 -16   2  23-24.4097  62.621   1
 -16   2  24 216.876 107.343   1
 -16   2  25 20.1994 200.801   1
 -16   2  26 128.977 86.5684   1
 -16   3   1 1659.43 62.2836   1
 -16   3   2 30.6527 21.2335   1
 -16   3   3 4414.42 126.474   1
 -16   3   4  986.27 51.6605   1
 -16   3   5 545.661 67.0656   1
 -16   3   6 4681.62 150.077   1
 -16   3   7 23.6293 16.3421   1
 -16   3   8 470.598 74.1067   1
 -16   3   9 0.32473 44.7136   1
 -16   3  10 223.881 66.2358   1
 -16   3  11 196.065 78.9153   1
 -16   3  12 3851.00 233.714   1
 -16   3  13 294.858 192.996   1
 -16   3  1417395.90 468.278   1
 -16   3  15 1155.70 170.102   1
 -16   3  16-26.2483 39.6102   1
 -16   3  17 663.548 58.8857   1
 -16   3  18 128.668  33.569   1
 -16   3  19  55.058 29.0926   1
 -16   3  20 99.9928 92.2831   1
 -16   3  21 84.5791 103.488   1
 -16   3  22 70.5329 79.5599   1
 -16   3  23 210.116 60.2744   1
 -16   3  24 58.0176 47.1666   1
 -16   3  25 257.044 98.0711   1
 -16   3  26 0.81212 53.6439   1
 -16   4   112886.60 323.895   1
 -16   4   2 1912.97 113.872   1
 -16   4   3 7285.82 200.908   1
 -16   4   4 2281.32 121.208   1
 -16   4   5 1621.21  96.275   1
 -16   4   6 123.325  36.938   1
 -16   4   7 66.2722 27.5922   1
 -16   4   8-1.36058  64.426   1
 -16   4   9 304.047 37.9922   1
 -16   4  10-2.95551 35.6135   1
 -16   4  11 2312.83 112.227   1
 -16   4  12 335.947 43.8292   1
 -16   4  13 151.257 83.7036   1
 -16   4  14 712.919  130.71   1
 -16   4  15 3271.09 149.204   1
 -16   4  16 153.046 56.5881   1
 -16   4  17  486.04 67.1995   1
 -16   4  18 1176.89 81.9812   1
 -16   4  19 746.129 70.6821   1
 -16   4  20 408.869 54.9179   1
 -16   4  21  64.124 136.672   1
 -16   4  22 260.574 63.6967   1
 -16   4  23-20.1973 54.9667   1
 -16   4  24-23.5523 56.1724   1
 -16   5   1 3629.19 131.524   1
 -16   5   2 1833.23 80.5133   1
 -16   5   3 4324.21 150.946   1
 -16   5   4 4144.76 211.545   1
 -16   5   5 3052.43 145.225   1
 -16   5   6 1851.44 108.864   1
 -16   5   7 3480.83 218.418   1
 -16   5   8  229.83 24.1372   1
 -16   5   9 2568.77 91.3964   1
 -16   5  10 47.4206 31.4671   1
 -16   5  11 2944.23 104.467   1
 -16   5  12 106.672 44.1995   1
 -16   5  13 103.471 46.2827   1
 -16   5  14 337.861 84.7379   1
 -16   5  15  195.26 50.5126   1
 -16   5  16-45.6487 60.6342   1
 -16   5  17 16.8643 35.6647   1
 -16   5  18-32.5425 52.7464   1
 -16   5  19 86.2777  46.996   1
 -16   5  20 28.5469  56.283   1
 -16   5  21 608.528 143.602   1
 -16   5  22  76.013 73.4395   1
 -16   5  23  56.572 80.0408   1
 -16   6   1 4583.78  212.00   1
 -16   6   2 4654.61 154.773   1
 -16   6   3 1711.02  105.14   1
 -16   6   4 89.0135 43.1323   1
 -16   6   5 1683.86  109.49   1
 -16   6   6 2396.44  134.91   1
 -16   6   7 3715.86 172.609   1
 -16   6   8 57.8166 30.8595   1
 -16   6   9 77.5089 23.1892   1
 -16   6  10 206.318 56.0164   1
 -16   6  11  35.515 31.5985   1
 -16   6  12-4.65526 37.9844   1
 -16   6  13 -24.913 57.1926   1
 -16   6  14 8.01186 25.1879   1
 -16   6  15  191.08 55.1102   1
 -16   6  16 331.233 67.4752   1
 -16   6  17  29.668  38.935   1
 -16   6  18 89.6484 69.2007   1
 -16   6  19 101.402 67.1321   1
 -16   6  20  46.639 62.7153   1
 -16   6  21 486.472 129.256   1
 -16   6  22 62.6285 65.3073   1
 -16   7   1 371.585 47.6483   1
 -16   7   2 232.711 42.6815   1
 -16   7   3 541.297 71.2945   1
 -16   7   4 1851.11 124.812   1
 -16   7   5  18.875 62.2019   1
 -16   7   6  344.63 55.2055   1
 -16   7   7 844.379 83.7776   1
 -16   7   8 57.3421  34.493   1
 -16   7   9 1415.31 115.757   1
 -16   7  10 77.9635 40.3534   1
 -16   7  11 1525.55 96.1226   1
 -16   7  12  590.89 61.9881   1
 -16   7  13 659.347 88.8683   1
 -16   7  14 153.016 112.429   1
 -16   7  15-77.7223 69.4626   1
 -16   7  16 47.8955 41.3451   1
 -16   7  17    1.15 70.7424   1
 -16   7  18 457.371 148.626   1
 -16   7  19 86.5506 55.8568   1
 -16   7  20 74.8341 57.1779   1
 -16   8   1 44.9697 60.6049   1
 -16   8   2  417.05 90.2776   1
 -16   8   3 24.3062 42.9284   1
 -16   8   4-5.88393  109.91   1
 -16   8   5 289.631 62.3634   1
 -16   8   6 100.844 39.6249   1
 -16   8   7 106.166 44.6978   1
 -16   8   8 75.7904 44.2212   1
 -16   8   9 684.557 85.3334   1
 -16   8  10-17.3462 102.924   1
 -16   8  11 25.3004 37.8388   1
 -16   8  12  285.94 84.4927   1
 -16   8  13 223.394 98.0887   1
 -16   8  14 321.599 70.4434   1
 -16   8  15 314.927 75.2365   1
 -16   8  16-35.8797 60.0677   1
 -16   9   1-47.9934 59.6953   1
 -16   9   2-20.5781  59.362   1
 -16   9   3-13.0794 54.8799   1
 -16   9   4 37.4584 40.2339   1
 -16   9   5 32.3132  40.817   1
 -16   9   6  618.84 92.8158   1
 -16   9   7 1003.48 118.061   1
 -16   9   8  111.76 55.2645   1
 -16   9   9 443.424 122.832   1
 -16   9  10 313.057 109.747   1
 -16   9  11 108.348  60.387   1
 -16   9  12 140.157 94.6041   1
 -16  10   1 179.783 105.452   1
 -16  10   2-38.0945  70.252   1
 -16  10   3 187.458 103.595   1
 -16  10   4 521.843 141.928   1
 -15   0   1 7.41543 32.4125   1
 -15   0   2 814.903 139.388   1
 -15   0   3-68.1002 51.6353   1
 -15   0   4 1535.79  138.23   1
 -15   0   5-6.96894 45.6277   1
 -15   0   6 7461.32 299.377   1
 -15   0   7 22.5837 33.8747   1
 -15   0   8 2907.13 179.922   1
 -15   0   9-83.5523 58.3966   1
 -15   0  10 8283.93 317.037   1
 -15   0  11-23.4623 43.5599   1
 -15   0  1225555.60 694.584   1
 -15   0  13 65.2176  65.341   1
 -15   0  14 6596.71 307.244   1
 -15   0  15 621.265 145.323   1
 -15   0  16 130.666 58.1576   1
 -15   0  17-67.8952 65.1442   1
 -15   0  18 1188.22 141.676   1
 -15   0  19 42.8646 58.7166   1
 -15   0  20 677.313  127.57   1
 -15   0  21 75.5258 61.1849   1
 -15   0  22 997.645 157.497   1
 -15   0  23 44.3709 62.4948   1
 -15   0  24-210.762 110.957   1
 -15   0  25-295.132 104.685   1
 -15   0  26 428.942 122.987   1
 -15   1   1 3564.57 107.931   1
 -15   1   2 5017.30 134.348   1
 -15   1   3 1636.38   59.38   1
 -15   1   418655.60 452.938   1
 -15   1   5 554.998 61.4157   1
 -15   1   6 1717.38 101.128   1
 -15   1   7 3267.19 113.525   1
 -15   1   8  416.92 46.9981   1
 -15   1   9 1270.71 105.128   1
 -15   1  10 4464.81 174.999   1
 -15   1  11 2896.71 342.126   1
 -15   1  12 4078.89 164.017   1
 -15   1  13 442.126 56.8487   1
 -15   1  14 218.389 75.7869   1
 -15   1  15 7156.23 317.586   1
 -15   1  16 767.418 67.7135   1
 -15   1  17 1655.50 104.035   1
 -15   1  18  290.61 86.1798   1
 -15   1  19-39.6841 96.5089   1
 -15   1  20 379.835 65.0794   1
 -15   1  21 69.6103 51.1101   1
 -15   1  22 211.932 86.1783   1
 -15   1  23-2.27516 391.797   1
 -15   1  24 172.999 124.868   1
 -15   1  25-11.5945 73.4384   1
 -15   1  26 82.2306 69.0434   1
 -15   2   1 207.095 19.9946   1
 -15   2   2 6.90198 15.5413   1
 -15   2   3 704.969 34.7723   1
 -15   2   4 5923.07 160.402   1
 -15   2   5 182.549 21.8568   1
 -15   2   6 69.7449  45.853   1
 -15   2   7  19.066  20.683   1
 -15   2   8 239.094 79.2382   1
 -15   2   9 3340.56 144.981   1
 -15   2  10 2395.70 187.438   1
 -15   2  11 4605.50 236.673   1
 -15   2  12 637.487 106.579   1
 -15   2  13 5416.73 209.098   1
 -15   2  14 930.342 73.3952   1
 -15   2  15 155.248 30.0625   1
 -15   2  16 492.286 62.2477   1
 -15   2  17 349.178 73.9413   1
 -15   2  18 79.5943 58.0866   1
 -15   2  19-31.8042  154.62   1
 -15   2  20 100.448 88.0189   1
 -15   2  21 143.419 44.8447   1
 -15   2  22 449.558 74.7929   1
 -15   2  23 280.556 65.0095   1
 -15   2  24 190.518 105.833   1
 -15   2  25-62.8522 75.4633   1
 -15   2  26 31.8697 63.8773   1
 -15   3   1 518.862 28.8533   1
 -15   3   2 2197.35 75.2826   1
 -15   3   3 1634.74 63.3377   1
 -15   3   4 7238.12 194.104   1
 -15   3   5 298.949 43.8369   1
 -15   3   6 3293.40 119.847   1
 -15   3   7 5635.56 164.173   1
 -15   3   8 1805.58 133.345   1
 -15   3   9 592.437 87.9181   1
 -15   3  10 389.923  73.799   1
 -15   3  11 5735.93 280.339   1
 -15   3  12 120.595 104.878   1
 -15   3  1316806.30 837.989   1
 -15   3  14 2189.02 116.011   1
 -15   3  15 4318.72 172.342   1
 -15   3  16 654.623  64.658   1
 -15   3  17  111.02 39.6845   1
 -15   3  18 70.6121 34.3436   1
 -15   3  19 66.6957 27.9884   1
 -15   3  20 833.043 89.6083   1
 -15   3  21-38.9223 57.7754   1
 -15   3  22-7.05194 54.2373   1
 -15   3  23-19.1876 58.4294   1
 -15   3  24-1.12908 126.549   1
 -15   3  25-8.53556 65.5176   1
 -15   3  26 50.0042 63.6565   1
 -15   4   1 1618.09 75.6466   1
 -15   4   2 1068.77 59.3789   1
 -15   4   322886.80 536.778   1
 -15   4   4 531.791 70.7214   1
 -15   4   5 4013.80 158.557   1
 -15   4   6 92.7391 28.9864   1
 -15   4   7 1275.26 64.4261   1
 -15   4   8 5456.25 209.258   1
 -15   4   9 2464.74 110.386   1
 -15   4  10 3024.22 170.665   1
 -15   4  11 3101.04 158.213   1
 -15   4  12 1627.63 93.5935   1
 -15   4  13 140.914 111.029   1
 -15   4  14 105.696 77.6465   1
 -15   4  15 8788.63 409.206   1
 -15   4  16 215.702 40.3204   1
 -15   4  17 44.0953 28.8032   1
 -15   4  18 293.257   44.37   1
 -15   4  19 2546.92 129.392   1
 -15   4  20 559.206 81.7561   1
 -15   4  21 750.933 151.996   1
 -15   4  22 280.149 191.317   1
 -15   4  23 157.148 115.235   1
 -15   4  24 242.725 95.4158   1
 -15   4  25 190.675 94.9345   1
 -15   5   1 856.067 49.1039   1
 -15   5   2 234.821 29.9058   1
 -15   5   3 4397.89 151.885   1
 -15   5   4  128.75  38.382   1
 -15   5   5 352.234 153.707   1
 -15   5   6 313.709 56.7863   1
 -15   5   7 1224.42 81.7919   1
 -15   5   8 1040.42 51.5031   1
 -15   5   9 161.086 31.3547   1
 -15   5  10 1862.60  75.401   1
 -15   5  11 41.7777   22.80   1
 -15   5  12 89.9527 25.3022   1
 -15   5  13 81.4508 30.0528   1
 -15   5  14 189.331 119.549   1
 -15   5  15 4.63767 114.015   1
 -15   5  16 986.871  69.831   1
 -15   5  17 307.333 58.1399   1
 -15   5  18 21.9211  40.839   1
 -15   5  19 2977.35 196.778   1
 -15   5  20 47.4675 71.0441   1
 -15   5  21 1567.63 211.392   1
 -15   5  22 237.945 98.1429   1
 -15   5  23 44.2367 62.5984   1
 -15   6   1  115.33 33.1267   1
 -15   6   2 1506.01 74.2762   1
 -15   6   3 881.179 107.023   1
 -15   6   4 2914.30 225.109   1
 -15   6   5 84.6286 38.0106   1
 -15   6   6 26.4473 30.6832   1
 -15   6   7 419.811 56.2321   1
 -15   6   8-21.5491 37.1564   1
 -15   6   9 1365.83 83.8896   1
 -15   6  10 333.135 40.0546   1
 -15   6  11 1233.01 82.0548   1
 -15   6  12 11.1733 41.5827   1
 -15   6  13 1139.47 77.8439   1
 -15   6  14 743.352 80.8572   1
 -15   6  15 1610.28 102.161   1
 -15   6  16  866.08 73.7599   1
 -15   6  17 46.3329 48.2774   1
 -15   6  18 79.2589 55.8739   1
 -15   6  19  307.45 102.962   1
 -15   6  20-83.1373 65.0095   1
 -15   6  21 832.674 169.772   1
 -15   6  22  442.79 130.821   1
 -15   7   1 185.122  28.791   1
 -15   7   2 1176.42 77.5483   1
 -15   7   3 1895.84 125.281   1
 -15   7   4 267.683 51.2197   1
 -15   7   5 158.458 59.4826   1
 -15   7   6  634.20  70.764   1
 -15   7   7 13.6894 35.2067   1
 -15   7   8 48.4116 74.7537   1
 -15   7   9 51.5716 26.7557   1
 -15   7  10 299.302 50.6462   1
 -15   7  11 370.539 49.7685   1
 -15   7  12 62.1982 29.7347   1
 -15   7  13 1263.03  98.513   1
 -15   7  14 227.141 43.6012   1
 -15   7  15 499.798 63.2932   1
 -15   7  16 108.541 36.2714   1
 -15   7  17 828.408 132.237   1
 -15   7  18 36.3772 49.2583   1
 -15   7  19 122.091 57.3928   1
 -15   7  20 58.6315 68.0382   1
 -15   7  21 45.4483 70.5068   1
 -15   8   1 225.486  82.352   1
 -15   8   2 104.007 42.6349   1
 -15   8   3 219.227 61.4509   1
 -15   8   4 585.587 80.3735   1
 -15   8   5 446.478 65.3879   1
 -15   8   6 1268.85 113.706   1
 -15   8   7 80.0686  91.131   1
 -15   8   8 2107.83 149.669   1
 -15   8   9 172.784  52.782   1
 -15   8  10 411.242  55.804   1
 -15   8  11 430.147 70.9193   1
 -15   8  12 194.273 86.3271   1
 -15   8  13 479.142 125.844   1
 -15   8  14 631.257 163.427   1
 -15   8  15 44.6388 75.6637   1
 -15   8  16 13.2597 36.8581   1
 -15   9   1 384.063 74.3139   1
 -15   9   2 28.0365 39.9748   1
 -15   9   3 483.093 80.1844   1
 -15   9   4 -39.139  55.842   1
 -15   9   5 111.024 49.2042   1
 -15   9   6 217.007 71.2169   1
 -15   9   7 684.592 100.644   1
 -15   9   8 233.217 99.2641   1
 -15   9   9 438.134 132.852   1
 -15   9  10 1390.14 209.881   1
 -15   9  11 101.624 70.2131   1
 -15   9  12 118.353 80.0322   1
 -15  10   1-73.2569 77.6659   1
 -15  10   2  84.465 55.0037   1
 -15  10   3 129.767 96.5453   1
 -15  10   4 0.77609 55.4212   1
 -15  10   5 314.861 120.724   1
 -14   0   1-11.0921 42.6096   1
 -14   0   221758.90 632.606   1
 -14   0   3 -40.547   48.87   1
 -14   0   435644.10 835.431   1
 -14   0   5-18.8165  39.367   1
 -14   0   611905.10 331.233   1
 -14   0   7 70.7539 52.7874   1
 -14   0   8 6290.48 269.144   1
 -14   0   9-27.0054 54.3556   1
 -14   0  10 9380.90 343.074   1
 -14   0  11 38.2068 46.8783   1
 -14   0  12 816.391 105.253   1
 -14   0  13 214.605 87.3289   1
 -14   0  1476831.10 1907.16   1
 -14   0  15 517.184 138.035   1
 -14   0  16 4169.83 253.892   1
 -14   0  17 174.123 74.2268   1
 -14   0  18 2740.60 219.847   1
 -14   0  19 47.5965 62.8185   1
 -14   0  20 3197.07 256.407   1
 -14   0  21 99.7399 78.5827   1
 -14   0  22 233.706 92.3397   1
 -14   0  23-202.668 75.9771   1
 -14   0  24-64.7992 78.8071   1
 -14   0  25 -151.51 91.5255   1
 -14   0  26 652.958 150.101   1
 -14   1   1 1533.34 61.1886   1
 -14   1   2 455.723 25.9702   1
 -14   1   3 3743.48 106.464   1
 -14   1   4 1534.72 171.442   1
 -14   1   510547.60 302.176   1
 -14   1   6 205.227  36.758   1
 -14   1   7 791.093 59.0763   1
 -14   1   8  473.67  56.728   1
 -14   1   9 47.7201 57.9756   1
 -14   1  1016086.50 426.954   1
 -14   1  11 611.685 155.103   1
 -14   1  12 272.887 115.149   1
 -14   1  13 5511.90 202.257   1
 -14   1  14 728.629 74.0188   1
 -14   1  15 4472.19 161.626   1
 -14   1  16 816.572 61.5518   1
 -14   1  17 275.218 46.5869   1
 -14   1  18 509.797  76.702   1
 -14   1  19 163.359 44.3463   1
 -14   1  20 118.248 44.1279   1
 -14   1  21 198.602  55.315   1
 -14   1  22-19.0555 147.277   1
 -14   1  23 89.9055  114.69   1
 -14   1  24-31.2575 78.9212   1
 -14   1  25 -174.07 99.9319   1
 -14   1  26-30.6066 72.9309   1
 -14   2   1 886.511 38.8077   1
 -14   2   2 423.079 26.2837   1
 -14   2   3  134.95 15.6595   1
 -14   2   4 7715.96 199.561   1
 -14   2   5 444.937 38.6197   1
 -14   2   6 334.729 32.1364   1
 -14   2   7-23.7123 117.986   1
 -14   2   8 6974.07  229.80   1
 -14   2   9 4367.29 169.138   1
 -14   2  10 2118.01 113.719   1
 -14   2  11 4553.54 232.208   1
 -14   2  12 773.883 92.5278   1
 -14   2  13 729.624 63.2097   1
 -14   2  14 4094.06 163.871   1
 -14   2  15 30.6169 25.7493   1
 -14   2  16 134.408 29.3498   1
 -14   2  17 568.379 51.8215   1
 -14   2  18 789.998 77.2974   1
 -14   2  19 484.411 84.2105   1
 -14   2  20 356.448 62.4832   1
 -14   2  21 53.9874 78.4667   1
 -14   2  22 156.933 118.224   1
 -14   2  23 1052.22 226.788   1
 -14   2  24 9.16588 94.9368   1
 -14   2  25-42.5724 286.435   1
 -14   2  26-69.7383 70.7447   1
 -14   3   1 6851.30  180.89   1
 -14   3   2 974.906 45.5889   1
 -14   3   3 2494.13 82.7356   1
 -14   3   4  327.71  31.485   1
 -14   3   5 1036.66 61.0201   1
 -14   3   6 839.113 45.7101   1
 -14   3   7 120.052 42.0589   1
 -14   3   8 553.966 77.9453   1
 -14   3   9 468.347 72.9911   1
 -14   3  10 5685.97 258.656   1
 -14   3  1124294.60 589.947   1
 -14   3  12 1359.73 87.9935   1
 -14   3  13 7480.77 238.705   1
 -14   3  14  328.87 44.2669   1
 -14   3  15-7.26628 73.3916   1
 -14   3  16 502.086 60.9195   1
 -14   3  17 93.9452 27.0922   1
 -14   3  18 618.802 57.5656   1
 -14   3  19-2.29386 58.6998   1
 -14   3  20-60.4791 55.0944   1
 -14   3  21 508.221 82.1693   1
 -14   3  22 37.1096 98.9538   1
 -14   3  23 255.144 162.501   1
 -14   3  24 155.612 142.347   1
 -14   3  25 8.88961 188.231   1
 -14   3  26 78.9281 74.3185   1
 -14   4   1 250.711 31.2808   1
 -14   4   2 5598.74  163.29   1
 -14   4   3 718.123 49.2613   1
 -14   4   4 376.632 39.0359   1
 -14   4   5 48.6068 29.5473   1
 -14   4   6 1505.71 73.2546   1
 -14   4   7 172.899 33.1818   1
 -14   4   8 347.054 37.8518   1
 -14   4   9 5986.26 171.427   1
 -14   4  10 5062.79 173.424   1
 -14   4  11 89.3379 27.3105   1
 -14   4  12 2935.28 128.673   1
 -14   4  13 54.0883 51.3295   1
 -14   4  14 285.695 104.877   1
 -14   4  15 598.824  60.473   1
 -14   4  16 1076.64 71.9022   1
 -14   4  17 84.9384 35.4777   1
 -14   4  18 565.674 56.3464   1
 -14   4  19 833.367  73.843   1
 -14   4  20 966.411 116.842   1
 -14   4  21 39.8842 43.4501   1
 -14   4  22 1646.51 145.109   1
 -14   4  23 95.5446 46.3035   1
 -14   4  24 396.789 85.0627   1
 -14   4  25 83.2074 70.8244   1
 -14   5   1 4644.48 208.687   1
 -14   5   2 21.4212 19.6493   1
 -14   5   3 1632.85 80.2019   1
 -14   5   4 5795.29 182.084   1
 -14   5   532993.40 807.791   1
 -14   5   6 6711.57 243.271   1
 -14   5   7 6743.63 181.927   1
 -14   5   8 1047.41 52.5537   1
 -14   5   9 22.0728 21.4583   1
 -14   5  10 1915.15 76.2462   1
 -14   5  11 1559.29 78.0191   1
 -14   5  12 2376.24 109.842   1
 -14   5  13 175.207 45.7694   1
 -14   5  14 917.146  73.261   1
 -14   5  15 23.9407 41.8577   1
 -14   5  16 2181.99 106.031   1
 -14   5  17 1395.80 86.9905   1
 -14   5  18 76.5914 106.501   1
 -14   5  19 372.957 109.744   1
 -14   5  20 557.388  116.85   1
 -14   5  21 75.8919 62.5935   1
 -14   5  22 58.1145  68.966   1
 -14   5  23 756.215  165.76   1
 -14   6   1  399.74 36.7286   1
 -14   6   2 53.9735 28.9613   1
 -14   6   3 234.704  36.543   1
 -14   6   4 309.372 52.1207   1
 -14   6   5 4025.21 175.665   1
 -14   6   6 1636.69 105.007   1
 -14   6   7 115.221 27.0463   1
 -14   6   8 9.79296 24.8619   1
 -14   6   9 36.2301 28.2225   1
 -14   6  10-23.8846 41.5725   1
 -14   6  11-2.14247  60.363   1
 -14   6  12 547.043   52.13   1
 -14   6  13 68.2286 60.3676   1
 -14   6  14 1353.77 106.928   1
 -14   6  15 906.178 114.396   1
 -14   6  16-4.47246 65.3935   1
 -14   6  17 454.409 102.694   1
 -14   6  18 129.226 69.0187   1
 -14   6  19 56.4236 55.7308   1
 -14   6  20 985.054 165.674   1
 -14   6  21  729.74  153.47   1
 -14   6  22 44.9288 68.6998   1
 -14   7   1 103.594   28.26   1
 -14   7   2 200.626 40.6583   1
 -14   7   3 64.9037 62.3903   1
 -14   7   4 2726.36  148.55   1
 -14   7   5 156.571 82.0073   1
 -14   7   6 692.751 85.7485   1
 -14   7   7 267.778 52.7031   1
 -14   7   8 1142.31 77.5804   1
 -14   7   9 951.243 70.7745   1
 -14   7  10 547.802 55.9845   1
 -14   7  11  27.411 27.6632   1
 -14   7  12 28.9445 35.2153   1
 -14   7  13 160.924 40.5324   1
 -14   7  14 71.8518 54.8139   1
 -14   7  15 783.516 79.3154   1
 -14   7  16 1070.54 93.7003   1
 -14   7  17  380.97 81.6033   1
 -14   7  18 391.175 82.0325   1
 -14   7  19-14.9649 65.0363   1
 -14   7  20 161.404 87.8005   1
 -14   7  21 11.6724 59.6557   1
 -14   8   1 3.68739 36.1709   1
 -14   8   2 111.544 33.5398   1
 -14   8   3 404.139 63.9221   1
 -14   8   4 286.591 57.2731   1
 -14   8   5 5.56921 35.3936   1
 -14   8   6 83.7959 88.8126   1
 -14   8   7 221.091 51.6496   1
 -14   8   8 254.087 55.7934   1
 -14   8   9 33.0723 24.6829   1
 -14   8  10 121.537 59.2065   1
 -14   8  11  487.34 75.8567   1
 -14   8  12 35.4429 67.5926   1
 -14   8  13 101.195 35.8962   1
 -14   8  14  526.89 68.7353   1
 -14   8  15 18.0827  29.088   1
 -14   8  16 13.6008   41.98   1
 -14   9   1 627.428 110.411   1
 -14   9   2 14.5158  93.645   1
 -14   9   3 64.3637 91.0822   1
 -14   9   4 38.8557 42.0872   1
 -14   9   5 161.143 53.4698   1
 -14   9   6 5.52821 39.1364   1
 -14   9   7 160.812 67.3808   1
 -14   9   8 2.62394 62.7692   1
 -14   9   9 366.884 123.156   1
 -14   9  10 91.5618 74.3352   1
 -14   9  11 412.798 122.767   1
 -14   9  12 130.159 98.9908   1
 -14   9  13  161.57 100.439   1
 -14  10   1 129.465 58.1215   1
 -14  10   2 229.365 69.8139   1
 -14  10   3 22.2689 126.437   1
 -14  10   4-3.43875 68.6992   1
 -14  10   5 24.9275 53.5765   1
 -14  10   6 63.1101 80.5167   1
 -13   0   1 46.8058 45.8725   1
 -13   0   224805.60 1064.59   1
 -13   0   3-124.135 61.3057   1
 -13   0   437591.50 867.955   1
 -13   0   5 12.7858 38.7225   1
 -13   0   6 265.774 172.172   1
 -13   0   7  112.18 60.1649   1
 -13   0   8 2096.22 154.017   1
 -13   0   9-27.0263 45.8264   1
 -13   0  10 2070.72 147.685   1
 -13   0  11 19.6479 47.1372   1
 -13   0  12-30.1369 39.0258   1
 -13   0  13 294.938 99.7186   1
 -13   0  1415195.80 423.631   1
 -13   0  15 252.783 101.631   1
 -13   0  1613465.90 485.796   1
 -13   0  17 144.677 71.6317   1
 -13   0  18 8920.93 398.297   1
 -13   0  19 384.065 109.824   1
 -13   0  20 667.407 134.426   1
 -13   0  21 100.249 79.0876   1
 -13   0  22 266.579 92.6835   1
 -13   0  23-166.477 94.8965   1
 -13   0  24-89.4135 88.4699   1
 -13   0  25-147.608  90.472   1
 -13   0  26-64.3694 70.5645   1
 -13   1   1 993.722 41.9873   1
 -13   1   2 156.069 18.0315   1
 -13   1   3 597.667 39.6599   1
 -13   1   436311.50 1725.39   1
 -13   1   514142.50 344.246   1
 -13   1   6 2196.81  88.709   1
 -13   1   7 -7.7258 38.7133   1
 -13   1   825135.20 608.141   1
 -13   1   9 2178.22 139.914   1
 -13   1  1014375.10 399.173   1
 -13   1  11 2544.97 124.491   1
 -13   1  12 848.044 71.1592   1
 -13   1  13 24.2724 30.8047   1
 -13   1  14 8494.69 269.582   1
 -13   1  15 3719.41 234.315   1
 -13   1  16 997.659 69.2679   1
 -13   1  17-11.7366 50.4306   1
 -13   1  18 284.387 89.4691   1
 -13   1  19 204.197  56.381   1
 -13   1  20 173.942 54.1046   1
 -13   1  21 32.0973 109.568   1
 -13   1  22 105.573 55.9212   1
 -13   1  23 426.189 71.5083   1
 -13   1  24-129.225  86.917   1
 -13   1  25-82.6302  85.265   1
 -13   1  26-94.9225 96.7265   1
 -13   2   110306.80 240.565   1
 -13   2   2 3602.60  100.02   1
 -13   2   3 44.7181 13.1614   1
 -13   2   4-4.18304  48.048   1
 -13   2   5 151.952  27.188   1
 -13   2   6 1615.45 70.6991   1
 -13   2   7 449.816 52.7616   1
 -13   2   8 25.0447 45.6818   1
 -13   2   9 75.4055  72.624   1
 -13   2  10 35.5561 51.1838   1
 -13   2  11 275.432 66.8824   1
 -13   2  12 174.391  27.579   1
 -13   2  13 1352.40 97.4144   1
 -13   2  14 1244.79 118.447   1
 -13   2  1511591.90 319.579   1
 -13   2  16 57.7165 35.8426   1
 -13   2  17 2068.06 101.732   1
 -13   2  18 133.881 137.243   1
 -13   2  19 783.233 129.777   1
 -13   2  20-16.8341 70.7083   1
 -13   2  21-36.9508 58.0019   1
 -13   2  22 10.2716 77.7376   1
 -13   2  23 586.578  86.627   1
 -13   2  24-113.495 124.798   1
 -13   2  25 158.832 125.519   1
 -13   2  26 286.228 108.109   1
 -13   3   1 1268.23  46.447   1
 -13   3   2 3756.16 110.997   1
 -13   3   3 629.691 36.2481   1
 -13   3   4  958.80 50.5572   1
 -13   3   511274.20 274.999   1
 -13   3   6 415.786 36.6739   1
 -13   3   7 4635.39 156.399   1
 -13   3   8 19.3855 45.1851   1
 -13   3   9 9.49984 33.5082   1
 -13   3  10 383.335 48.2273   1
 -13   3  1117049.20 691.256   1
 -13   3  12 1231.17  249.96   1
 -13   3  13 676.555 59.6513   1
 -13   3  14 14.3365 26.7708   1
 -13   3  15 662.089 60.6616   1
 -13   3  16-24.0895 41.1289   1
 -13   3  17 77.0346 38.0437   1
 -13   3  18 23.0771 22.4962   1
 -13   3  19-18.6362 46.9702   1
 -13   3  20 62.8074 39.2699   1
 -13   3  21 515.322 76.3505   1
 -13   3  22 539.514 97.3093   1
 -13   3  23 439.172 80.7162   1
 -13   3  24-47.7748 160.604   1
 -13   3  25-69.7847 316.466   1
 -13   3  26 121.111 84.3317   1
 -13   4   1 8.85236 19.5299   1
 -13   4   2 6426.25 186.892   1
 -13   4   3 1291.15 61.3044   1
 -13   4   4 2024.21 87.0528   1
 -13   4   5 345.778 45.1635   1
 -13   4   6 4264.32 138.712   1
 -13   4   716263.20 414.885   1
 -13   4   8 6764.12 186.757   1
 -13   4   9 35.9187 20.8918   1
 -13   4  10 412.307 42.3734   1
 -13   4  11 174.186 32.9151   1
 -13   4  1211095.90 306.448   1
 -13   4  13 125.982 34.3871   1
 -13   4  14 1750.36  95.537   1
 -13   4  15 286.672 36.9398   1
 -13   4  16 789.824 60.7339   1
 -13   4  17 5342.88 188.972   1
 -13   4  18 64.7013 30.7185   1
 -13   4  19 3241.45 198.436   1
 -13   4  20 13.7209  33.694   1
 -13   4  21 661.649 92.1904   1
 -13   4  22 73.8572  45.931   1
 -13   4  23 306.939 103.185   1
 -13   4  24 21.3889 137.721   1
 -13   4  25 129.627 86.1605   1
 -13   4  26 180.456 99.6051   1
 -13   5   1 2834.72 100.847   1
 -13   5   2 1764.40 73.2729   1
 -13   5   3 366.723 38.8013   1
 -13   5   4 2168.44 104.744   1
 -13   5   5 1533.01 76.0984   1
 -13   5   6 573.509 39.9952   1
 -13   5   7 111.074 34.0077   1
 -13   5   8 579.375 55.9345   1
 -13   5   9 2039.11  82.978   1
 -13   5  10 2300.16 86.0445   1
 -13   5  11 1149.49 63.7377   1
 -13   5  12 480.623 72.7864   1
 -13   5  13 575.861 52.1687   1
 -13   5  14 367.822 89.3569   1
 -13   5  15 20.4485 19.2734   1
 -13   5  16 82.2868 31.4526   1
 -13   5  17 1966.57 103.019   1
 -13   5  18 42.9206 27.8113   1
 -13   5  19 50.2667  53.031   1
 -13   5  20 115.663 84.6369   1
 -13   5  21 1134.28 177.595   1
 -13   5  22 41.2342 77.5487   1
 -13   5  23 1514.42 223.002   1
 -13   6   1 683.248 46.3441   1
 -13   6   2 -6.1731 38.0927   1
 -13   6   3 4287.11 149.117   1
 -13   6   4 251.491  49.351   1
 -13   6   5 1484.30  123.52   1
 -13   6   6   34.26 22.7241   1
 -13   6   7 1045.37 67.9062   1
 -13   6   8-33.2372 41.8845   1
 -13   6   9 1128.04 104.687   1
 -13   6  10-0.15356 39.2931   1
 -13   6  11  -11.37 41.1049   1
 -13   6  12 45.7037 32.4053   1
 -13   6  13 662.962 153.616   1
 -13   6  14 81.3921 31.7921   1
 -13   6  15 2481.35 149.887   1
 -13   6  16 449.781 100.317   1
 -13   6  17 645.683 122.365   1
 -13   6  18 1616.97 192.391   1
 -13   6  19 239.873 85.8773   1
 -13   6  20 82.4992 74.8719   1
 -13   6  21 113.415  75.818   1
 -13   6  22 478.149 135.779   1
 -13   7   1 2255.45 96.7989   1
 -13   7   2 1522.27 81.2619   1
 -13   7   3  114.95 83.5814   1
 -13   7   4 1023.99 88.4584   1
 -13   7   5 863.196 142.482   1
 -13   7   6 12.1869 28.6441   1
 -13   7   7-12.6206 34.6336   1
 -13   7   8 21.7971 23.3381   1
 -13   7   9 72.4984 29.9301   1
 -13   7  10 103.621 40.1815   1
 -13   7  11 707.072 62.9121   1
 -13   7  12 169.337 43.6131   1
 -13   7  13 731.225 57.6789   1
 -13   7  14 1128.46 99.8113   1
 -13   7  15 53.5271 35.2518   1
 -13   7  16-15.9275 56.5415   1
 -13   7  17 2217.64 174.515   1
 -13   7  18 28.8674 73.5428   1
 -13   7  19 130.668 56.0983   1
 -13   7  20-29.5187 55.9422   1
 -13   7  21  30.536 62.2784   1
 -13   8   1   94.52 141.938   1
 -13   8   2 332.622 98.5704   1
 -13   8   3-18.9228 50.8868   1
 -13   8   4 54.4409  53.134   1
 -13   8   5 216.921 49.3605   1
 -13   8   6 262.006 53.8648   1
 -13   8   7-25.9195 45.5714   1
 -13   8   8 23.2372 35.2598   1
 -13   8   9 122.307 39.8022   1
 -13   8  10 111.599 42.9553   1
 -13   8  11 12.8564 52.0155   1
 -13   8  12 286.408 48.0922   1
 -13   8  13 239.906 46.7346   1
 -13   8  14 86.1051 50.5264   1
 -13   8  15 1.66905 36.5157   1
 -13   8  16-73.6077 102.878   1
 -13   8  17 148.203 68.7566   1
 -13   8  18  66.869 61.3705   1
 -13   8  19 49.0165 67.9365   1
 -13   9   1 33.6514 50.3865   1
 -13   9   2 947.631 105.949   1
 -13   9   3 30.3016 47.7404   1
 -13   9   4 488.094 76.8503   1
 -13   9   5  79.461 155.893   1
 -13   9   6 175.395 50.9299   1
 -13   9   7 53.5759 67.9109   1
 -13   9   8 1041.99 165.874   1
 -13   9   9 223.065 89.8032   1
 -13   9  10 59.9642 118.795   1
 -13   9  11 425.879 167.518   1
 -13   9  12  74.676 83.6254   1
 -13   9  13 1402.71 154.665   1
 -13   9  14-18.5105 47.6097   1
 -13  10   1 227.999 70.9063   1
 -13  10   2 68.1923  93.451   1
 -13  10   3 201.792 98.4714   1
 -13  10   4 14.9953 64.2878   1
 -13  10   5 161.516 74.2904   1
 -13  10   6-2.89663 67.9074   1
 -12   0   1 42.3809 32.8483   1
 -12   0   236652.00 1296.29   1
 -12   0   3-39.6212  49.691   1
 -12   0   4 2443.92 165.052   1
 -12   0   5 69.4645 26.0681   1
 -12   0   6125361.0 2698.73   1
 -12   0   7 182.505 88.7582   1
 -12   0   842610.30 972.476   1
 -12   0   9 -14.051 46.9514   1
 -12   0  10 5721.68 251.857   1
 -12   0  11 30.4202 42.2888   1
 -12   0  12 6422.31 274.055   1
 -12   0  13  88.166 148.611   1
 -12   0  14 5840.34 289.268   1
 -12   0  15 193.119 86.9869   1
 -12   0  16 354.075 89.4572   1
 -12   0  17  143.54 86.5368   1
 -12   0  1814350.70 531.844   1
 -12   0  19 211.685  92.414   1
 -12   0  20 1557.11 189.125   1
 -12   0  21 218.671 100.101   1
 -12   0  22 1347.39 174.694   1
 -12   0  23-69.9359 70.4466   1
 -12   0  24 124.586 62.2899   1
 -12   0  25-187.619 96.8629   1
 -12   0  26 700.827  150.50   1
 -12   1   1 3585.81  106.11   1
 -12   1   2 9553.87 237.673   1
 -12   1   3 1789.56 90.5269   1
 -12   1   4 914.245 315.625   1
 -12   1   5 615.622 83.5952   1
 -12   1   6 3436.11 118.864   1
 -12   1   713513.90  519.32   1
 -12   1   8 89.9318 63.0266   1
 -12   1   9 381.802 78.2879   1
 -12   1  10 4946.94 183.865   1
 -12   1  11 202.512  39.882   1
 -12   1  12 622.633 87.0737   1
 -12   1  13 1984.15 106.903   1
 -12   1  1411659.00 316.907   1
 -12   1  15 3542.96 147.954   1
 -12   1  16 4894.70 198.023   1
 -12   1  17 1074.55 146.997   1
 -12   1  18 7326.90 317.798   1
 -12   1  19 3456.24 175.052   1
 -12   1  20 367.475 65.7688   1
 -12   1  21 283.235 382.689   1
 -12   1  22 370.972 65.1656   1
 -12   1  23-58.0008 106.324   1
 -12   1  24-85.7106 82.1875   1
 -12   1  25 18.0366 52.0045   1
 -12   1  26-85.6939 84.9089   1
 -12   2   110875.90  253.36   1
 -12   2   2 4493.54 121.584   1
 -12   2   3 2708.52 81.6036   1
 -12   2   4 1749.80 68.1598   1
 -12   2   5 9208.71  224.36   1
 -12   2   6 358.585 84.5886   1
 -12   2   7 763.631 66.0313   1
 -12   2   8 261.539 43.8412   1
 -12   2   9 300.282 61.9018   1
 -12   2  10 1045.05  105.05   1
 -12   2  11 1209.00 77.4758   1
 -12   2  12 -14.669 45.1846   1
 -12   2  13 748.872 104.375   1
 -12   2  14 2998.57 133.648   1
 -12   2  15 529.431 50.5474   1
 -12   2  16 842.652 91.1402   1
 -12   2  17 1686.44 109.825   1
 -12   2  18 1802.76  117.85   1
 -12   2  19  6.6694 100.896   1
 -12   2  20 783.932 84.0585   1
 -12   2  21 30.1542 143.168   1
 -12   2  22  533.38 110.777   1
 -12   2  23 26.3645 38.8325   1
 -12   2  24-100.405 77.5339   1
 -12   2  25 339.079 180.677   1
 -12   2  26 97.4709  76.947   1
 -12   3   1 453.808 25.8479   1
 -12   3   2 56.4841 17.1849   1
 -12   3   3 2872.16 112.766   1
 -12   3   410759.10 279.018   1
 -12   3   5 291.286 35.2789   1
 -12   3   6 133.217 28.6236   1
 -12   3   7 4044.04 209.779   1
 -12   3   8  58.952 32.8726   1
 -12   3   9 2367.83 156.897   1
 -12   3  10 960.604 68.1544   1
 -12   3  1112457.00 447.562   1
 -12   3  12 2392.31 593.404   1
 -12   3  1313008.20 615.372   1
 -12   3  14 680.022 102.432   1
 -12   3  15 7814.00 233.744   1
 -12   3  16 643.189 53.3569   1
 -12   3  17 114.419 27.8597   1
 -12   3  18-64.3411 57.9457   1
 -12   3  19-80.4937 89.3697   1
 -12   3  20 638.177 75.4144   1
 -12   3  21 29.9874 37.3702   1
 -12   3  22 5.59232 38.2529   1
 -12   3  23 78.4165 142.853   1
 -12   3  24 55.7507 136.649   1
 -12   3  25  418.81 101.961   1
 -12   3  26 106.322 82.5664   1
 -12   4   1 20.2956  22.222   1
 -12   4   2 178.648 32.5403   1
 -12   4   3 2242.47 85.1469   1
 -12   4   4 20.5215 19.8923   1
 -12   4   5-17.1821 33.5687   1
 -12   4   6 530.004 44.3384   1
 -12   4   7 46.3012 21.3219   1
 -12   4   810991.80 361.762   1
 -12   4   9 1735.59 86.4899   1
 -12   4  10 478.889 65.0729   1
 -12   4  11 1700.54 88.6141   1
 -12   4  12 4008.16 149.321   1
 -12   4  13 2813.31 122.257   1
 -12   4  14 2310.76 123.953   1
 -12   4  15 2039.50 95.1093   1
 -12   4  16 183.036 31.9554   1
 -12   4  17 387.534 48.4691   1
 -12   4  18  10.855 31.6001   1
 -12   4  19 56.1593 164.693   1
 -12   4  20 379.679 65.1039   1
 -12   4  21 98.2952 107.539   1
 -12   4  22 108.942 48.0438   1
 -12   4  23 663.134 98.3502   1
 -12   4  24-6.01561 90.1774   1
 -12   4  25 219.954 99.7623   1
 -12   5   1 1941.43 78.9439   1
 -12   5   2 697.133 38.5938   1
 -12   5   3 35.7446 17.7765   1
 -12   5   414612.80 418.245   1
 -12   5   5 638.708 90.9468   1
 -12   5   6 26.6444 20.6965   1
 -12   5   7 507.668 36.7629   1
 -12   5   8 6762.07 184.051   1
 -12   5   919784.50 490.848   1
 -12   5  10 2564.46 100.378   1
 -12   5  11 811.148 57.7051   1
 -12   5  12 127.747 27.4284   1
 -12   5  13 1313.00 78.6724   1
 -12   5  14 684.284  89.923   1
 -12   5  15 463.651 44.6586   1
 -12   5  16-6.32659  35.939   1
 -12   5  17 99.7493 26.1329   1
 -12   5  18 21.2337 31.3142   1
 -12   5  19 1211.73 107.538   1
 -12   5  20  612.02  81.108   1
 -12   5  21 942.402 165.385   1
 -12   5  22 68.9576 77.2247   1
 -12   5  23 167.999 91.2541   1
 -12   6   1 471.458 37.6166   1
 -12   6   2 6.49703 20.4854   1
 -12   6   3 1.15205 20.9346   1
 -12   6   4 1530.28   98.42   1
 -12   6   5 1149.86 137.683   1
 -12   6   6 74.0962 25.9068   1
 -12   6   7 1044.43 66.2752   1
 -12   6   8 35.4693 22.2667   1
 -12   6   9 2300.87 104.424   1
 -12   6  10 1032.85  77.003   1
 -12   6  11 670.318 55.2318   1
 -12   6  12 523.151 60.9482   1
 -12   6  13 43.2636 26.5375   1
 -12   6  14 954.867 71.3521   1
 -12   6  15   86.54 36.5256   1
 -12   6  16 25.5656 46.6751   1
 -12   6  17 22.1298 48.4674   1
 -12   6  18 16.2909 55.0932   1
 -12   6  19 62.1026 54.5552   1
 -12   6  20 234.395 94.0987   1
 -12   6  21 174.377 84.9627   1
 -12   6  22 69.0325 71.6586   1
 -12   7   1 93.0242 28.5589   1
 -12   7   2 156.842 62.2245   1
 -12   7   3 84.8525 38.9604   1
 -12   7   4 203.737 96.1337   1
 -12   7   5 385.359 56.0562   1
 -12   7   6 255.965 47.4057   1
 -12   7   7 9.24139  22.871   1
 -12   7   8  101.98 31.8093   1
 -12   7   9 1323.32 82.3833   1
 -12   7  10 1000.35 72.9193   1
 -12   7  11 408.345 49.9024   1
 -12   7  12 254.063 40.4642   1
 -12   7  13 2.13568 26.8186   1
 -12   7  14 1146.20 89.6026   1
 -12   7  15 564.796 144.847   1
 -12   7  16 496.293 83.5208   1
 -12   7  17 131.556 61.8812   1
 -12   7  18 28.8425 40.6521   1
 -12   7  19 77.3402 112.647   1
 -12   7  20 168.048 94.6232   1
 -12   7  21 57.8612 57.9688   1
 -12   8   1 1285.81 194.299   1
 -12   8   2 13.4738  47.499   1
 -12   8   3 136.873 40.0195   1
 -12   8   4  320.85 70.9582   1
 -12   8   5 570.517 71.3493   1
 -12   8   6-30.1223 48.1625   1
 -12   8   7 66.6631 33.9693   1
 -12   8   8 1246.35 87.0996   1
 -12   8   9 792.106 69.9403   1
 -12   8  10 143.745 54.0804   1
 -12   8  11-3.44533 46.8737   1
 -12   8  12 32.4001 33.5076   1
 -12   8  13 18.7897 36.3939   1
 -12   8  14 19.4684 38.6029   1
 -12   8  15-25.7332 75.3775   1
 -12   8  16-91.4699 82.9554   1
 -12   8  17 15.9894 110.839   1
 -12   8  18 15.6735 59.9767   1
 -12   9   1 511.981 78.7302   1
 -12   9   2 121.706 47.9457   1
 -12   9   3 1301.33 121.812   1
 -12   9   4-13.7476 47.2584   1
 -12   9   5  953.00 104.445   1
 -12   9   6-18.7771 87.2781   1
 -12   9   7 1984.78 232.663   1
 -12   9   8 162.786 96.4001   1
 -12   9   9 628.524 163.062   1
 -12   9  10 314.502 75.1273   1
 -12   9  11 186.014 63.8606   1
 -12   9  12 105.879 58.7911   1
 -12   9  13 90.4183 58.1424   1
 -12   9  14 134.755 84.0881   1
 -12   9  15-108.213 80.1956   1
 -12   9  16-29.0576 66.5732   1
 -12  10   1 96.0883 56.7828   1
 -12  10   2 455.341 88.0863   1
 -12  10   3 106.291 58.2002   1
 -12  10   4 166.317 87.2684   1
 -12  10   5 17.5645 60.2775   1
 -12  10   6 19.2503 59.2969   1
 -12  10   7 940.443 188.334   1
 -11   0   1 23.6704  24.589   1
 -11   0   2 6937.75 424.783   1
 -11   0   3-39.7965 52.6152   1
 -11   0   431748.70  747.79   1
 -11   0   5 35.5941 43.0435   1
 -11   0   640386.70 918.093   1
 -11   0   7 201.377 82.4649   1
 -11   0   820039.30 545.398   1
 -11   0   9-14.6106  44.282   1
 -11   0  10 231.501 61.7495   1
 -11   0  11 38.3259 55.1545   1
 -11   0  12 2646.68 164.414   1
 -11   0  13 58.5762 49.1828   1
 -11   0  14 2430.96 188.964   1
 -11   0  15 281.628 95.5268   1
 -11   0  16 3857.64 232.778   1
 -11   0  17 16.7687 62.0975   1
 -11   0  18 7613.57 361.269   1
 -11   0  19 116.251 84.0312   1
 -11   0  20 6804.73 356.714   1
 -11   0  21 147.025 85.3798   1
 -11   0  22 759.075 135.569   1
 -11   0  23-62.7353  63.176   1
 -11   0  24 111.546  55.632   1
 -11   0  25 12.2392 62.9755   1
 -11   0  26 429.349 132.612   1
 -11   1   1 4551.71 118.354   1
 -11   1   2 101.108 26.4468   1
 -11   1   319042.90 440.274   1
 -11   1   443518.20 1047.60   1
 -11   1   5 2168.73  86.757   1
 -11   1   6 1648.21 93.2213   1
 -11   1   7 16.6035 33.5654   1
 -11   1   834579.90 796.429   1
 -11   1   9 4593.38 270.802   1
 -11   1  10 3949.57 303.286   1
 -11   1  11 65.5252  40.653   1
 -11   1  12 2717.88 198.337   1
 -11   1  13 38.0549 45.4595   1
 -11   1  14  768.53 61.1053   1
 -11   1  15 8868.46 545.739   1
 -11   1  16  199.49  49.627   1
 -11   1  17 426.177 61.7042   1
 -11   1  18 325.863 104.616   1
 -11   1  19 188.155 59.2107   1
 -11   1  20 156.516 54.7902   1
 -11   1  21 2257.06 150.016   1
 -11   1  22 591.662  87.007   1
 -11   1  23 61.8906  104.53   1
 -11   1  24 142.463 53.6872   1
 -11   1  25-133.155 203.658   1
 -11   1  26 15.9866 101.295   1
 -11   2   1 222.602 17.5792   1
 -11   2   2 4029.86 110.952   1
 -11   2   3 4591.26 123.332   1
 -11   2   4  408.31 27.3664   1
 -11   2   5 1094.51 47.3979   1
 -11   2   6 521.725 53.6237   1
 -11   2   713438.20 361.946   1
 -11   2   8  827.97 95.2423   1
 -11   2   9  543.91 78.7631   1
 -11   2  10 604.905  54.781   1
 -11   2  11 702.318  56.788   1
 -11   2  12 3014.80 131.429   1
 -11   2  13 3238.50 138.368   1
 -11   2  14 1853.46 92.2929   1
 -11   2  15 1470.29 81.1788   1
 -11   2  16 1619.76  107.39   1
 -11   2  17 142.993 46.7444   1
 -11   2  18 476.498 140.528   1
 -11   2  19 3148.75 418.482   1
 -11   2  20 114.163 148.505   1
 -11   2  21 257.613 136.077   1
 -11   2  22-58.7501 74.1178   1
 -11   2  23 667.571 117.938   1
 -11   2  24 25.5588 55.5961   1
 -11   2  25 553.408 222.849   1
 -11   2  26   28.88  63.985   1
 -11   3   1 2208.44 65.8081   1
 -11   3   2 4932.54 154.632   1
 -11   3   3 5808.57 178.426   1
 -11   3   4 6262.84 186.048   1
 -11   3   5 3218.36 112.156   1
 -11   3   6 13.3541 23.5518   1
 -11   3   7 5160.49 232.827   1
 -11   3   8 352.515  56.993   1
 -11   3   9 2964.08  124.48   1
 -11   3  10 8825.31 418.094   1
 -11   3  11 1145.59 169.814   1
 -11   3  12 3182.14 129.361   1
 -11   3  13 43.6531 33.0911   1
 -11   3  14 521.371 47.4207   1
 -11   3  15 8477.74 396.753   1
 -11   3  16 382.235 61.9446   1
 -11   3  17 607.423 64.2978   1
 -11   3  18 121.445 37.2208   1
 -11   3  19 56.6903 44.5128   1
 -11   3  20 -4.3528 47.4945   1
 -11   3  21 52.2806 40.3289   1
 -11   3  22 105.133 45.7253   1
 -11   3  23 627.881 89.0575   1
 -11   3  24-62.0258 172.783   1
 -11   3  25 204.154 209.302   1
 -11   3  26 33.8128 72.2278   1
 -11   4   1 2259.11 96.6404   1
 -11   4   2 9780.94 248.005   1
 -11   4   3 735.914 45.4562   1
 -11   4   4 688.166 41.4287   1
 -11   4   5 177.134 27.6984   1
 -11   4   6 7386.75 200.677   1
 -11   4   7 1888.16 72.5573   1
 -11   4   8-20.6495 31.3685   1
 -11   4   9 635.972  104.57   1
 -11   4  10 1894.69 163.082   1
 -11   4  11 5331.46 174.278   1
 -11   4  12 2602.16 112.822   1
 -11   4  13 3738.57 143.199   1
 -11   4  14 12.6802 22.5463   1
 -11   4  15 2591.16 111.177   1
 -11   4  16 330.208 40.5106   1
 -11   4  17 595.224 51.4321   1
 -11   4  18 520.607 62.7459   1
 -11   4  19 312.621 53.2323   1
 -11   4  20 8.93901 67.2107   1
 -11   4  21 939.611 102.184   1
 -11   4  22 186.907 55.7447   1
 -11   4  23 1427.99 142.545   1
 -11   4  24 63.4333 152.945   1
 -11   4  25 227.264 97.5495   1
 -11   5   1 2.42658 17.2873   1
 -11   5   2 28.9648 17.8897   1
 -11   5   3 453.163 45.2492   1
 -11   5   4 3004.27 111.763   1
 -11   5   5 3087.88 116.567   1
 -11   5   6 1120.69 52.2363   1
 -11   5   7 353.873 78.6931   1
 -11   5   8 224.974 61.0467   1
 -11   5   911794.00 476.565   1
 -11   5  10 3386.52 189.504   1
 -11   5  11  31.442 44.0051   1
 -11   5  12 13.4825   19.33   1
 -11   5  13 22.2279 34.9964   1
 -11   5  14   20.39 21.2921   1
 -11   5  15 385.537 41.0006   1
 -11   5  16 250.637 33.6385   1
 -11   5  17 77.4471 52.4859   1
 -11   5  18 8.59394 38.8582   1
 -11   5  19 0.34207 34.2707   1
 -11   5  20 31.1487 42.8073   1
 -11   5  21 959.141 103.443   1
 -11   5  22 20.1253 61.6612   1
 -11   5  23 1199.21 201.892   1
 -11   6   1 1084.40  58.077   1
 -11   6   2 1262.39 62.4563   1
 -11   6   3 2639.80 117.898   1
 -11   6   4 1508.75 116.234   1
 -11   6   5 1599.65 82.4905   1
 -11   6   6 7308.49 220.752   1
 -11   6   7 931.226 63.3714   1
 -11   6   8 1039.09 65.7001   1
 -11   6   9 2759.91 115.514   1
 -11   6  10 304.806 39.0339   1
 -11   6  11 496.387  49.035   1
 -11   6  12 159.617 86.9664   1
 -11   6  13 4.67286 24.2367   1
 -11   6  14 630.721 56.3913   1
 -11   6  15 109.084 62.5145   1
 -11   6  16-35.4371 60.5147   1
 -11   6  17 65.9405 58.3164   1
 -11   6  18 54.9829 60.6015   1
 -11   6  19 90.9612  68.176   1
 -11   6  20 87.3052 70.4157   1
 -11   6  21  122.62 77.2608   1
 -11   6  22 32.2881 56.8601   1
 -11   7   1 2414.60 98.9709   1
 -11   7   2 94.0973 49.0143   1
 -11   7   3 84.4429 49.2888   1
 -11   7   4-1.18229 240.089   1
 -11   7   5  728.72 73.9233   1
 -11   7   6 212.951 31.8915   1
 -11   7   7 1860.19 98.8074   1
 -11   7   8 4060.35 187.203   1
 -11   7   9 104.983 64.4065   1
 -11   7  10 71.6192 32.3946   1
 -11   7  11 1969.83 105.459   1
 -11   7  12 41.3458 23.4099   1
 -11   7  13-3.24023 62.8241   1
 -11   7  14 871.851 96.8065   1
 -11   7  15 123.555 64.4808   1
 -11   7  16 257.643 63.6916   1
 -11   7  17  156.01 55.9034   1
 -11   7  18  58.596 169.577   1
 -11   7  19-23.3119  63.086   1
 -11   7  20 16.7711 65.1105   1
 -11   7  21-2.69911 78.0188   1
 -11   8   1 2562.06 187.626   1
 -11   8   2-34.3025 52.5758   1
 -11   8   3 337.365 56.4664   1
 -11   8   4 92.3531 37.7261   1
 -11   8   5 271.968 50.9043   1
 -11   8   6 93.1398 34.4389   1
 -11   8   7 754.323 66.3257   1
 -11   8   8  127.04 41.3475   1
 -11   8   9-16.8807 48.9698   1
 -11   8  10 524.898 74.7772   1
 -11   8  11 933.399 101.359   1
 -11   8  12 1219.84 117.743   1
 -11   8  13 5.99171 38.8733   1
 -11   8  14 -3.5335 53.1385   1
 -11   8  15 294.917   69.03   1
 -11   8  16 426.195 88.6533   1
 -11   8  17-45.0175 82.2769   1
 -11   8  18 58.3128 59.3413   1
 -11   9   1-20.2265 63.3709   1
 -11   9   2-27.3146 48.8198   1
 -11   9   3 467.227 76.9621   1
 -11   9   4 103.976  85.573   1
 -11   9   5 813.271 133.587   1
 -11   9   6 413.747 110.082   1
 -11   9   7 400.235  126.18   1
 -11   9   8 260.291 109.566   1
 -11   9   9 446.461 82.3389   1
 -11   9  10 65.8127 47.5014   1
 -11   9  11 26.5003  39.784   1
 -11   9  12 547.227 133.881   1
 -11   9  13 955.703 127.631   1
 -11   9  14 158.975  87.529   1
 -11   9  15-56.0899 67.9423   1
 -11   9  16 486.556 136.025   1
 -11  10   1 195.335 64.6962   1
 -11  10   2 27.4807 59.2924   1
 -11  10   3-45.6198 66.7143   1
 -11  10   4-11.9767 58.7242   1
 -11  10   5 213.648 106.457   1
 -11  10   6 65.7022 65.8506   1
 -11  10   7 118.361   90.12   1
 -11  10   8 221.475 122.435   1
 -11  10  11 1202.56 203.779   1
 -11  10  12 274.825 128.439   1
 -10   0   1 18.8445 27.2113   1
 -10   0   2 7075.70 257.117   1
 -10   0   3-21.8171 45.8333   1
 -10   0   4 4433.27 141.367   1
 -10   0   5-10.2369 37.2062   1
 -10   0   618439.60 508.712   1
 -10   0   7-42.7124 51.3463   1
 -10   0   8  893.93 95.9176   1
 -10   0   9 53.8166 50.9171   1
 -10   0  1031614.30 765.178   1
 -10   0  11 185.428  73.633   1
 -10   0  12 1731.83  100.48   1
 -10   0  13 45.3864 49.7618   1
 -10   0  1425838.40 708.367   1
 -10   0  15 105.721 69.1713   1
 -10   0  16 4744.43 257.077   1
 -10   0  17 6.95748 43.4697   1
 -10   0  18 2763.10  220.19   1
 -10   0  19 61.6835  73.687   1
 -10   0  20 394.024 110.535   1
 -10   0  21 34.6001 54.7823   1
 -10   0  22 302.399 101.984   1
 -10   0  23 0.81486 52.9218   1
 -10   0  24-5.54024 62.8404   1
 -10   0  25-40.5139 67.6556   1
 -10   0  26 106.209 73.5099   1
 -10   1   1 1949.95   60.81   1
 -10   1   216178.80 368.853   1
 -10   1   3 1846.40 69.0517   1
 -10   1   4 1671.79  113.34   1
 -10   1   5 1946.39  81.941   1
 -10   1   6 215.513 38.8482   1
 -10   1   7 97.6777 58.6945   1
 -10   1   8 4590.10 173.647   1
 -10   1   9 944.282 69.0128   1
 -10   1  10 8917.97 316.692   1
 -10   1  11 387.865 63.5946   1
 -10   1  12 149.201 38.3875   1
 -10   1  13 523.443 49.9788   1
 -10   1  14 6247.52 260.353   1
 -10   1  1510788.90 353.541   1
 -10   1  16 3874.84 170.035   1
 -10   1  17 2768.52 143.401   1
 -10   1  18 3.75631 33.5476   1
 -10   1  19 208.954 99.4901   1
 -10   1  20 2175.18  200.23   1
 -10   1  21 3907.88 202.616   1
 -10   1  22 6070.02  340.24   1
 -10   1  23 184.581 58.2991   1
 -10   1  24 1031.90 117.224   1
 -10   1  25 160.351 77.4022   1
 -10   1  26 213.585 97.5945   1
 -10   2   1 1670.18 50.6073   1
 -10   2   2 8797.13 211.322   1
 -10   2   3 5291.50  138.56   1
 -10   2   4 381.306 27.5795   1
 -10   2   512001.90 295.176   1
 -10   2   6 7630.41 244.349   1
 -10   2   7 159.814  46.476   1
 -10   2   8 1158.40 104.103   1
 -10   2   9 455.594 69.8964   1
 -10   2  10-13.1101 119.064   1
 -10   2  11 1601.38 88.4907   1
 -10   2  12 2.42749 56.3127   1
 -10   2  13 2514.22 105.166   1
 -10   2  14 1549.97 81.4857   1
 -10   2  15 1128.19 70.2018   1
 -10   2  1611102.60 342.635   1
 -10   2  17 312.584 54.0841   1
 -10   2  18 1080.08 93.9874   1
 -10   2  19 1671.82  310.55   1
 -10   2  20 27.8346 38.4699   1
 -10   2  21 357.607 81.3922   1
 -10   2  22-32.7826 98.6354   1
 -10   2  23-62.0054 61.3607   1
 -10   2  24 31.1552 39.1444   1
 -10   2  25  520.44 206.997   1
 -10   2  26 3.41941 60.2509   1
 -10   3   1 388.387 24.6881   1
 -10   3   2 509.207  32.419   1
 -10   3   3 1792.12 72.7434   1
 -10   3   4 3.68146 18.6862   1
 -10   3   5 7505.01  200.95   1
 -10   3   6 106.888 29.9825   1
 -10   3   7 7180.87 212.552   1
 -10   3   8 3519.11 131.707   1
 -10   3   9 1753.90 88.0439   1
 -10   3  10 7658.74 249.635   1
 -10   3  11 782.349 123.114   1
 -10   3  1214674.70 565.508   1
 -10   3  13 4346.26 210.524   1
 -10   3  14 1833.40 96.8224   1
 -10   3  15  622.24 53.2305   1
 -10   3  16 2393.86 118.458   1
 -10   3  17 439.108 95.2709   1
 -10   3  18-21.3549 43.9473   1
 -10   3  19 1669.03 117.641   1
 -10   3  20-2.76309 84.6116   1
 -10   3  21 826.451 92.1213   1
 -10   3  22-31.4935 63.0863   1
 -10   3  23-14.4492 97.1512   1
 -10   3  24-3.59339 165.241   1
 -10   3  25-5.78839 231.832   1
 -10   3  26 225.608 99.8979   1
 -10   4   1 1750.08 58.9448   1
 -10   4   2 2037.45 79.0471   1
 -10   4   3  41.084 23.8448   1
 -10   4   4 2339.88 82.9377   1
 -10   4   5 2704.64  86.635   1
 -10   4   6 321.677 24.8381   1
 -10   4   7 2317.09 79.8946   1
 -10   4   8 2496.93  165.54   1
 -10   4   9 4290.03 188.913   1
 -10   4  10  12.309 13.0917   1
 -10   4  11 203.449 31.5094   1
 -10   4  12 2303.40 104.965   1
 -10   4  13 10.8671 22.5431   1
 -10   4  14-14.1953 35.8798   1
 -10   4  15 208.169 30.8105   1
 -10   4  16 115.059  49.868   1
 -10   4  17 1.67931 46.9224   1
 -10   4  18 5.10773 31.3616   1
 -10   4  19-30.1584 52.5952   1
 -10   4  20 21.1312 33.4764   1
 -10   4  21 127.361 71.3349   1
 -10   4  22 544.656 84.0043   1
 -10   4  23 172.001 85.6407   1
 -10   4  24 763.652 112.253   1
 -10   5   1 4829.66 145.494   1
 -10   5   2 41.5021 25.8957   1
 -10   5   3 658.361  53.548   1
 -10   5   4 296.505 32.7339   1
 -10   5   5 298.207 28.8414   1
 -10   5   6 81.0094 22.3904   1
 -10   5   716432.10 605.367   1
 -10   5   8 8539.76  225.10   1
 -10   5   9 219.651 77.6288   1
 -10   5  10 93.5627 19.0191   1
 -10   5  11 540.464 46.6881   1
 -10   5  12  620.77 50.1718   1
 -10   5  13 18.2581 22.0422   1
 -10   5  14 835.713 54.8851   1
 -10   5  15 535.447 46.4545   1
 -10   5  16 21.5949  32.183   1
 -10   5  17 281.265 38.1671   1
 -10   5  18 915.332 85.6022   1
 -10   5  19 81.4951  39.502   1
 -10   5  20 190.408 80.4954   1
 -10   5  21 179.722 84.7955   1
 -10   5  22 0.84427  52.334   1
 -10   5  23 208.951 102.996   1
 -10   6   1 7238.53 216.696   1
 -10   6   2  997.23 53.9731   1
 -10   6   3 2863.18 109.234   1
 -10   6   4 828.411 67.9339   1
 -10   6   5 2450.27 104.866   1
 -10   6   6  58.905 26.9395   1
 -10   6   7 4650.17 160.838   1
 -10   6   8 4314.65 153.983   1
 -10   6   9 254.531 74.5806   1
 -10   6  10 2001.05  96.556   1
 -10   6  11 778.633 92.0209   1
 -10   6  12 1177.72 74.8603   1
 -10   6  13 2243.63 107.036   1
 -10   6  14 18.7198 20.6152   1
 -10   6  15 314.446 77.5352   1
 -10   6  16 63.1884 49.1848   1
 -10   6  17 1620.70 181.542   1
 -10   6  18 821.692 137.992   1
 -10   6  19 413.809 102.599   1
 -10   6  20 7.02821 50.8289   1
 -10   6  21-13.8114  65.701   1
 -10   6  22 178.279  92.365   1
 -10   7   1 3650.82 128.557   1
 -10   7   2 1386.81 75.9009   1
 -10   7   3 6207.95 240.192   1
 -10   7   4 423.592 61.3149   1
 -10   7   5 457.162 47.0148   1
 -10   7   6 517.599 50.3572   1
 -10   7   7 482.024 51.0455   1
 -10   7   8  726.95 63.7234   1
 -10   7   9 72.3716 51.5158   1
 -10   7  10 2268.73 119.426   1
 -10   7  11 216.738 37.1182   1
 -10   7  12 1070.38 80.0674   1
 -10   7  13 570.023 59.3504   1
 -10   7  14-28.7792 59.5956   1
 -10   7  15 2.59841 46.0875   1
 -10   7  16 132.578 53.2863   1
 -10   7  17 291.395 68.0683   1
 -10   7  18 146.146 78.4779   1
 -10   7  19 157.523 97.4171   1
 -10   7  20 69.1417 52.6474   1
 -10   7  21-43.8404 76.7336   1
 -10   8   1 1244.13 105.674   1
 -10   8   2 278.381 55.4651   1
 -10   8   3 74.9565  69.777   1
 -10   8   4 85.4265 53.9666   1
 -10   8   5 394.642 59.5598   1
 -10   8   6 202.534 47.2595   1
 -10   8   7 638.223 62.7755   1
 -10   8   8 29.5299  31.861   1
 -10   8   9 87.0574 47.5088   1
 -10   8  10 702.479 87.2931   1
 -10   8  11-8.40499 78.3301   1
 -10   8  12 4.41599 61.2095   1
 -10   8  13 326.181  65.745   1
 -10   8  14  325.24 72.3722   1
 -10   8  15 540.696 91.0651   1
 -10   8  16 687.693 101.642   1
 -10   8  17 -86.947 117.441   1
 -10   9   1 23.6342 39.1954   1
 -10   9   2 274.768 84.6382   1
 -10   9   3 130.367 41.4096   1
 -10   9   4 47.5612 78.2588   1
 -10   9   5 1607.59 131.906   1
 -10   9   6  664.26 136.736   1
 -10   9   7 2896.60 268.866   1
 -10   9   8 492.423 85.2645   1
 -10   9   9 1095.39 119.983   1
 -10   9  10 618.811 94.9182   1
 -10   9  11 968.103 121.269   1
 -10   9  12 1906.38 173.364   1
 -10   9  13 250.012 72.2986   1
 -10   9  14 64.0706  64.557   1
 -10   9  15 64.7473 68.0495   1
 -10   9  16 4.93641 54.9563   1
 -10  10   1 426.334 123.484   1
 -10  10   2 603.138 145.662   1
 -10  10   3 22.0991 58.8732   1
 -10  10   4-12.6803 72.1567   1
 -10  10   5 365.437 116.559   1
 -10  10   6-3.28155  60.347   1
 -10  10   7 269.573 111.182   1
 -10  10   8 4.33626 63.1356   1
 -10  10  10 154.932 101.912   1
 -10  10  11 938.702  189.16   1
 -10  10  12 462.493 141.759   1
  -9   0   1 17.6327 20.9798   1
  -9   0   2 2495.18 103.457   1
  -9   0   3-8.33711 39.2725   1
  -9   0   4 20.7984 29.8759   1
  -9   0   5-23.9628 34.1632   1
  -9   0   624636.30 618.419   1
  -9   0   7-12.5257  43.706   1
  -9   0   834468.10 807.885   1
  -9   0   9 79.3993 58.1393   1
  -9   0  1047690.40 1061.69   1
  -9   0  11 33.0091 66.7194   1
  -9   0  12 3876.94 214.578   1
  -9   0  13 23.6476 50.6954   1
  -9   0  14 2181.18 169.348   1
  -9   0  15-85.5312 62.6473   1
  -9   0  16 5359.71 279.566   1
  -9   0  17 -69.004 61.3314   1
  -9   0  18 14.7935 51.4704   1
  -9   0  19 39.0117 60.6406   1
  -9   0  20 597.623 111.922   1
  -9   0  21  109.03 76.0274   1
  -9   0  22 925.516 153.752   1
  -9   0  23 27.6031 51.2999   1
  -9   0  24 352.184 101.469   1
  -9   0  25 64.1067 68.0806   1
  -9   0  26 85.4421 74.7893   1
  -9   1   1  554.76 25.3242   1
  -9   1   2 8918.87 210.417   1
  -9   1   335972.30 801.482   1
  -9   1   4 3072.02 95.8125   1
  -9   1   513804.80 344.698   1
  -9   1   6 31.0782 27.4322   1
  -9   1   745926.70 1402.80   1
  -9   1   8 331.176 53.4086   1
  -9   1   9 3863.39 151.126   1
  -9   1  10 25.2153 26.9127   1
  -9   1  11  350.76 49.9044   1
  -9   1  12 6526.23  272.70   1
  -9   1  13 9635.53 267.063   1
  -9   1  14 3136.32 256.654   1
  -9   1  15 961.334 333.051   1
  -9   1  16 3290.56 153.121   1
  -9   1  17 3.73067  33.909   1
  -9   1  18 110.391 37.8423   1
  -9   1  19 679.964  78.824   1
  -9   1  20 228.278 119.422   1
  -9   1  21 786.957 95.4604   1
  -9   1  22 333.048 98.5499   1
  -9   1  23 35.2154 40.7773   1
  -9   1  24 5.10315 45.1376   1
  -9   1  25  363.36 78.8985   1
  -9   1  26 325.081 117.339   1
  -9   2   1 5777.71 140.871   1
  -9   2   2 6480.13 159.686   1
  -9   2   3 9651.71 226.487   1
  -9   2   411897.60 280.197   1
  -9   2   5 8657.91 223.348   1
  -9   2   612851.80 570.506   1
  -9   2   7 159.846 39.3911   1
  -9   2   8 1344.37 114.122   1
  -9   2   9 6764.81 210.944   1
  -9   2  10-1.21757 132.806   1
  -9   2  11 3705.43  142.62   1
  -9   2  12  10.201 22.2159   1
  -9   2  13 479.626 45.0338   1
  -9   2  14 1823.65 88.0498   1
  -9   2  15 958.226 82.4851   1
  -9   2  16 231.728 49.0921   1
  -9   2  17 438.004 108.037   1
  -9   2  18 6671.37 308.506   1
  -9   2  19 1388.14 107.982   1
  -9   2  20 806.802 85.4274   1
  -9   2  21 1309.54 143.261   1
  -9   2  22 27.9604 62.0148   1
  -9   2  23 1160.26 115.615   1
  -9   2  24 100.711 142.465   1
  -9   2  25-0.95581 66.2912   1
  -9   2  26 40.9061   67.87   1
  -9   3   1 2641.60 80.1241   1
  -9   3   229102.40 684.136   1
  -9   3   3 838.124 58.4901   1
  -9   3   421110.30 482.098   1
  -9   3   5 806.514 43.3964   1
  -9   3   614606.30  358.33   1
  -9   3   7 5611.76 175.132   1
  -9   3   8 18.1671 18.5537   1
  -9   3   9 3347.81 127.431   1
  -9   3  10 40.6488 32.3976   1
  -9   3  11 485.487 46.2869   1
  -9   3  12 2898.56 140.128   1
  -9   3  13 3145.27 135.778   1
  -9   3  1410832.60 568.351   1
  -9   3  15 2294.98 102.003   1
  -9   3  16 2544.68 258.846   1
  -9   3  17 1452.86 101.692   1
  -9   3  18 630.069 68.0218   1
  -9   3  19 1.92523 29.2159   1
  -9   3  20 253.468 53.4687   1
  -9   3  21 650.308 89.8692   1
  -9   3  22 166.558 113.323   1
  -9   3  23 301.271 65.7296   1
  -9   3  24 75.3776 120.326   1
  -9   3  25 25.9569 80.4877   1
  -9   4   1 1072.97 42.8819   1
  -9   4   2 457.219 40.8274   1
  -9   4   3 469.284 29.8152   1
  -9   4   4 165.941 18.6047   1
  -9   4   5 1209.47 48.8763   1
  -9   4   6 555.545 31.9242   1
  -9   4   7 1356.52 56.5994   1
  -9   4   8 6.97597 17.1913   1
  -9   4   9 491.335 33.8811   1
  -9   4  10 37.2987 13.9501   1
  -9   4  11 380.393 31.3747   1
  -9   4  12 5314.40 164.861   1
  -9   4  13 93.7119 21.1725   1
  -9   4  14 1285.95 69.4075   1
  -9   4  15  525.65 46.4571   1
  -9   4  16 1052.68 66.2094   1
  -9   4  17 25.2322 27.4869   1
  -9   4  18 98.0637 31.0109   1
  -9   4  19 213.788 43.4211   1
  -9   4  20-51.1052 78.0065   1
  -9   4  21 25.2698 62.7773   1
  -9   4  22 13.5921 36.2794   1
  -9   4  23 634.167 183.555   1
  -9   4  24 888.484 174.349   1
  -9   5   1 1005.56 54.3366   1
  -9   5   2 162.833 23.6291   1
  -9   5   3 9.57159  19.716   1
  -9   5   4 5.73894 20.6005   1
  -9   5   5-7.58001 33.7204   1
  -9   5   6 68.8541  19.565   1
  -9   5   7 121.911 23.7297   1
  -9   5   8  243.80  25.567   1
  -9   5   9 7162.70 199.809   1
  -9   5  10 273.619 30.8499   1
  -9   5  11 1413.86 76.6561   1
  -9   5  12 654.718 67.0367   1
  -9   5  13 702.405 49.2612   1
  -9   5  14 40.2153   26.44   1
  -9   5  15 43.2452  21.771   1
  -9   5  16  272.30 35.1653   1
  -9   5  17  91.499 30.6193   1
  -9   5  18 33.9206 55.0236   1
  -9   5  19 -15.774 52.0377   1
  -9   5  20 123.535 64.2838   1
  -9   5  21 1194.50 172.362   1
  -9   5  22 82.5103 67.3129   1
  -9   5  23 726.698 154.771   1
  -9   6   1 164.644 29.8618   1
  -9   6   2-42.6112 53.2441   1
  -9   6   3 515.183 66.6027   1
  -9   6   4 202.073 28.3818   1
  -9   6   5 64.1518 21.2776   1
  -9   6   6 4519.64 156.034   1
  -9   6   7 8228.39 262.668   1
  -9   6   8 3005.56 122.174   1
  -9   6   9 9017.44 262.293   1
  -9   6  10 4096.23 327.282   1
  -9   6  11 1921.86 112.103   1
  -9   6  12 2607.98 138.327   1
  -9   6  13 226.415 37.3359   1
  -9   6  14 36.2929 53.4776   1
  -9   6  15 112.371 63.5798   1
  -9   6  16 1448.16 168.354   1
  -9   6  17 293.421 87.3205   1
  -9   6  18 6.90768 44.0764   1
  -9   6  19  64.204 64.0226   1
  -9   6  20 299.086 92.6552   1
  -9   6  21 231.429 95.5449   1
  -9   6  22 81.3301  75.385   1
  -9   7   1 52.8852 35.3651   1
  -9   7   2 692.457 85.9501   1
  -9   7   3 5391.07 221.653   1
  -9   7   4 3678.70 168.145   1
  -9   7   5 71.5181 36.7436   1
  -9   7   6  28.889 35.0536   1
  -9   7   7 3394.12 138.164   1
  -9   7   8 6527.88 215.876   1
  -9   7   9-7.39975 72.0871   1
  -9   7  10  122.40 26.5123   1
  -9   7  11 3522.81 131.953   1
  -9   7  12 653.615 62.9489   1
  -9   7  13 977.229 108.323   1
  -9   7  14-74.1462 64.1671   1
  -9   7  15  32.173 39.2106   1
  -9   7  16 71.9628 60.7541   1
  -9   7  17 47.5264 43.3195   1
  -9   7  18 177.083 62.6572   1
  -9   7  19-40.9999 70.2964   1
  -9   7  20 113.358 66.1406   1
  -9   7  21 32.1164  64.413   1
  -9   7  22  220.17 103.345   1
  -9   8   1 2218.86  142.93   1
  -9   8   2 462.835 94.8719   1
  -9   8   3 4261.65  290.84   1
  -9   8   4 473.773 65.8583   1
  -9   8   5-10.9806  44.765   1
  -9   8   6 1964.55 106.491   1
  -9   8   7 4029.91 167.131   1
  -9   8   8 81.1473 31.7035   1
  -9   8   9 1446.59 118.957   1
  -9   8  10 81.0786 46.8813   1
  -9   8  11 78.7387 41.0132   1
  -9   8  12 141.792 48.9281   1
  -9   8  13 544.545 87.5923   1
  -9   8  14 721.228 100.134   1
  -9   8  15 360.514 81.0261   1
  -9   8  16 41.7702 58.0185   1
  -9   8  17 67.4339 72.0008   1
  -9   9   1 95.1009 89.4732   1
  -9   9   2 269.204 61.9128   1
  -9   9   3  100.94 38.6584   1
  -9   9   4 1041.86 103.053   1
  -9   9   5  265.97 103.849   1
  -9   9   6 93.8621 86.0544   1
  -9   9   7  121.41 77.0943   1
  -9   9   8 55.0898 45.7509   1
  -9   9   9 797.188 103.483   1
  -9   9  10 287.355  67.665   1
  -9   9  11 67.4949  74.852   1
  -9   9  12 1101.30 130.752   1
  -9   9  13 810.817 119.782   1
  -9   9  14 458.397 115.139   1
  -9   9  15 11.4116 60.7132   1
  -9  10   1 380.044 115.916   1
  -9  10   2  197.66 85.5483   1
  -9  10   3 6.23711 71.5191   1
  -9  10   4 30.7665 53.4943   1
  -9  10   5 57.9748 67.3484   1
  -9  10   6-11.8716 67.3301   1
  -9  10   7 429.164 132.528   1
  -9  10   8 449.306 135.865   1
  -9  10   9 320.233 122.891   1
  -9  10  10 273.173 116.074   1
  -9  10  11 1400.04 224.699   1
  -8   0   1 20.3927 19.8622   1
  -8   0   282725.80 1819.58   1
  -8   0   3-1.15867  31.656   1
  -8   0   421343.70 521.323   1
  -8   0   5 68.6235 129.019   1
  -8   0   610127.70 337.845   1
  -8   0   7-47.9679 51.3863   1
  -8   0   830893.60 740.516   1
  -8   0   9 124.325 67.0023   1
  -8   0  1010482.50 525.549   1
  -8   0  11 159.083 89.0825   1
  -8   0  12 3740.61 212.934   1
  -8   0  13 22.1408 59.8911   1
  -8   0  14 9591.58 357.484   1
  -8   0  15-113.503 78.0974   1
  -8   0  16 2381.69 176.156   1
  -8   0  17  -54.04 67.6652   1
  -8   0  18 543.231 102.114   1
  -8   0  19 15.8489 58.1141   1
  -8   0  20 627.273 124.535   1
  -8   0  21 12.2414 54.4921   1
  -8   0  22 1346.00 176.623   1
  -8   0  23 168.669 87.7156   1
  -8   0  24 1758.21 210.159   1
  -8   0  25  40.989 75.5912   1
  -8   1   1 2373.72 67.0209   1
  -8   1   2 13.4027 12.9667   1
  -8   1   3 2396.15 76.9167   1
  -8   1   4 35.9877 14.2051   1
  -8   1   5 2616.99 95.3129   1
  -8   1   6 7670.65 238.936   1
  -8   1   7 5016.21 181.006   1
  -8   1   8 1048.81 167.306   1
  -8   1   9 244.865 96.5066   1
  -8   1  10 4051.72 156.784   1
  -8   1  11 559.076 49.6025   1
  -8   1  12 2312.34 101.552   1
  -8   1  13 91.9695  40.639   1
  -8   1  14 2321.10 232.039   1
  -8   1  15 214.016 57.0469   1
  -8   1  16-52.0095 61.9953   1
  -8   1  17 6.85972 31.1123   1
  -8   1  18 219.172 47.6512   1
  -8   1  19 1057.07 92.3978   1
  -8   1  20 6224.11 257.293   1
  -8   1  21 4539.24 222.544   1
  -8   1  22 95.2561 48.7979   1
  -8   1  23 76.6605 66.0081   1
  -8   1  24 84.7113 90.0668   1
  -8   1  25  453.96 173.259   1
  -8   1  26  202.12 99.7872   1
  -8   2   1 2611.00 70.3226   1
  -8   2   2 182.946 16.3487   1
  -8   2   3 2432.40 68.7958   1
  -8   2   4 2957.89 89.1303   1
  -8   2   521536.80  551.99   1
  -8   2   618065.00 542.124   1
  -8   2   7 2656.54 158.199   1
  -8   2   8 669.443 55.6885   1
  -8   2   911843.70 313.462   1
  -8   2  10 6202.90 196.409   1
  -8   2  11-0.92061 50.3793   1
  -8   2  12 172.952 29.4073   1
  -8   2  13 1812.13 84.6676   1
  -8   2  14 745.142 69.5798   1
  -8   2  15 5858.06 215.644   1
  -8   2  16  273.12 141.158   1
  -8   2  17 2567.00 139.677   1
  -8   2  18 280.913  209.35   1
  -8   2  19 183.841 50.7383   1
  -8   2  20 424.763 64.2984   1
  -8   2  21 668.396 83.7757   1
  -8   2  22  45.137 109.477   1
  -8   2  23 781.043 99.3521   1
  -8   2  24 1478.01  190.09   1
  -8   2  25 131.254 72.8252   1
  -8   2  26 26.1401  63.281   1
  -8   3   133793.80 753.412   1
  -8   3   240442.90 961.076   1
  -8   3   368185.20 1499.71   1
  -8   3   426316.30 591.434   1
  -8   3   5 5344.52 223.485   1
  -8   3   6 11.3563 12.7968   1
  -8   3   7 7038.61 229.097   1
  -8   3   8 5519.86 173.948   1
  -8   3   9 8771.66 242.255   1
  -8   3  10 1668.77 85.2806   1
  -8   3  11  82.839  24.447   1
  -8   3  12 4044.12 136.167   1
  -8   3  13 5480.02 171.255   1
  -8   3  14 84.2761 29.0072   1
  -8   3  1513774.20 394.463   1
  -8   3  16 3080.28 149.267   1
  -8   3  17 15.3855 54.7746   1
  -8   3  18 358.408 86.5964   1
  -8   3  19 228.954 82.5168   1
  -8   3  20-1.80252 47.5125   1
  -8   3  21 8.03564 30.6409   1
  -8   3  22 21.0108 35.3772   1
  -8   3  23  412.71 76.7197   1
  -8   3  24 378.148 101.514   1
  -8   3  25-40.1627 67.8275   1
  -8   4   1 665.688 39.1465   1
  -8   4   2 370.986 27.6385   1
  -8   4   3 216.698 19.7729   1
  -8   4   4 1900.78 108.183   1
  -8   4   5 124.536 24.2263   1
  -8   4   6 2682.28 118.743   1
  -8   4   714331.30 490.116   1
  -8   4   8 4435.47 144.675   1
  -8   4   9 3785.29 112.857   1
  -8   4  10 3.57347  11.712   1
  -8   4  11 2573.61 97.2048   1
  -8   4  12 315.765 40.1219   1
  -8   4  13 1764.14 85.6733   1
  -8   4  14 110.222 23.2621   1
  -8   4  15 2346.48 100.095   1
  -8   4  16 1216.21 89.2411   1
  -8   4  17 84.7194 82.4727   1
  -8   4  18 188.274 43.6463   1
  -8   4  19 422.279  127.68   1
  -8   4  20 -10.409 49.2731   1
  -8   4  21 20.7154 37.4473   1
  -8   4  22 337.977  103.36   1
  -8   4  23 153.979 87.7625   1
  -8   4  24 85.0761 79.1521   1
  -8   5   1 7475.38 203.179   1
  -8   5   2 5698.80 163.958   1
  -8   5   3 27.8418  17.191   1
  -8   5   4  14.606 21.6183   1
  -8   5   5 534.182 57.5452   1
  -8   5   6 1061.06  66.018   1
  -8   5   7 888.386 74.6944   1
  -8   5   8 282.066  46.163   1
  -8   5   9 5978.56 204.608   1
  -8   5  10 487.646 96.0897   1
  -8   5  11 655.389 45.1693   1
  -8   5  12 487.784 40.5942   1
  -8   5  13 1798.89 103.184   1
  -8   5  14 494.007 43.9953   1
  -8   5  15 1213.98 87.1371   1
  -8   5  16 177.015 70.2918   1
  -8   5  17 417.443 101.296   1
  -8   5  18 21.5446 56.7703   1
  -8   5  19 22.5218 50.9607   1
  -8   5  20 175.261 79.7686   1
  -8   5  21 650.819  136.00   1
  -8   5  22   39.35 70.8699   1
  -8   5  23 153.611 79.0634   1
  -8   6   1 1528.51 68.8688   1
  -8   6   2 163.816 55.4723   1
  -8   6   3 3545.16 124.912   1
  -8   6   4 2289.28 165.215   1
  -8   6   5 7890.02 231.477   1
  -8   6   6 6938.82 210.688   1
  -8   6   7 111.561 33.2769   1
  -8   6   8 503.468 52.4682   1
  -8   6   9 973.979  77.421   1
  -8   6  10 2699.07  211.69   1
  -8   6  11 5917.12 296.629   1
  -8   6  12 4931.46 265.565   1
  -8   6  13 49.3314 27.1875   1
  -8   6  14 65.4709 43.7931   1
  -8   6  15 670.648 116.715   1
  -8   6  16 334.153 92.1421   1
  -8   6  17 525.254 111.349   1
  -8   6  18 36.9592 59.2221   1
  -8   6  19 169.503 55.8356   1
  -8   6  20 106.681 58.2124   1
  -8   6  21 14.0009 59.4035   1
  -8   6  22 68.8068 59.0508   1
  -8   7   1 153.641 33.9768   1
  -8   7   2 2027.85 125.541   1
  -8   7   3 3473.88 231.266   1
  -8   7   4 1356.41 79.5333   1
  -8   7   5 1703.46 89.0295   1
  -8   7   6 95.6423 30.0879   1
  -8   7   7 6358.69 261.802   1
  -8   7   8 168.155 38.1585   1
  -8   7   9 323.709 34.9114   1
  -8   7  10 3045.57 116.343   1
  -8   7  11 2631.24  125.90   1
  -8   7  12 245.864 41.5126   1
  -8   7  13 270.113 56.8167   1
  -8   7  14 220.868 58.2125   1
  -8   7  15  802.12  92.023   1
  -8   7  16 245.815 61.7374   1
  -8   7  17 133.966 55.3331   1
  -8   7  18 105.582 45.0308   1
  -8   7  19 94.5092 47.4816   1
  -8   7  20 44.3607 55.8875   1
  -8   7  21 131.235 71.4806   1
  -8   7  22  334.63 133.057   1
  -8   8   1 1039.96 232.336   1
  -8   8   2 490.087 130.595   1
  -8   8   3 567.698 76.6102   1
  -8   8   4 289.734 55.2546   1
  -8   8   5 50.7106 31.9369   1
  -8   8   6 72.7367 34.9059   1
  -8   8   7  870.45  69.706   1
  -8   8   8 286.705 59.5546   1
  -8   8   9 738.892 86.1444   1
  -8   8  10 75.9466 43.0214   1
  -8   8  11 182.247 55.4441   1
  -8   8  12  27.843 35.2052   1
  -8   8  13 562.558 87.7435   1
  -8   8  14 240.668 66.8533   1
  -8   8  15 2634.34 199.521   1
  -8   8  16 216.862 86.7719   1
  -8   8  17-69.8891 69.7547   1
  -8   9   1 1149.00 113.322   1
  -8   9   2 185.663 50.2756   1
  -8   9   3 864.006  94.822   1
  -8   9   4 159.794 107.708   1
  -8   9   5 816.802 146.668   1
  -8   9   6 40.1411 80.8854   1
  -8   9   7 129.807 55.8664   1
  -8   9   8  910.87 108.525   1
  -8   9   9 237.823 61.1048   1
  -8   9  10 80.1058 53.2421   1
  -8   9  11 241.231  72.396   1
  -8   9  12 655.302  109.97   1
  -8   9  13 1051.33 133.676   1
  -8   9  14 1464.09 160.903   1
  -8   9  15 511.537 138.458   1
  -8  10   1 570.617  97.383   1
  -8  10   2 66.3099 69.4098   1
  -8  10   3 1988.58 242.057   1
  -8  10   4 169.331 90.8055   1
  -8  10   5 78.3318 68.2122   1
  -8  10   6 787.841 163.855   1
  -8  10   7 525.623 147.985   1
  -8  10   8 38.4454 88.2022   1
  -8  10   9 2521.25 284.179   1
  -8  10  10  320.09  113.40   1
  -8  10  11 407.986 135.317   1
  -7   0   1  31.371 18.5556   1
  -7   0   235239.40 789.954   1
  -7   0   3-19.1747 45.6837   1
  -7   0   4 5602.47 280.009   1
  -7   0   5 55.4778 92.7008   1
  -7   0   6 9498.79 341.988   1
  -7   0   7 125.699 66.1388   1
  -7   0   8 4005.24 198.216   1
  -7   0   9 13.4798 46.7583   1
  -7   0  1082650.50 1816.84   1
  -7   0  11 52.8421 51.0589   1
  -7   0  1237144.50 909.344   1
  -7   0  13 58.5046 58.6385   1
  -7   0  14 1979.83 152.795   1
  -7   0  15-127.894 77.5843   1
  -7   0  16  157.02 51.7841   1
  -7   0  17-56.5396 68.7858   1
  -7   0  18 46.0701 56.5207   1
  -7   0  19-89.7668 71.4614   1
  -7   0  20 26.8995  55.233   1
  -7   0  21 57.0735 65.0342   1
  -7   0  22 2083.04 212.764   1
  -7   0  23 46.5172 67.3908   1
  -7   0  24 133.811 79.2776   1
  -7   0  25 252.181  102.46   1
  -7   1   122195.10 497.731   1
  -7   1   219437.90 440.937   1
  -7   1   3 401.564 26.7774   1
  -7   1   422258.90 542.258   1
  -7   1   5 3519.96 115.082   1
  -7   1   610012.60 267.633   1
  -7   1   7 6711.96 434.072   1
  -7   1   8 1652.89 91.1547   1
  -7   1   9 928.745 67.4145   1
  -7   1  10 313.401 41.3742   1
  -7   1  1117294.20 587.499   1
  -7   1  12 18.2799  45.761   1
  -7   1  13 116.532 37.5061   1
  -7   1  14 353.972  93.186   1
  -7   1  15 -19.263 65.3765   1
  -7   1  16-50.9813  118.70   1
  -7   1  17 1096.06 85.2104   1
  -7   1  18 634.125 64.2536   1
  -7   1  19 406.237 61.0302   1
  -7   1  20 455.569 71.5697   1
  -7   1  21 206.044 58.9339   1
  -7   1  22 33.6081 40.2631   1
  -7   1  23 113.756 58.2328   1
  -7   1  24 680.235 114.895   1
  -7   1  25 78.8304 53.6026   1
  -7   2   1 434.402 20.6527   1
  -7   2   2 124.549 14.3136   1
  -7   2   3 7304.25  177.05   1
  -7   2   410551.80 256.563   1
  -7   2   5 132.866  25.522   1
  -7   2   6 5151.57 221.612   1
  -7   2   7 294.766 37.7889   1
  -7   2   8  394.54 47.7584   1
  -7   2   9 2097.61 97.4479   1
  -7   2  10 1690.92 96.2149   1
  -7   2  11 2501.16 100.587   1
  -7   2  12 136.373 29.4293   1
  -7   2  13 119.262 32.8859   1
  -7   2  14 2946.41 138.036   1
  -7   2  15 9550.72 555.828   1
  -7   2  16 130.313 34.2302   1
  -7   2  17 1288.08 95.8423   1
  -7   2  18 2430.49 160.381   1
  -7   2  19 34.9199 51.0992   1
  -7   2  20  428.64 73.3051   1
  -7   2  21 1485.79 120.876   1
  -7   2  22 1892.38 318.342   1
  -7   2  23  652.99 92.5056   1
  -7   2  24 789.541 108.605   1
  -7   2  25 259.869 74.6267   1
  -7   3   180460.60 1773.94   1
  -7   3   2 312.303  30.291   1
  -7   3   317047.00 416.686   1
  -7   3   4 8447.68 214.882   1
  -7   3   512765.40 386.626   1
  -7   3   6 1728.99 67.6596   1
  -7   3   7 1002.28 48.7018   1
  -7   3   8 927.529 59.8309   1
  -7   3   9 1419.68  76.226   1
  -7   3  10 198.706 30.0629   1
  -7   3  11 497.091 40.2653   1
  -7   3  12 1135.25 62.6291   1
  -7   3  13 189.984 53.0623   1
  -7   3  14 64.4146 32.1254   1
  -7   3  15 1108.98 86.5741   1
  -7   3  16-20.9988 43.4587   1
  -7   3  17 1941.41 118.915   1
  -7   3  18 2751.14 148.198   1
  -7   3  19 206.891 175.216   1
  -7   3  20 1048.40 97.2189   1
  -7   3  21 12.9932  93.723   1
  -7   3  22 107.124 52.8498   1
  -7   3  23 76.7955  47.285   1
  -7   3  24 386.961 117.623   1
  -7   3  25 93.2152 86.9562   1
  -7   4   110739.80 319.511   1
  -7   4   2 1996.19 67.5825   1
  -7   4   3 38.9217 13.6946   1
  -7   4   4 5428.59  151.51   1
  -7   4   5 4864.65 169.268   1
  -7   4   6 9427.33 333.577   1
  -7   4   7 281.888 25.5914   1
  -7   4   8 275.007 28.5331   1
  -7   4   9 1918.16 76.9558   1
  -7   4  10 314.686 27.1171   1
  -7   4  11-41.8051   48.04   1
  -7   4  12 2412.09 94.3833   1
  -7   4  13 21.4209 24.9465   1
  -7   4  14 1439.91 72.9604   1
  -7   4  15 1461.42 95.9455   1
  -7   4  16 78.7465 34.1403   1
  -7   4  17 372.583 55.8546   1
  -7   4  18 34.4674 56.6725   1
  -7   4  19-20.1173 168.508   1
  -7   4  20 52.5878 34.0931   1
  -7   4  21 53.3268 56.1994   1
  -7   4  22 273.821 101.921   1
  -7   4  23 64.3904 66.2539   1
  -7   4  24 380.885 121.171   1
  -7   5   1 2279.03 87.2242   1
  -7   5   2 21.2674 22.0688   1
  -7   5   3 83.1311 18.3897   1
  -7   5   4 3659.53  130.01   1
  -7   5   5-16.1651 36.3134   1
  -7   5   6 1242.51 68.7329   1
  -7   5   7 3454.26  190.34   1
  -7   5   8 5980.62 202.732   1
  -7   5   9 146.206 44.5241   1
  -7   5  10 1121.46 71.2934   1
  -7   5  11 156.282 31.7039   1
  -7   5  12 121.727 27.8962   1
  -7   5  13 23.8006 21.0919   1
  -7   5  14   44.61 32.5492   1
  -7   5  15 1290.60 86.0497   1
  -7   5  16 779.558  124.00   1
  -7   5  17 188.886 73.5778   1
  -7   5  18 324.136 78.2361   1
  -7   5  19-8.86254 63.2864   1
  -7   5  20-53.3561 71.2061   1
  -7   5  21 396.194 101.382   1
  -7   5  22-34.0361 57.2162   1
  -7   5  23 15.0913 58.9065   1
  -7   6   1 2547.70 140.748   1
  -7   6   2 9211.37 249.806   1
  -7   6   3   55.89 23.8343   1
  -7   6   4 9682.48 270.279   1
  -7   6   5 26.9368 35.4907   1
  -7   6   6 1831.04 90.3871   1
  -7   6   7 2470.95 106.004   1
  -7   6   8 1553.22 82.0592   1
  -7   6   9 25.4679 27.6921   1
  -7   6  10 2161.74 97.7376   1
  -7   6  11 1586.30 84.3437   1
  -7   6  12 6170.06 266.395   1
  -7   6  13 1296.60 138.572   1
  -7   6  14 3515.83 235.423   1
  -7   6  15 1064.86 140.774   1
  -7   6  16 245.647 81.4123   1
  -7   6  17 758.579 125.974   1
  -7   6  18  547.78 101.982   1
  -7   6  19 220.064 75.4933   1
  -7   6  20 52.4826 56.9651   1
  -7   6  21 18.3248 52.0453   1
  -7   6  22-104.411 88.7897   1
  -7   7   1 8161.37  232.03   1
  -7   7   2 208.788 55.2078   1
  -7   7   3 2451.67 139.522   1
  -7   7   4-5.66733 43.2292   1
  -7   7   5 139.038 27.3742   1
  -7   7   6 828.582 70.4644   1
  -7   7   7 106.993  32.216   1
  -7   7   8 1936.35 85.3352   1
  -7   7   9  348.92 35.8274   1
  -7   7  10 117.741 43.8203   1
  -7   7  11 170.577 38.1645   1
  -7   7  12 1.20723 30.9194   1
  -7   7  13 9.51433 30.4852   1
  -7   7  14 48.0402 40.2962   1
  -7   7  15 258.968  65.671   1
  -7   7  16  117.04 87.2851   1
  -7   7  17  613.26 84.1344   1
  -7   7  18 74.6621  50.544   1
  -7   7  19 223.773 92.9558   1
  -7   7  20  246.94 94.5538   1
  -7   7  21 624.937 149.503   1
  -7   8   1  443.03 63.8114   1
  -7   8   2 642.575 138.685   1
  -7   8   3 175.889 61.4686   1
  -7   8   4 1643.13 193.236   1
  -7   8   5 485.003  53.534   1
  -7   8   6 455.319 53.6779   1
  -7   8   7 5291.54 238.316   1
  -7   8   8 4.02172  43.034   1
  -7   8   9  93.258 43.4667   1
  -7   8  10 346.299 66.4083   1
  -7   8  11 33.1845 41.5516   1
  -7   8  12 73.7014 48.2871   1
  -7   8  13-42.1152  73.455   1
  -7   8  14 193.771 59.4682   1
  -7   8  15 232.484 71.5282   1
  -7   8  16 1476.80 216.104   1
  -7   8  17 120.547 86.5165   1
  -7   9   1 143.697 50.9894   1
  -7   9   2 42.6751 46.0726   1
  -7   9   3 569.379 76.6981   1
  -7   9   4 124.564  71.791   1
  -7   9   5-25.3942  67.996   1
  -7   9   6 452.364 77.6705   1
  -7   9   7 409.504 106.843   1
  -7   9   8 129.285 54.7844   1
  -7   9   9 757.561 103.333   1
  -7   9  10  65.025 51.1616   1
  -7   9  11 296.956 68.0442   1
  -7   9  12  357.70 83.6108   1
  -7   9  13 760.321 117.277   1
  -7   9  14 220.281 201.165   1
  -7   9  15 75.2278   80.06   1
  -7  10   1 16.5792  55.128   1
  -7  10   2 125.896 66.6494   1
  -7  10   3 50.8442 63.2412   1
  -7  10   4 435.409  119.40   1
  -7  10   5 39.9214 73.1955   1
  -7  10   6  249.33 97.4672   1
  -7  10   7 467.838 132.191   1
  -7  10   8 90.1492  123.28   1
  -7  10   9  360.69 92.1928   1
  -7  10  10 192.035 98.8136   1
  -7  10  11 1822.01  255.76   1
  -6   0   1 37.5509  15.963   1
  -6   0   2158651.0 3376.40   1
  -6   0   3 228.933 285.732   1
  -6   0   466895.00 2592.23   1
  -6   0   5-39.2052 85.4482   1
  -6   0   6168402.0 4672.56   1
  -6   0   7 64.3322 57.3651   1
  -6   0   8 4658.37 171.899   1
  -6   0   9  103.84 59.0723   1
  -6   0  10  417.07 81.1852   1
  -6   0  11 14.1128 45.5725   1
  -6   0  12 866.856 104.098   1
  -6   0  13-9.88059 37.7199   1
  -6   0  14  663.64  91.272   1
  -6   0  15-68.3956 64.2459   1
  -6   0  16 3888.32 234.448   1
  -6   0  17-48.5798 59.1473   1
  -6   0  18-3.32259 55.0287   1
  -6   0  19-50.0777 68.3237   1
  -6   0  20-31.4469 66.7408   1
  -6   0  21 60.6572 51.0916   1
  -6   0  22 257.547 80.9641   1
  -6   0  23 45.7408 58.4194   1
  -6   0  24 1820.33 220.774   1
  -6   0  25 188.465  104.92   1
  -6   1   1 2141.14 59.6286   1
  -6   1   2 5147.40 126.211   1
  -6   1   3 43.0746 16.4406   1
  -6   1   410818.10 271.651   1
  -6   1   5 36.3967 20.2334   1
  -6   1   6-43.4197 42.9645   1
  -6   1   7 337.889 32.5548   1
  -6   1   817239.60 572.476   1
  -6   1   913942.50 351.713   1
  -6   1  1057419.20 1273.15   1
  -6   1  11 217.445 45.6938   1
  -6   1  12 235.113 42.5203   1
  -6   1  13 135.837 64.9891   1
  -6   1  14-75.0227 127.633   1
  -6   1  15 384.136  48.372   1
  -6   1  16 206.458 129.944   1
  -6   1  17 44.9225 31.6684   1
  -6   1  18 92.2044  58.586   1
  -6   1  19 1933.90 123.452   1
  -6   1  20 106.432 39.1396   1
  -6   1  21-3.07805  54.891   1
  -6   1  22 410.167 68.1184   1
  -6   1  23 559.188  87.488   1
  -6   1  24 1853.86 209.694   1
  -6   1  25 1332.85 146.789   1
  -6   1  27 88.5757 75.1816   1
  -6   2   1  139.28 13.8553   1
  -6   2   2 1166.06 39.7901   1
  -6   2   312045.50 378.135   1
  -6   2   4 7333.15 187.594   1
  -6   2   5 2820.31 136.526   1
  -6   2   623982.30 545.623   1
  -6   2   7 6324.44 178.167   1
  -6   2   836776.10  804.58   1
  -6   2   9 456.564 42.8097   1
  -6   2  10 2874.05 108.531   1
  -6   2  11  167.50 29.2172   1
  -6   2  12 7064.27 205.019   1
  -6   2  13 2177.90 114.766   1
  -6   2  14 7753.45 254.299   1
  -6   2  15 100.822 77.2835   1
  -6   2  16 557.195 60.4853   1
  -6   2  17 1352.52 130.348   1
  -6   2  18  47.764 35.0203   1
  -6   2  19 19.6557 35.7168   1
  -6   2  20  55.343 43.7733   1
  -6   2  21 165.937 74.4065   1
  -6   2  22 213.783 83.2421   1
  -6   2  23 285.985 99.0067   1
  -6   2  24 478.982 90.1347   1
  -6   2  25 276.179 79.1105   1
  -6   3   1 82.8836  14.523   1
  -6   3   2 1635.63 55.8381   1
  -6   3   3 44.3444 15.9039   1
  -6   3   4 173.358 21.0036   1
  -6   3   5 38.8909 20.2092   1
  -6   3   621455.90 572.163   1
  -6   3   712307.80  302.10   1
  -6   3   8 20.7529 20.1253   1
  -6   3   9 61.3949 64.8029   1
  -6   3  10 384.832 45.9907   1
  -6   3  11 5683.41 170.232   1
  -6   3  12 5955.13 251.325   1
  -6   3  1315072.20  409.99   1
  -6   3  14 8.70599 25.9664   1
  -6   3  15  475.25 55.2841   1
  -6   3  16 154.258 33.9939   1
  -6   3  17 34.9992 33.4831   1
  -6   3  18 5.19911 27.8535   1
  -6   3  19 2082.92 133.435   1
  -6   3  20 45.5675 56.9981   1
  -6   3  21 39.9249 57.7523   1
  -6   3  22 485.053 79.5324   1
  -6   3  23 176.227 76.1023   1
  -6   3  24 72.6768 83.7468   1
  -6   4   1 4100.99  119.27   1
  -6   4   2 1490.74 59.8629   1
  -6   4   3 47.9913  16.376   1
  -6   4   4 2700.03  107.50   1
  -6   4   5 1898.24 101.784   1
  -6   4   6 8649.15 216.389   1
  -6   4   7 14.7724 10.0359   1
  -6   4   8 5661.33  244.08   1
  -6   4   9 1230.65 91.2856   1
  -6   4  10 2993.33 103.975   1
  -6   4  11 831.472 53.6186   1
  -6   4  12 299.986  31.712   1
  -6   4  13 364.611 43.8945   1
  -6   4  14 1072.48  77.489   1
  -6   4  15 1683.56 103.413   1
  -6   4  16 3286.91 154.859   1
  -6   4  17 846.113 79.0269   1
  -6   4  18 110.583 142.658   1
  -6   4  19-24.5682 58.8434   1
  -6   4  20-41.2376 61.1875   1
  -6   4  21 133.224 67.9723   1
  -6   4  22 101.227 73.6899   1
  -6   4  23-12.5167 61.3788   1
  -6   4  24-65.8711 87.4249   1
  -6   5   1 510.074 35.6627   1
  -6   5   2 2729.66 90.4984   1
  -6   5   3 1318.93 59.9135   1
  -6   5   4 938.475 170.504   1
  -6   5   5 1070.35 63.9477   1
  -6   5   6 1941.79 87.2231   1
  -6   5   7 463.107  100.94   1
  -6   5   8 3098.27 158.843   1
  -6   5   9 827.487 51.8923   1
  -6   5  10-17.4833 137.746   1
  -6   5  11-2.61822 96.1605   1
  -6   5  12  858.66 62.0763   1
  -6   5  13 1673.46 136.178   1
  -6   5  14  316.11  45.535   1
  -6   5  15 294.168  75.149   1
  -6   5  16 156.289  70.621   1
  -6   5  17-34.2191 53.5225   1
  -6   5  18 22.8521 48.5541   1
  -6   5  19-25.5311 55.4531   1
  -6   5  20 34.9164 60.6081   1
  -6   5  21  449.82 111.848   1
  -6   5  22 30.1857 51.8021   1
  -6   5  23 190.476 93.3953   1
  -6   6   1 54.1721 21.8644   1
  -6   6   2 1051.63 60.2581   1
  -6   6   3 3069.99 119.744   1
  -6   6   4 4452.85 180.645   1
  -6   6   5 217.882 46.5754   1
  -6   6   6 3208.47 124.174   1
  -6   6   7  294.20  37.165   1
  -6   6   8 2670.29 99.1269   1
  -6   6   9 408.807 41.0027   1
  -6   6  10 48.0501 25.4554   1
  -6   6  11 923.337 61.8128   1
  -6   6  12 264.496 54.9577   1
  -6   6  13  68.506 41.4533   1
  -6   6  14 995.166 103.007   1
  -6   6  15-9.79526 47.0591   1
  -6   6  16 133.452 61.0967   1
  -6   6  17 52.8187 56.7048   1
  -6   6  18-35.9556 63.0878   1
  -6   6  19-79.1938 66.4744   1
  -6   6  20 992.819  158.65   1
  -6   6  21 90.0717 80.6681   1
  -6   6  22 0.73097 68.4962   1
  -6   7   1  398.40 68.9215   1
  -6   7   2 2230.07 132.356   1
  -6   7   3 602.077 73.1389   1
  -6   7   4 2129.38 100.615   1
  -6   7   5 676.273 55.6862   1
  -6   7   6 510.124 48.0873   1
  -6   7   7 692.156 46.8471   1
  -6   7   8 1224.59 64.6291   1
  -6   7   9  20.923 26.6288   1
  -6   7  10-38.2059 54.7597   1
  -6   7  11 130.753 34.6211   1
  -6   7  12 42.1772 51.1255   1
  -6   7  13 745.239 171.847   1
  -6   7  14 24.5286 42.7219   1
  -6   7  15 2108.39 150.157   1
  -6   7  16 141.165 57.4712   1
  -6   7  17 61.7759 37.6079   1
  -6   7  18 219.402 117.743   1
  -6   7  19 203.625 125.092   1
  -6   7  20 462.047 125.959   1
  -6   8   1-89.2539 122.791   1
  -6   8   2 1414.62 111.872   1
  -6   8   3 101.709  47.218   1
  -6   8   4 687.567 75.5078   1
  -6   8   5 273.882 43.5145   1
  -6   8   6  781.83 66.0605   1
  -6   8   7 84.8192 54.0674   1
  -6   8   8 1311.59 111.968   1
  -6   8   9 403.106 66.3227   1
  -6   8  10  236.56 51.5177   1
  -6   8  11 49.6753 38.5568   1
  -6   8  12 140.329 50.8726   1
  -6   8  13  140.81 52.6295   1
  -6   8  14 161.299 56.6859   1
  -6   8  15 414.423 124.793   1
  -6   8  16 144.427 98.6111   1
  -6   8  17 913.287 190.969   1
  -6   9   1 3682.58 208.899   1
  -6   9   2 208.413 98.8893   1
  -6   9   3 2558.89 230.139   1
  -6   9   4 115.172 71.7641   1
  -6   9   5 150.314 83.4705   1
  -6   9   6 217.355 60.1926   1
  -6   9   7 3.69513 66.4572   1
  -6   9   8  89.287 50.6715   1
  -6   9   9 567.807 88.8261   1
  -6   9  10 79.9266 46.5731   1
  -6   9  11 1194.81 162.678   1
  -6   9  12 174.292 127.004   1
  -6   9  13 424.112 96.1548   1
  -6   9  14 184.668 83.1325   1
  -6   9  15-83.0997 67.8666   1
  -6  10   1 592.019 94.5851   1
  -6  10   2-0.47319 61.6261   1
  -6  10   3  36.845 59.8126   1
  -6  10   4 171.763 91.8518   1
  -6  10   5 327.267  110.53   1
  -6  10   6 735.833 159.689   1
  -6  10   7-44.7993 70.3248   1
  -6  10   8 9.00649 87.3188   1
  -6  10   9 102.578 125.988   1
  -6  10  10 189.775 100.019   1
  -6  10  11 203.084 115.303   1
  -5   0   1 19.3376 16.3132   1
  -5   0   2 2939.21 196.455   1
  -5   0   3 47.1073 88.0766   1
  -5   0   449678.80 1086.45   1
  -5   0   5  18.723 59.2831   1
  -5   0   6 1745.19  96.064   1
  -5   0   7 -20.131 37.5268   1
  -5   0   8 7013.26 284.633   1
  -5   0   9-30.1593 49.3899   1
  -5   0  10 1747.63 139.001   1
  -5   0  11-11.2118 45.7916   1
  -5   0  12 2715.28 171.908   1
  -5   0  13-29.7356 44.0864   1
  -5   0  14 3174.13 193.735   1
  -5   0  15-20.8562 56.7249   1
  -5   0  16 206.866 41.3257   1
  -5   0  17-46.5455 53.8516   1
  -5   0  18 411.383 82.3457   1
  -5   0  19-72.7803 69.0643   1
  -5   0  20-7.13404 58.9619   1
  -5   0  21-46.4098 72.3959   1
  -5   0  22 14.5303 55.8626   1
  -5   0  23  118.40 77.3395   1
  -5   0  24 1409.79  201.79   1
  -5   0  25 247.797 120.036   1
  -5   1   127663.40 616.503   1
  -5   1   270933.00 1561.38   1
  -5   1   321133.60 488.926   1
  -5   1   415427.30 368.165   1
  -5   1   536224.70  870.56   1
  -5   1   6 5002.51 145.148   1
  -5   1   718587.20 439.292   1
  -5   1   8 2153.76 82.7058   1
  -5   1   9 2615.01  105.78   1
  -5   1  10 3722.65 177.778   1
  -5   1  1112449.80 348.427   1
  -5   1  12 354.883  47.076   1
  -5   1  13 1892.65 144.113   1
  -5   1  14 1578.09 98.5187   1
  -5   1  15 62.4024  31.085   1
  -5   1  16-153.633 71.4396   1
  -5   1  17-60.1835 112.971   1
  -5   1  18 256.263  115.79   1
  -5   1  19 766.171 77.4057   1
  -5   1  20 34.8497 122.817   1
  -5   1  21 14.8281 93.2468   1
  -5   1  22 67.8675 89.5184   1
  -5   1  23 138.997 83.5581   1
  -5   1  24 226.527 72.3646   1
  -5   1  25 1352.70 151.612   1
  -5   1  26 177.549 107.267   1
  -5   1  27-57.1556 81.2111   1
  -5   2   113798.50 315.792   1
  -5   2   2 4143.64 106.826   1
  -5   2   324441.90  626.68   1
  -5   2   4 6880.98 173.644   1
  -5   2   5 5563.69 161.393   1
  -5   2   611433.30 282.613   1
  -5   2   722605.30 576.048   1
  -5   2   836431.60  800.72   1
  -5   2   9 1490.62 73.0819   1
  -5   2  10 8832.09 238.222   1
  -5   2  11 2948.23 109.575   1
  -5   2  12 351.605 49.0956   1
  -5   2  13 4084.57 233.904   1
  -5   2  14 29.6877 29.8086   1
  -5   2  15-160.175 161.777   1
  -5   2  16 1155.94 84.7009   1
  -5   2  17-44.6782 47.7025   1
  -5   2  18 1567.81 109.618   1
  -5   2  19 58.5335 33.3808   1
  -5   2  20 584.095 73.6809   1
  -5   2  21 210.764  164.43   1
  -5   2  22 1325.33 121.705   1
  -5   2  23 1578.72 167.109   1
  -5   2  24 599.713 103.103   1
  -5   2  25 1969.76 257.915   1
  -5   3   122990.50 518.542   1
  -5   3   220503.00 500.818   1
  -5   3   357526.40 1279.81   1
  -5   3   4 536.198 65.1833   1
  -5   3   570351.00 1456.31   1
  -5   3   626436.10 1022.32   1
  -5   3   7 866.071 53.9369   1
  -5   3   8 7650.68 198.924   1
  -5   3   9 9180.70  238.92   1
  -5   3  10 249.649 27.6915   1
  -5   3  11 4309.40 138.655   1
  -5   3  12 526.305  44.383   1
  -5   3  13 50.5807 31.0859   1
  -5   3  14 7260.25 346.366   1
  -5   3  15 869.785 77.9693   1
  -5   3  16 628.485 61.2903   1
  -5   3  17 199.906 44.6049   1
  -5   3  18 69.4141 37.4885   1
  -5   3  19 1581.83 119.387   1
  -5   3  20  26.823 35.9789   1
  -5   3  21 110.986 48.8106   1
  -5   3  22 26.2101 61.4895   1
  -5   3  23 40.8722 56.2826   1
  -5   3  24 355.597 117.223   1
  -5   4   1 4479.18 129.227   1
  -5   4   2 3692.58  112.14   1
  -5   4   3 8637.61 259.302   1
  -5   4   413926.30 426.918   1
  -5   4   5 2709.32 120.035   1
  -5   4   6 5106.04 227.692   1
  -5   4   7 720.713 40.1387   1
  -5   4   8 12.0474 10.9076   1
  -5   4   9 61.2545 32.9436   1
  -5   4  10 289.322 40.8597   1
  -5   4  11 1233.09  75.699   1
  -5   4  12 326.091 32.7238   1
  -5   4  13 1173.81 62.9221   1
  -5   4  14 303.605 46.3329   1
  -5   4  15 2031.67 113.882   1
  -5   4  16 89.0791 51.2766   1
  -5   4  17  -65.47 64.0313   1
  -5   4  18 1413.97 165.725   1
  -5   4  19 148.393 59.9408   1
  -5   4  20 -2.4854 51.6743   1
  -5   4  21 2.17826 65.0231   1
  -5   4  22-1.23341 60.8133   1
  -5   4  23 711.065 144.746   1
  -5   4  24-4.44255 56.6943   1
  -5   5   1-20.9319 50.6979   1
  -5   5   2 3032.82 102.408   1
  -5   5   3 1546.16 66.5366   1
  -5   5   4 9178.92  281.73   1
  -5   5   5 8989.27 247.715   1
  -5   5   6 503.261 49.4231   1
  -5   5   715350.90 398.147   1
  -5   5   8 1671.05 91.0403   1
  -5   5   9 892.808 52.6605   1
  -5   5  10 753.174 64.0118   1
  -5   5  11 984.776 101.813   1
  -5   5  12 698.914 56.4313   1
  -5   5  13 1120.61 72.7233   1
  -5   5  14 1257.30 140.369   1
  -5   5  15 446.247  90.385   1
  -5   5  16-41.0235 41.9966   1
  -5   5  17-55.2111  55.309   1
  -5   5  18  23.539 54.7686   1
  -5   5  19-96.5092 67.8752   1
  -5   5  20 40.7386 48.9628   1
  -5   5  21 755.849 140.688   1
  -5   5  22-2.96569 58.8252   1
  -5   5  23 2.20823 57.4739   1
  -5   6   1 2173.64  84.747   1
  -5   6   2 5062.21 149.876   1
  -5   6   3 94.7187 44.0682   1
  -5   6   418906.50 509.598   1
  -5   6   5 7999.70 233.279   1
  -5   6   614185.90 367.211   1
  -5   6   7 132.858 38.0649   1
  -5   6   8 7257.41 202.579   1
  -5   6   9 4777.15 156.158   1
  -5   6  10 42.0589 38.2732   1
  -5   6  11 2168.01 175.898   1
  -5   6  12 130.594  93.956   1
  -5   6  13 15.6241 40.2248   1
  -5   6  14 45.4198 35.3167   1
  -5   6  15 180.577 66.3801   1
  -5   6  16  109.09 54.8311   1
  -5   6  17 329.328 83.0847   1
  -5   6  18 132.782 63.4687   1
  -5   6  19 256.104 75.2539   1
  -5   6  20 84.1918 56.4243   1
  -5   6  21 -42.102 67.3849   1
  -5   6  22  48.477 68.8373   1
  -5   7   1 923.512 61.3202   1
  -5   7   2 7768.03 276.922   1
  -5   7   3 786.803 66.5544   1
  -5   7   4 3773.67 180.825   1
  -5   7   5 216.001 46.9856   1
  -5   7   6 219.348 26.1836   1
  -5   7   7 1152.83 60.8155   1
  -5   7   8 1489.01 70.6958   1
  -5   7   9  125.94 34.8455   1
  -5   7  10 213.181  52.788   1
  -5   7  11 2685.26  178.61   1
  -5   7  12  472.53 67.8856   1
  -5   7  13 935.612 91.3135   1
  -5   7  14 1009.85 98.3951   1
  -5   7  15 168.156 68.3898   1
  -5   7  16 757.347 96.0221   1
  -5   7  17 557.957 112.294   1
  -5   7  18 288.096 110.738   1
  -5   7  19 471.414 91.1753   1
  -5   8   1 4148.34 199.791   1
  -5   8   2  36.341 31.1372   1
  -5   8   3 5642.23  269.82   1
  -5   8   4 148.438 39.8017   1
  -5   8   5 317.122 61.2373   1
  -5   8   6 2198.98 142.334   1
  -5   8   7 4761.36 224.589   1
  -5   8   8 1226.97 109.625   1
  -5   8   9 45.8714  36.019   1
  -5   8  10 677.114 103.888   1
  -5   8  11 223.739 52.1428   1
  -5   8  12 61.8034 41.9392   1
  -5   8  13 5.34241 39.1273   1
  -5   8  14 739.336 103.095   1
  -5   8  15 145.281 76.3913   1
  -5   8  16 97.1487  73.884   1
  -5   8  17-1.17002 80.5604   1
  -5   9   1 52.1634 41.5502   1
  -5   9   2 253.346 59.8814   1
  -5   9   3 358.643 105.281   1
  -5   9   4 269.926 105.703   1
  -5   9   5 798.508 94.8765   1
  -5   9   6 39.2838 40.0546   1
  -5   9   7 490.117 80.6204   1
  -5   9   8 1130.26 118.557   1
  -5   9   9 11.6865 39.5638   1
  -5   9  10 61.9025 47.9487   1
  -5   9  11  272.24 69.4947   1
  -5   9  12 1653.87 162.658   1
  -5   9  13 808.203  119.62   1
  -5   9  14 2029.31 195.759   1
  -5   9  15 1084.30 207.333   1
  -5  10   1 538.569   90.58   1
  -5  10   2 110.751 64.6464   1
  -5  10   3 1430.42 203.629   1
  -5  10   4 204.197 99.3882   1
  -5  10   5  168.43 94.0039   1
  -5  10   6 756.647 163.888   1
  -5  10   7-23.0902 135.788   1
  -5  10   8 1001.81  133.69   1
  -5  10   9 163.304 101.693   1
  -5  10  10 544.126 130.631   1
  -4   0   1 38.4133 29.1481   1
  -4   0   216212.30 433.368   1
  -4   0   3  106.89 131.889   1
  -4   0   4124269.0 2604.06   1
  -4   0   5-54.8764  100.88   1
  -4   0   6118994.0 3474.13   1
  -4   0   7-12.1288 44.6443   1
  -4   0   8 227.057 67.4321   1
  -4   0   9  45.875 46.2078   1
  -4   0  10 6985.14 287.074   1
  -4   0  11-55.1564 51.3168   1
  -4   0  12 1149.78 115.714   1
  -4   0  13-110.912 72.2945   1
  -4   0  14 120.856 39.0195   1
  -4   0  15-31.0714 51.4723   1
  -4   0  16 2753.32 198.019   1
  -4   0  17-57.1756 63.4929   1
  -4   0  18 24.8958 50.2467   1
  -4   0  19 6.12643 54.1605   1
  -4   0  20 404.522 91.8738   1
  -4   0  21-65.1601 70.9121   1
  -4   0  22 415.314 106.766   1
  -4   0  23-24.9042 56.3526   1
  -4   0  24 335.286 111.663   1
  -4   0  25 199.878 81.4362   1
  -4   0  26 2262.28 298.499   1
  -4   1   1132409.0 2920.29   1
  -4   1   2 1377.96 84.2252   1
  -4   1   359852.90 1311.63   1
  -4   1   4 7018.17 194.506   1
  -4   1   5 341.685  37.698   1
  -4   1   6 2.76984 24.0038   1
  -4   1   7 5141.62 148.368   1
  -4   1   8 4936.01 145.395   1
  -4   1   9 2214.48  145.33   1
  -4   1  10 1371.93 88.7556   1
  -4   1  11 916.542 70.5407   1
  -4   1  12 70.8449 61.6995   1
  -4   1  13 2436.83 170.059   1
  -4   1  14 1795.79  103.35   1
  -4   1  15-64.9987 55.7235   1
  -4   1  16 582.606 107.234   1
  -4   1  17  337.78 102.342   1
  -4   1  18-24.6522 56.6306   1
  -4   1  19 459.886 62.3233   1
  -4   1  20-14.8405 64.1982   1
  -4   1  21-58.8236 67.5056   1
  -4   1  22-14.7429 58.6737   1
  -4   1  23 1013.67 112.352   1
  -4   1  24 490.667 73.1112   1
  -4   1  25 503.779 96.9973   1
  -4   1  26 32.2061 68.9989   1
  -4   2   1 2037.32 59.9709   1
  -4   2   294576.60 2084.06   1
  -4   2   310173.60 244.236   1
  -4   2   4 8064.02 250.771   1
  -4   2   511398.30 276.823   1
  -4   2   6 8011.34 208.205   1
  -4   2   7 1449.76 90.2152   1
  -4   2   812162.60  294.59   1
  -4   2   924344.00 553.008   1
  -4   2  10 1416.15  70.388   1
  -4   2  11 -19.229 43.2364   1
  -4   2  12 2371.25 118.583   1
  -4   2  13 36.5634 47.7459   1
  -4   2  14 401.851 48.0217   1
  -4   2  15-27.0138 284.301   1
  -4   2  16 779.877 77.5119   1
  -4   2  17 413.189 52.3739   1
  -4   2  18 641.289 69.1339   1
  -4   2  19 22.4325 32.2607   1
  -4   2  20 334.438 103.009   1
  -4   2  21 566.525 76.5595   1
  -4   2  22 84.6047 100.022   1
  -4   2  23 593.823 90.4675   1
  -4   2  24 196.989 68.0185   1
  -4   2  25 308.787 129.141   1
  -4   3   1 2745.09 89.7474   1
  -4   3   211610.20 301.417   1
  -4   3   3 262.771 48.0525   1
  -4   3   4 4401.16 252.408   1
  -4   3   522424.80  846.16   1
  -4   3   6 7923.49 209.375   1
  -4   3   7 8139.33  215.12   1
  -4   3   823284.10  530.97   1
  -4   3   9 2004.28 71.9369   1
  -4   3  10 2768.80  108.99   1
  -4   3  11  24.169 19.8438   1
  -4   3  12 3461.76 144.615   1
  -4   3  13 84.8247 33.5396   1
  -4   3  14 82.2168 33.3586   1
  -4   3  15 0.67415 38.9123   1
  -4   3  16 162.632 35.8889   1
  -4   3  17 535.133 67.3868   1
  -4   3  18 444.729 84.1481   1
  -4   3  19 2494.91 149.477   1
  -4   3  20-2.53274 48.6237   1
  -4   3  21 293.233 67.3042   1
  -4   3  22 179.359 81.9888   1
  -4   3  23 198.896 87.1236   1
  -4   3  24 471.936 137.561   1
  -4   4   1 936.695 48.9424   1
  -4   4   2 4805.59 136.235   1
  -4   4   3 7339.16 196.128   1
  -4   4   424964.00 578.566   1
  -4   4   5 729.976 61.0915   1
  -4   4   6 2094.35  103.16   1
  -4   4   7 3307.20 142.406   1
  -4   4   8 450.489 48.1942   1
  -4   4   9 7713.18 219.802   1
  -4   4  10 331.835 66.3531   1
  -4   4  11 3598.75 153.503   1
  -4   4  12 484.941 48.8528   1
  -4   4  13 33.8551 54.7158   1
  -4   4  14 1194.57 137.681   1
  -4   4  15  187.45 69.1942   1
  -4   4  16 1022.03 75.2616   1
  -4   4  17 1318.83 150.161   1
  -4   4  18 195.594  77.332   1
  -4   4  19 217.372 70.7282   1
  -4   4  20 7.98989 50.0807   1
  -4   4  21-65.3314 72.9617   1
  -4   4  22 75.6868  74.782   1
  -4   4  23 362.577 120.073   1
  -4   4  24 178.497 97.0506   1
  -4   5   1 1778.78 69.1222   1
  -4   5   2 1340.69 60.5915   1
  -4   5   3 257.581 37.0526   1
  -4   5   4  79.212 55.3993   1
  -4   5   5 1113.94 66.5433   1
  -4   5   614448.60 378.858   1
  -4   5   7 6821.90 216.426   1
  -4   5   8 42.0155 27.7788   1
  -4   5   9 156.821  34.064   1
  -4   5  10 4745.94 155.615   1
  -4   5  11 1024.81 79.1585   1
  -4   5  12 1448.37 80.9081   1
  -4   5  13 5370.05 276.435   1
  -4   5  14 801.038 113.242   1
  -4   5  15-97.5319 66.0756   1
  -4   5  16 2455.07 201.957   1
  -4   5  17-15.3713 58.2767   1
  -4   5  18 205.523 70.5976   1
  -4   5  19 16.3418 49.3492   1
  -4   5  20 227.036 87.2624   1
  -4   5  21 93.5619 64.9237   1
  -4   5  22 156.321 84.0154   1
  -4   5  23 315.307 111.707   1
  -4   6   1 5253.81 190.218   1
  -4   6   2 2232.60 95.4581   1
  -4   6   3 954.984 69.3834   1
  -4   6   4  230.47 82.4584   1
  -4   6   5 114.164 35.7383   1
  -4   6   620350.00 483.213   1
  -4   6   7 9371.52  268.89   1
  -4   6   8 1023.91 115.571   1
  -4   6   9 3364.06  121.82   1
  -4   6  10 1929.15 180.639   1
  -4   6  11 898.446 150.301   1
  -4   6  12 1332.55 97.4328   1
  -4   6  13 72.7446 38.8404   1
  -4   6  14-30.5139  47.692   1
  -4   6  15 112.431  61.062   1
  -4   6  16 75.1284  56.324   1
  -4   6  17-33.3308 51.6549   1
  -4   6  18 313.479 84.5846   1
  -4   6  19  810.70 138.115   1
  -4   6  20 178.452 80.9691   1
  -4   6  21-52.2585 59.1432   1
  -4   6  22 60.3607 69.4426   1
  -4   7   1  86.523 29.2907   1
  -4   7   2 546.385 70.1076   1
  -4   7   3 124.356 37.7513   1
  -4   7   4 6647.58 247.655   1
  -4   7   5  478.88 39.2111   1
  -4   7   6 2344.12 92.3717   1
  -4   7   7 408.753 44.4538   1
  -4   7   8 559.819 42.5961   1
  -4   7   9 408.758 44.8197   1
  -4   7  10 945.116 71.3249   1
  -4   7  11 4159.82 302.293   1
  -4   7  12 263.691  129.86   1
  -4   7  13 959.158  125.88   1
  -4   7  14 1278.68 112.005   1
  -4   7  15 499.436 172.546   1
  -4   7  16 35.5872 54.1971   1
  -4   7  17 1772.28 297.569   1
  -4   7  18 116.228 206.737   1
  -4   7  19 472.643 145.835   1
  -4   8   1 44.8685 75.4116   1
  -4   8   2 222.797 176.852   1
  -4   8   3  187.32 97.3573   1
  -4   8   4 1728.57 107.983   1
  -4   8   5 3564.77 265.237   1
  -4   8   6 392.777 90.5563   1
  -4   8   7  706.03  88.453   1
  -4   8   8 455.627 69.5007   1
  -4   8   9 746.294 86.1449   1
  -4   8  10 271.011 60.3048   1
  -4   8  11 1168.40  153.54   1
  -4   8  12 281.631 100.184   1
  -4   8  13-14.1181 100.732   1
  -4   8  14 8.11833 64.9993   1
  -4   8  15 42.7337 67.1349   1
  -4   8  16 342.906 121.721   1
  -4   8  17 77.9605 103.177   1
  -4   9   1 540.769 75.5655   1
  -4   9   2 622.184 83.1493   1
  -4   9   3 2093.88 216.224   1
  -4   9   4 55.8221 83.6817   1
  -4   9   5 1238.91 118.872   1
  -4   9   6 179.991 105.026   1
  -4   9   7 1572.95 160.551   1
  -4   9   8 179.939 91.4942   1
  -4   9   9 1042.35 117.142   1
  -4   9  10 39.4204 42.4893   1
  -4   9  11 85.3386  57.066   1
  -4   9  12 27.2552  48.671   1
  -4   9  13 69.0306 56.8214   1
  -4   9  14 68.0876 61.9635   1
  -4   9  16 892.218 187.878   1
  -4  10   1 102.762 48.4948   1
  -4  10   2 413.301 103.811   1
  -4  10   3 4.35768 63.3773   1
  -4  10   4 515.281 130.857   1
  -4  10   5 1130.30 190.874   1
  -4  10   6 150.173  95.683   1
  -4  10   7 103.474 56.8312   1
  -4  10   8-11.2707 67.4706   1
  -4  10   9 112.529 59.5101   1
  -4  10  10-60.8012 88.2312   1
  -3   0   3 35.9815 36.4067   1
  -3   0   4 856.441  58.894   1
  -3   0   5 14.7898 32.2768   1
  -3   0   617298.00 430.653   1
  -3   0   7 13.4107 26.3159   1
  -3   0   8124030.0 2663.87   1
  -3   0   9 29.3525 53.1133   1
  -3   0  10 1060.09 103.197   1
  -3   0  11-100.214 67.4063   1
  -3   0  12-31.8382 48.4034   1
  -3   0  13 -106.51 71.5654   1
  -3   0  14 94.2843 50.2718   1
  -3   0  15-43.4883 55.3408   1
  -3   0  16 118.683  49.854   1
  -3   0  17-21.1375 48.2733   1
  -3   0  18 2314.46 201.908   1
  -3   0  19 15.3007 48.7831   1
  -3   0  20-32.3115 63.8821   1
  -3   0  21-115.319 70.8372   1
  -3   0  22 132.526 71.0908   1
  -3   0  23 62.7173 59.9295   1
  -3   0  24 903.511 117.222   1
  -3   0  25 154.798 92.6053   1
  -3   0  26 184.092 94.9145   1
  -3   1   1 7949.45 188.528   1
  -3   1   284901.50 1827.82   1
  -3   1   3 4773.74 160.969   1
  -3   1   488365.30 1891.99   1
  -3   1   5 200.988  25.233   1
  -3   1   635345.30  788.12   1
  -3   1   7 712.891 38.4264   1
  -3   1   8 9643.74 256.143   1
  -3   1   9 510.999 40.1904   1
  -3   1  1019261.20 485.568   1
  -3   1  11 174.829 39.3958   1
  -3   1  12 1238.96 85.7525   1
  -3   1  13 132.124 32.6802   1
  -3   1  14-53.1086 61.9866   1
  -3   1  15-55.3147  54.366   1
  -3   1  16 460.457 51.6548   1
  -3   1  17 623.757 63.8643   1
  -3   1  18 178.654 57.1104   1
  -3   1  19 361.972 88.0806   1
  -3   1  20-3.43825 53.0951   1
  -3   1  21-67.6076 134.593   1
  -3   1  22 96.6399 44.3479   1
  -3   1  23 578.916 73.6738   1
  -3   1  24 261.643 69.8788   1
  -3   1  25 751.601 97.4683   1
  -3   1  26  100.11 76.2661   1
  -3   2   118717.90 429.173   1
  -3   2   266336.30 1474.20   1
  -3   2   314099.80 346.648   1
  -3   2   432732.00 721.852   1
  -3   2   5 9545.47 230.191   1
  -3   2   6 166.243 18.8344   1
  -3   2   7 3866.35 109.542   1
  -3   2   8-8.72314 39.6249   1
  -3   2   9 175.197 26.1854   1
  -3   2  10 2512.52  97.213   1
  -3   2  11 1573.60 92.9894   1
  -3   2  12 6106.44 207.542   1
  -3   2  13 1886.95 103.774   1
  -3   2  14 501.674 51.6495   1
  -3   2  15 614.146 121.664   1
  -3   2  16-13.2677 66.0135   1
  -3   2  17-53.3144 54.7152   1
  -3   2  18-4.10748 87.6478   1
  -3   2  19 33.4609  31.087   1
  -3   2  20-95.6078 65.8673   1
  -3   2  21 164.564 37.5679   1
  -3   2  22 19.8927 36.3623   1
  -3   2  23 50.8606 39.6575   1
  -3   2  24 79.9282 48.4741   1
  -3   2  25 389.554  146.26   1
  -3   3   111776.80 375.461   1
  -3   3   242416.80 1128.42   1
  -3   3   321115.30 683.432   1
  -3   3   4 4176.74 168.599   1
  -3   3   538931.10 827.947   1
  -3   3   6 2403.93 80.8952   1
  -3   3   7 9607.20 233.765   1
  -3   3   8  895.00 42.7239   1
  -3   3   9 8693.40 266.252   1
  -3   3  10 6214.90 165.996   1
  -3   3  11 4007.52 130.109   1
  -3   3  12 104.233 29.7003   1
  -3   3  13 1962.53 184.362   1
  -3   3  14 1274.68 85.3809   1
  -3   3  15 103.912 63.9813   1
  -3   3  16 2052.55 118.162   1
  -3   3  17 4329.21 188.422   1
  -3   3  18 25.4338 66.2254   1
  -3   3  19 116.901 125.546   1
  -3   3  20  35.349 29.7218   1
  -3   3  21 56.1215 35.9431   1
  -3   3  22 244.746 92.5947   1
  -3   3  23 239.241 93.1694   1
  -3   3  24 189.656 100.989   1
  -3   4   141020.50  916.02   1
  -3   4   2 5824.81 163.243   1
  -3   4   3 2236.24 118.434   1
  -3   4   4 6163.42 239.205   1
  -3   4   5 1092.00 55.4151   1
  -3   4   6 667.091 38.3625   1
  -3   4   7 5372.42 175.669   1
  -3   4   8 731.981 103.309   1
  -3   4   9 1212.94 52.1545   1
  -3   4  10-10.1295 21.4489   1
  -3   4  11 3628.61 111.779   1
  -3   4  12 3523.46 132.323   1
  -3   4  13 5837.23 188.201   1
  -3   4  14 1808.24 209.885   1
  -3   4  15-5.00321 93.6659   1
  -3   4  16-33.8163 41.2515   1
  -3   4  17 73.5327 57.9743   1
  -3   4  18 469.004 99.4835   1
  -3   4  19 535.672 105.849   1
  -3   4  20 143.761 83.8146   1
  -3   4  21 95.1556 54.8539   1
  -3   4  22-71.2022 70.6336   1
  -3   4  23 76.6209 68.3827   1
  -3   5   1 2753.42 91.5976   1
  -3   5   2 5.64486 19.1303   1
  -3   5   3 2069.71 96.7806   1
  -3   5   4 300.727 43.0941   1
  -3   5   5 1275.08 71.6889   1
  -3   5   6 72.1213 28.1354   1
  -3   5   7 8577.58  272.55   1
  -3   5   8 2013.10 96.2108   1
  -3   5   910886.30 585.694   1
  -3   5  10 4405.75 144.556   1
  -3   5  11 4918.46 158.643   1
  -3   5  12 3493.79 214.512   1
  -3   5  13 316.391 65.2769   1
  -3   5  14-156.815 68.9358   1
  -3   5  15 21.4789  45.455   1
  -3   5  16 -53.694 59.3859   1
  -3   5  17 85.2283 46.4616   1
  -3   5  18-68.7115 66.5837   1
  -3   5  19 134.763 69.1502   1
  -3   5  20 615.304 127.221   1
  -3   5  21 35.8729 50.0176   1
  -3   5  22 110.555 85.6106   1
  -3   5  23 31.8882 58.8418   1
  -3   6   124926.40 579.737   1
  -3   6   2 5213.20 233.065   1
  -3   6   322047.70 547.689   1
  -3   6   4 112.119 47.7581   1
  -3   6   5 1654.48 74.8024   1
  -3   6   6 3507.85 117.402   1
  -3   6   7 557.223 44.3524   1
  -3   6   8 3734.86 127.848   1
  -3   6   9 207.294 31.9054   1
  -3   6  10 4658.88 183.885   1
  -3   6  11  141.95 57.8841   1
  -3   6  12 343.187 56.0265   1
  -3   6  13 641.643 121.354   1
  -3   6  14 873.253 126.397   1
  -3   6  15  419.54 89.2871   1
  -3   6  16 1442.72 158.457   1
  -3   6  17 833.843 125.599   1
  -3   6  18  12.974 51.3977   1
  -3   6  19 204.912 83.9475   1
  -3   6  20 416.348  112.65   1
  -3   6  21 314.883 107.707   1
  -3   6  22 212.598 114.323   1
  -3   7   1 2964.06 152.077   1
  -3   7   2 66.8435 48.9142   1
  -3   7   3 1550.05 89.7559   1
  -3   7   4 1580.69 83.4264   1
  -3   7   5 5204.38 157.433   1
  -3   7   6 1769.82 77.4749   1
  -3   7   7 4175.97 154.414   1
  -3   7   8 1600.89  96.807   1
  -3   7   9 230.894  36.193   1
  -3   7  10 860.447  79.513   1
  -3   7  11 1184.91 143.641   1
  -3   7  12 14.6196 30.4444   1
  -3   7  13 506.789 68.7855   1
  -3   7  14 228.426 59.1919   1
  -3   7  15 687.711 88.5954   1
  -3   7  16 298.481 64.3422   1
  -3   7  17 121.911  85.955   1
  -3   7  18 1416.69 216.094   1
  -3   7  19 144.716  113.99   1
  -3   8   1 1401.91 108.503   1
  -3   8   2 1680.03 123.455   1
  -3   8   3 7370.57 307.131   1
  -3   8   4 173.235 47.1621   1
  -3   8   5 7675.45 299.587   1
  -3   8   6 136.262 55.2067   1
  -3   8   7 925.946 95.9708   1
  -3   8   8 317.246 62.1278   1
  -3   8   9 1717.99 132.915   1
  -3   8  10 23.1782  34.035   1
  -3   8  11 64.0293 46.0997   1
  -3   8  12 352.483 66.7073   1
  -3   8  13 102.562 88.9133   1
  -3   8  14 -56.675 87.6827   1
  -3   8  15 121.562 81.0203   1
  -3   8  16 743.297 160.411   1
  -3   8  17 389.818 145.968   1
  -3   8  18  376.63 140.321   1
  -3   9   1 176.266 45.5619   1
  -3   9   2 25.2038 64.3191   1
  -3   9   3 46.8122 68.8589   1
  -3   9   4 266.841 97.8922   1
  -3   9   5 1083.13 113.403   1
  -3   9   6 27.8839  104.58   1
  -3   9   7 604.268 87.0096   1
  -3   9   8 1329.75 132.649   1
  -3   9   9 88.2227 55.7184   1
  -3   9  10 361.585 76.1062   1
  -3   9  11 831.153 110.827   1
  -3   9  12 168.806 64.1557   1
  -3   9  13 76.2227 50.9411   1
  -3   9  14 242.145 76.9834   1
  -3   9  15 24.5648 53.6314   1
  -3   9  16 218.533 109.997   1
  -3  10   1 731.977 104.409   1
  -3  10   2 58.6629 73.8968   1
  -3  10   3 146.591 93.4279   1
  -3  10   4  88.973 87.5505   1
  -3  10   5 158.006 96.5598   1
  -3  10   6 13.1872 44.4975   1
  -3  10   7  17.087 101.695   1
  -3  10   8 32.8578 69.8408   1
  -3  10   9-83.5856 85.9032   1
  -3  10  10-63.2919 84.0468   1
  -2   0   3 119.336  37.967   1
  -2   0   423265.60 543.545   1
  -2   0   5 19.0769 26.7576   1
  -2   0   685865.90 1930.82   1
  -2   0   7 31.1066 25.6126   1
  -2   0   812316.90 564.248   1
  -2   0   9 -15.022 38.4962   1
  -2   0  10 4148.75 215.483   1
  -2   0  11-48.8023 60.0659   1
  -2   0  1210127.20 366.095   1
  -2   0  13-55.5611 57.6095   1
  -2   0  14 533.222 80.1468   1
  -2   0  15 18.8625 48.6826   1
  -2   0  16 31.2923 54.1607   1
  -2   0  17 4.32545 52.8631   1
  -2   0  18-33.8669 53.4504   1
  -2   0  19 -56.414 57.6723   1
  -2   0  20  408.96 98.5903   1
  -2   0  21 1.30492 60.3782   1
  -2   0  22 288.825 93.4132   1
  -2   0  23 28.9981 41.2612   1
  -2   0  24 640.192 139.937   1
  -2   0  25 237.176 110.511   1
  -2   0  26 455.438 140.879   1
  -2   1   1 7621.12 196.547   1
  -2   1   226692.60 584.147   1
  -2   1   333123.90  730.66   1
  -2   1   426192.20 649.188   1
  -2   1   5 2459.51 79.0543   1
  -2   1   6 2159.86  99.727   1
  -2   1   713048.00  320.64   1
  -2   1   8 3482.24 121.142   1
  -2   1   913410.20 334.776   1
  -2   1  10-7.77558 117.243   1
  -2   1  11 1775.49 107.655   1
  -2   1  12 1696.58 104.751   1
  -2   1  13 393.057 99.8663   1
  -2   1  14 1224.96 137.589   1
  -2   1  15 2809.19 199.221   1
  -2   1  16 81.4643 94.5416   1
  -2   1  17 1688.14 176.695   1
  -2   1  18 395.341 104.349   1
  -2   1  19 -14.286 131.941   1
  -2   1  20 341.526  56.514   1
  -2   1  21 15.1884 29.2624   1
  -2   1  22-3.13884  53.134   1
  -2   1  23 267.086 83.3699   1
  -2   1  24 159.439 70.2792   1
  -2   1  25 127.202 63.5051   1
  -2   1  26 86.8189 75.7781   1
  -2   2   1 5305.04 165.802   1
  -2   2   216187.50 420.028   1
  -2   2   3 250.703 22.1852   1
  -2   2   420456.40 460.854   1
  -2   2   5  12.051 12.0126   1
  -2   2   6 1322.05 50.1199   1
  -2   2   716428.30 437.711   1
  -2   2   8 643.793 38.1564   1
  -2   2   9 4110.26  132.09   1
  -2   2  10 -11.377 32.5451   1
  -2   2  11 1316.18 88.0533   1
  -2   2  12 1038.04 75.7333   1
  -2   2  13 1186.37 79.9145   1
  -2   2  14 3459.16 245.858   1
  -2   2  15  359.51  151.77   1
  -2   2  16 2.62088 47.1895   1
  -2   2  17  520.33 64.8702   1
  -2   2  18-27.2083 49.7436   1
  -2   2  19 785.385 69.7225   1
  -2   2  20 130.716 40.5424   1
  -2   2  21-14.9081 53.1269   1
  -2   2  22  243.86 95.6188   1
  -2   2  23 307.608 67.0015   1
  -2   2  24 154.536 87.3986   1
  -2   3   1 125.674 29.9772   1
  -2   3   263535.90 1459.69   1
  -2   3   3 3492.03 118.597   1
  -2   3   417320.50 395.532   1
  -2   3   5  719.43 42.2299   1
  -2   3   611227.10 273.112   1
  -2   3   711921.30 287.482   1
  -2   3   8 941.015  43.305   1
  -2   3   9  582.76 34.2054   1
  -2   3  10 1038.86 55.5517   1
  -2   3  11 302.888 31.4513   1
  -2   3  12 1791.01 97.1533   1
  -2   3  13 345.316 42.6895   1
  -2   3  14 928.429 71.2771   1
  -2   3  15 367.458 70.6524   1
  -2   3  16 4771.13 185.948   1
  -2   3  17 138.579 119.782   1
  -2   3  18-42.5795 44.3828   1
  -2   3  19 343.038 54.5489   1
  -2   3  20 41.7772 70.1043   1
  -2   3  21  98.514 64.5101   1
  -2   3  22-20.1083 53.1271   1
  -2   3  23-24.6938 60.4266   1
  -2   3  24 21.8012  51.641   1
  -2   4   1 5801.13 204.291   1
  -2   4   2  975.60 50.3922   1
  -2   4   3 6917.69  186.11   1
  -2   4   4 2086.17 79.2806   1
  -2   4   5 388.406 29.4596   1
  -2   4   6 1383.55 68.1347   1
  -2   4   7 7767.53 241.465   1
  -2   4   8 18.0189 15.7163   1
  -2   4   9  111.77 16.2228   1
  -2   4  10 195.156  24.557   1
  -2   4  11 4074.76 138.243   1
  -2   4  12-0.66199  27.992   1
  -2   4  13 2663.79 112.655   1
  -2   4  14 34.5514 23.4327   1
  -2   4  15 1374.94 82.7094   1
  -2   4  16 1219.31 83.8437   1
  -2   4  17-28.0611  51.117   1
  -2   4  18-2.69337 48.3593   1
  -2   4  19-66.8568 68.0109   1
  -2   4  20 400.667  103.66   1
  -2   4  21 76.5012 73.0931   1
  -2   4  22-5.60509 61.5391   1
  -2   4  23 91.4612 62.1085   1
  -2   5   1 2368.78 83.6168   1
  -2   5   2 24.8438 18.1381   1
  -2   5   3 1766.44 138.154   1
  -2   5   4 792.523  47.641   1
  -2   5   5 2069.40 71.0941   1
  -2   5   6 1071.89 49.0013   1
  -2   5   7 946.916 82.2614   1
  -2   5   8  390.77 85.8352   1
  -2   5   9 862.086  105.65   1
  -2   5  10 7799.96 212.765   1
  -2   5  11 1775.36  143.59   1
  -2   5  12 -6.1395 45.5407   1
  -2   5  13 17.6855 41.5465   1
  -2   5  14 474.108 88.2952   1
  -2   5  15 678.476  106.00   1
  -2   5  16-86.6552 67.3496   1
  -2   5  17-33.5259  56.629   1
  -2   5  18 221.314 76.1893   1
  -2   5  19  431.02 101.056   1
  -2   5  20 256.523 88.9881   1
  -2   5  21 973.549 161.811   1
  -2   5  22 63.5254 53.0692   1
  -2   5  23-0.10751  66.567   1
  -2   6   1 4425.87 225.377   1
  -2   6   2 378.582 47.7241   1
  -2   6   3 3957.38 171.086   1
  -2   6   4 3388.91 115.471   1
  -2   6   5 337.476 26.5445   1
  -2   6   6 876.994 48.5929   1
  -2   6   7 79.0976 42.9552   1
  -2   6   8 1743.32  161.72   1
  -2   6   9  160.28 27.7505   1
  -2   6  10 57.1528 69.1752   1
  -2   6  11 2907.83 143.895   1
  -2   6  12 9.03933 32.5455   1
  -2   6  13 3174.68 160.111   1
  -2   6  14  148.29 44.4715   1
  -2   6  15 1721.81 165.221   1
  -2   6  16  238.56 79.7612   1
  -2   6  17 70.0682 56.9968   1
  -2   6  18  187.59  78.735   1
  -2   6  19 400.481 108.566   1
  -2   6  20 26.2477 49.6103   1
  -2   6  21  113.62 75.0847   1
  -2   6  22 271.747 104.791   1
  -2   7   1 1347.59 97.5195   1
  -2   7   2 5979.85 177.938   1
  -2   7   3 1836.18 81.9311   1
  -2   7   4 2579.30 109.439   1
  -2   7   5  757.13 48.3809   1
  -2   7   6 1131.20 59.4136   1
  -2   7   7 25.8426 23.6966   1
  -2   7   8  412.31  45.549   1
  -2   7   9 2801.60 145.525   1
  -2   7  10 569.983 87.5801   1
  -2   7  11  392.36 121.445   1
  -2   7  12 644.322 72.3524   1
  -2   7  13 8.12827 36.3988   1
  -2   7  14 296.511 75.4968   1
  -2   7  15 348.065 154.947   1
  -2   7  16 709.707 186.506   1
  -2   7  17 379.834 118.716   1
  -2   7  18 405.581 141.531   1
  -2   7  19-54.1104 68.3183   1
  -2   8   1 315.819 98.7242   1
  -2   8   2 1439.22 112.185   1
  -2   8   3 2235.44 120.408   1
  -2   8   4 221.114 157.026   1
  -2   8   5 179.425 56.9566   1
  -2   8   6 1503.87 122.166   1
  -2   8   7 2329.03 152.137   1
  -2   8   8 936.156 99.3638   1
  -2   8   9 3034.71 199.144   1
  -2   8  10 17.0542  40.088   1
  -2   8  11 757.482 96.7069   1
  -2   8  12 574.872 86.6646   1
  -2   8  13 75.8947 43.1885   1
  -2   8  14-167.053 99.1929   1
  -2   8  15 263.101 101.229   1
  -2   8  16 52.3351 50.7831   1
  -2   8  17 451.156 97.8111   1
  -2   8  18 784.903 186.952   1
  -2   9   1 192.372 51.8755   1
  -2   9   2 330.544 61.4557   1
  -2   9   3 72.8373  70.343   1
  -2   9   4 922.709 100.832   1
  -2   9   5-52.9356 158.371   1
  -2   9   6 2325.72 167.941   1
  -2   9   7 199.946 62.9587   1
  -2   9   8 304.566 96.8596   1
  -2   9   9 58.8708 46.0656   1
  -2   9  10 283.033 77.1922   1
  -2   9  11 145.614 59.8677   1
  -2   9  12-5.85716 67.7556   1
  -2   9  13-36.9224 156.859   1
  -2   9  14 154.293 168.726   1
  -2   9  15 26.0086  74.737   1
  -2   9  16 66.0087 80.2136   1
  -2  10   1 51.6497 47.7941   1
  -2  10   2 365.009 110.199   1
  -2  10   3 33.1623 69.2176   1
  -2  10   4 183.983 90.5234   1
  -2  10   5 27.1205  61.645   1
  -2  10   6 350.051 85.1789   1
  -2  10   7 123.184 126.989   1
  -2  10   8 103.672 107.488   1
  -2  10   9-36.9044  144.26   1
  -2  10  10 438.774 128.424   1
  -1   0   3 30.7268 28.3901   1
  -1   0   4137597.0 3808.83   1
  -1   0   5 23.9375 37.6662   1
  -1   0   683994.70 2592.25   1
  -1   0   7-59.8131 60.7411   1
  -1   0   858182.80 1259.61   1
  -1   0   9-60.8868 47.9051   1
  -1   0  10 7472.66 296.538   1
  -1   0  11-24.8114 53.9528   1
  -1   0  12 9.99628 46.0985   1
  -1   0  13 44.5778 43.3475   1
  -1   0  14 2911.30 197.038   1
  -1   0  15 88.1527 63.2607   1
  -1   0  16 1854.51 180.245   1
  -1   0  17 108.979 72.1675   1
  -1   0  18 122.758 63.3551   1
  -1   0  19-32.1935 59.9148   1
  -1   0  20 192.797 65.1925   1
  -1   0  21-119.551 86.9028   1
  -1   0  22 108.654 46.7986   1
  -1   0  23-156.248 75.1967   1
  -1   0  24 139.456  74.405   1
  -1   0  25 34.5453 65.6581   1
  -1   1   2 149.274 21.4249   1
  -1   1   3250147.0 5249.57   1
  -1   1   445769.90 1037.55   1
  -1   1   520208.70  473.13   1
  -1   1   6 4173.36 120.204   1
  -1   1   7 360.098 37.5705   1
  -1   1   8 199.318 28.2588   1
  -1   1   9 4668.61 152.058   1
  -1   1  1017383.00 446.005   1
  -1   1  11 27.9373 63.3338   1
  -1   1  12-28.0186 74.5682   1
  -1   1  13  599.36 117.844   1
  -1   1  14 167.305 159.328   1
  -1   1  15 2431.52 307.697   1
  -1   1  16 6129.10 317.502   1
  -1   1  17 115.081 92.2759   1
  -1   1  18 189.328 49.9619   1
  -1   1  19-30.9425 76.1991   1
  -1   1  20 39.0236 27.8071   1
  -1   1  21-99.2286 65.5033   1
  -1   1  22-52.7805 70.9978   1
  -1   1  23-20.9744 57.3463   1
  -1   1  24 1226.47  137.94   1
  -1   1  25  55.061 51.7954   1
  -1   1  26 294.312 122.868   1
  -1   2   1164957.0 3617.65   1
  -1   2   280507.80 1771.41   1
  -1   2   326154.10 582.955   1
  -1   2   416173.10 369.814   1
  -1   2   5 1906.91 61.6492   1
  -1   2   6  120.13 16.7302   1
  -1   2   7 8138.73 214.016   1
  -1   2   834127.10 833.997   1
  -1   2   912431.50  307.38   1
  -1   2  10 85.7456 28.3125   1
  -1   2  11 29.7555 21.6881   1
  -1   2  12  79.961 31.0373   1
  -1   2  13 1.97328 57.1233   1
  -1   2  14 1558.25 263.826   1
  -1   2  15 83.2124 91.7279   1
  -1   2  16 81.1796 133.841   1
  -1   2  17 1691.10 110.796   1
  -1   2  18 239.257 94.5809   1
  -1   2  19 4.84308 107.011   1
  -1   2  20-16.4618 61.1928   1
  -1   2  21 490.653 78.4441   1
  -1   2  22-8.57526 51.3255   1
  -1   2  23 151.682 44.5989   1
  -1   2  24 153.176 115.023   1
  -1   3   138512.30 890.432   1
  -1   3   228036.10 879.876   1
  -1   3   3 7115.49 251.501   1
  -1   3   418683.00 423.351   1
  -1   3   522301.60 491.062   1
  -1   3   6 520.762 64.4226   1
  -1   3   7 1.18073 14.8834   1
  -1   3   8 511.926 44.2926   1
  -1   3   9 7229.77 195.253   1
  -1   3  10 1084.18 52.9281   1
  -1   3  11 97.3705  20.119   1
  -1   3  12 3103.08  105.58   1
  -1   3  13 1129.46 77.3628   1
  -1   3  14 377.703 42.2747   1
  -1   3  15 1107.46 133.765   1
  -1   3  16 213.878 132.222   1
  -1   3  17 227.882 65.0776   1
  -1   3  18 220.677  116.00   1
  -1   3  19-24.9609 85.8662   1
  -1   3  20 99.9348 39.6869   1
  -1   3  21 1625.29 193.958   1
  -1   3  22 169.342 82.7505   1
  -1   3  23 -52.547 68.8089   1
  -1   3  24-11.9007 66.1499   1
  -1   4   125829.50  588.83   1
  -1   4   2 211.356 31.6007   1
  -1   4   310197.20 258.145   1
  -1   4   4 193.381 20.5531   1
  -1   4   514216.80 342.015   1
  -1   4   6 9436.00 256.971   1
  -1   4   7 1303.73 64.5272   1
  -1   4   8 4112.00 150.186   1
  -1   4   9 141.373 16.8113   1
  -1   4  10 748.308 51.2098   1
  -1   4  11 -18.184 56.4285   1
  -1   4  12 690.677 48.0037   1
  -1   4  13-49.4258 39.4882   1
  -1   4  14 16.0504 22.5798   1
  -1   4  15 389.994 43.3943   1
  -1   4  16 1078.82  79.172   1
  -1   4  17 573.086 104.668   1
  -1   4  18 229.704 79.7365   1
  -1   4  19 391.421 106.113   1
  -1   4  20 1103.43  161.36   1
  -1   4  21 131.726 74.7188   1
  -1   4  22 282.953 70.8866   1
  -1   4  23-3.66127 75.6269   1
  -1   5   1 1731.56 78.8813   1
  -1   5   2 1540.16 68.2453   1
  -1   5   3 197.338 22.0527   1
  -1   5   4 161.482 21.6758   1
  -1   5   5 8288.85  204.90   1
  -1   5   6 3222.22 98.2358   1
  -1   5   7 4709.05 155.204   1
  -1   5   8 7387.27 437.991   1
  -1   5   9 1591.99 113.367   1
  -1   5  10 1674.93 130.567   1
  -1   5  11 631.703 81.9198   1
  -1   5  12 909.871  104.09   1
  -1   5  13 5451.56 271.438   1
  -1   5  14 4462.65 260.361   1
  -1   5  15 6.17651 44.3249   1
  -1   5  16 1215.18 144.545   1
  -1   5  17 589.751 111.844   1
  -1   5  18 524.053 109.469   1
  -1   5  19 162.194 69.1273   1
  -1   5  20 180.162  83.617   1
  -1   5  21 135.702 126.613   1
  -1   5  22  135.82 79.9055   1
  -1   5  23 129.853 89.8431   1
  -1   6   1 103.963 41.7155   1
  -1   6   2 2928.57 103.776   1
  -1   6   3 5840.66  215.88   1
  -1   6   4  424.17 29.1705   1
  -1   6   5 2092.84 70.4945   1
  -1   6   6 14.8844 18.8786   1
  -1   6   7 8753.39 232.355   1
  -1   6   8 203.866 79.7019   1
  -1   6   9 203.212 38.3303   1
  -1   6  10 21.9913 29.9526   1
  -1   6  11 3094.30 382.943   1
  -1   6  12 324.342 167.509   1
  -1   6  13 51.5115 87.2241   1
  -1   6  14 91.0454 38.6387   1
  -1   6  15 1147.60 183.849   1
  -1   6  16 395.491 88.3466   1
  -1   6  17 2059.71 196.987   1
  -1   6  18 237.806 87.5992   1
  -1   6  19 258.825 89.8369   1
  -1   6  20 78.8276 96.5146   1
  -1   6  21 58.7106 68.6996   1
  -1   6  22 0.02069 54.2446   1
  -1   7   1 1650.83 76.2111   1
  -1   7   2 22.3798 45.5421   1
  -1   7   3 32.7862 30.1939   1
  -1   7   4 213.824 48.8917   1
  -1   7   5 63.1137 19.1518   1
  -1   7   6-10.6442 38.3651   1
  -1   7   7 685.137 54.9382   1
  -1   7   8 36.7216 27.1799   1
  -1   7   9 304.786 50.2204   1
  -1   7  10 49.3839 58.5308   1
  -1   7  11 1790.15 114.502   1
  -1   7  12 29.2896 40.8238   1
  -1   7  13-9.58456 115.517   1
  -1   7  14 243.919 52.0855   1
  -1   7  15 502.363 72.3385   1
  -1   7  16 217.474 92.9902   1
  -1   7  17 19.4272 70.6762   1
  -1   7  18 1138.11 186.178   1
  -1   7  19 29.1591 53.8982   1
  -1   8   1  499.44 65.4962   1
  -1   8   2 93.7821 29.1897   1
  -1   8   3 467.009 54.8457   1
  -1   8   4 375.433 133.648   1
  -1   8   5 223.732 46.2291   1
  -1   8   6 376.888  72.688   1
  -1   8   7 837.179 73.1094   1
  -1   8   8 806.327 190.381   1
  -1   8   9  100.16 57.7839   1
  -1   8  10 39.8096 71.7191   1
  -1   8  11 953.504 106.618   1
  -1   8  12 116.411 50.2187   1
  -1   8  13-1.13336 50.0504   1
  -1   8  14 20.9396 47.7621   1
  -1   8  15-89.3308 98.9491   1
  -1   8  16  7.8089 65.1001   1
  -1   8  17 226.615 75.5012   1
  -1   8  18 907.442 199.892   1
  -1   9   1-13.4315 56.5471   1
  -1   9   2 441.768  67.652   1
  -1   9   3 112.114 82.4986   1
  -1   9   4 89.1945  50.227   1
  -1   9   5 319.643 61.1245   1
  -1   9   6 457.172 82.6643   1
  -1   9   7 584.545 121.819   1
  -1   9   8 38.9058 65.6881   1
  -1   9   9 1095.91 125.418   1
  -1   9  10 830.771 117.982   1
  -1   9  11 904.251 119.857   1
  -1   9  12 459.871 88.4742   1
  -1   9  13 26.5464 47.3621   1
  -1   9  15 43.7024 69.6013   1
  -1   9  16-6.64041 65.9899   1
  -1  10   1 266.459 65.2998   1
  -1  10   2 236.992 74.3214   1
  -1  10   3 397.617 106.335   1
  -1  10   4 100.494 84.5314   1
  -1  10   5  941.63 178.015   1
  -1  10   6  168.01 64.4013   1
  -1  10   7 81.2275 121.649   1
  -1  10   8 29.9492 81.0575   1
  -1  10   9 189.338 68.0501   1
   0   0   3  43.903 46.5418   1
   0   0   447397.50 1040.09   1
   0   0   5-25.1094 35.9391   1
   0   0   627391.90  904.25   1
   0   0   7-18.8173 43.0918   1
   0   0   8 2928.78 174.101   1
   0   0   9-28.8155  54.363   1
   0   0  10 362.795 68.7777   1
   0   0  11 25.1137 37.6152   1
   0   0  12 5319.23 253.929   1
   0   0  13 51.7072 52.9144   1
   0   0  14 3862.65 231.903   1
   0   0  15 267.013 92.7853   1
   0   0  16 6401.35 318.342   1
   0   0  17 117.171 79.8053   1
   0   0  18 171.957 80.5278   1
   0   0  19-61.3213 59.8469   1
   0   0  20 60.5511 76.4411   1
   0   0  21 -75.072 69.6857   1
   0   0  22-13.6077 63.4255   1
   0   0  23-47.5554 59.2585   1
   0   0  24 152.198 77.0882   1
   0   0  25 27.5097 67.3847   1
   0   1   2 1182.60 86.4868   1
   0   1   312275.50 304.282   1
   0   1   4319672.0 6721.38   1
   0   1   535856.70 807.709   1
   0   1   619544.80 450.245   1
   0   1   7 44.1537 42.7283   1
   0   1   8 6351.59 182.946   1
   0   1   9 7804.09 216.013   1
   0   1  10 6692.01 277.453   1
   0   1  1110382.10 305.161   1
   0   1  12 112.458  61.737   1
   0   1  13 2296.94 125.339   1
   0   1  14 100.564  82.928   1
   0   1  15 464.324 134.847   1
   0   1  16 1050.23 91.6342   1
   0   1  17 3323.67 205.706   1
   0   1  18 94.7057 85.1672   1
   0   1  19 45.0754 37.3969   1
   0   1  20 273.326 53.3727   1
   0   1  21 56.9323 30.6883   1
   0   1  22 24.1052 38.2267   1
   0   1  23  242.51 64.6235   1
   0   1  24 205.215  76.201   1
   0   1  25 93.3511 56.6128   1
   0   1  26 16.8316 57.4327   1
   0   2   045419.10 1010.61   1
   0   2   1 1611.16 237.712   1
   0   2   277724.90 1695.27   1
   0   2   332881.30 723.733   1
   0   2   4 1030.86 40.4747   1
   0   2   520223.10 535.086   1
   0   2   626156.50 627.793   1
   0   2   716320.50 382.059   1
   0   2   8 33.1223 43.1473   1
   0   2   9 4901.63 159.415   1
   0   2  10 2502.30 168.859   1
   0   2  11 1437.71 70.1562   1
   0   2  12 2269.11 180.767   1
   0   2  13 209.473 110.733   1
   0   2  14 4038.92 288.199   1
   0   2  15 490.056 114.105   1
   0   2  16 211.226 119.553   1
   0   2  17 271.392 74.3796   1
   0   2  18 126.299  70.954   1
   0   2  19 201.479 65.0014   1
   0   2  20 140.449 74.0047   1
   0   2  21-75.8165 175.631   1
   0   2  22 88.1215 31.6139   1
   0   2  23 347.413 75.5272   1
   0   2  24-18.1399 68.2363   1
   0   3   0 89.4766 41.8188   1
   0   3   1 3158.50 132.813   1
   0   3   2 166.666  52.862   1
   0   3   322112.90 502.763   1
   0   3   4 6866.29 174.222   1
   0   3   5 7869.97 302.657   1
   0   3   6 5800.71  226.63   1
   0   3   713209.80 391.395   1
   0   3   813271.20 371.947   1
   0   3   9 1647.28   63.78   1
   0   3  10 947.101  45.992   1
   0   3  11 899.457 48.4139   1
   0   3  12-42.1846 48.5326   1
   0   3  13 844.618 62.5299   1
   0   3  14 4.38603 24.0277   1
   0   3  15 396.265 99.3566   1
   0   3  16 351.138 91.9203   1
   0   3  17-32.3782 50.9649   1
   0   3  18-46.2761 44.9951   1
   0   3  19 154.161 51.2163   1
   0   3  20  285.87 169.987   1
   0   3  21 587.949  128.57   1
   0   3  22 47.0905  50.108   1
   0   3  23 189.158  128.08   1
   0   4   0 370.706 54.0043   1
   0   4   1 2223.88 103.312   1
   0   4   2 3770.44 138.208   1
   0   4   3 5.82285 25.6721   1
   0   4   4 2201.24 84.4902   1
   0   4   5 216.554 27.5603   1
   0   4   6  294.40 27.1688   1
   0   4   7 722.594 44.1859   1
   0   4   8 519.366 28.7071   1
   0   4   9 476.362 48.2979   1
   0   4  10 665.274 78.4618   1
   0   4  11-37.9381 88.7104   1
   0   4  12 6226.01 301.101   1
   0   4  13 917.531 67.0149   1
   0   4  14 6601.77 214.432   1
   0   4  15 85.5413 26.8493   1
   0   4  16 130.559 50.0772   1
   0   4  17 792.373 122.964   1
   0   4  18 2569.00 223.357   1
   0   4  19 87.4745 74.9311   1
   0   4  20 113.195 77.4497   1
   0   4  21-43.0801  64.904   1
   0   4  22 129.227 89.4501   1
   0   5   0 6.37332 29.8096   1
   0   5   1 38.0789 20.4526   1
   0   5   2 6369.41 166.617   1
   0   5   3 828.549 41.8621   1
   0   5   4 14.4949 17.5254   1
   0   5   5  612.50 50.2019   1
   0   5   6 801.572 68.6561   1
   0   5   7 5251.89 386.304   1
   0   5   8 2611.31 326.891   1
   0   5   9 5991.33 626.363   1
   0   5  10 1044.41 98.3775   1
   0   5  11 169.148 48.1584   1
   0   5  12 362.489 75.4156   1
   0   5  13 3633.87 223.233   1
   0   5  14 2798.75 205.794   1
   0   5  15 1555.17 155.078   1
   0   5  16 339.402 85.0752   1
   0   5  17 59.3595 53.2771   1
   0   5  18 64.7406  60.895   1
   0   5  19 237.236 87.8432   1
   0   5  20 88.0814 105.949   1
   0   5  21-83.2143 81.0984   1
   0   5  22 4.49222 66.6747   1
   0   6   023574.70 556.056   1
   0   6   1 717.552 32.6014   1
   0   6   2 1863.45 67.3555   1
   0   6   3 479.111 41.0433   1
   0   6   4 210.005 26.1634   1
   0   6   5 199.689 18.7315   1
   0   6   6 212.677 31.4978   1
   0   6   7 1505.86 68.9645   1
   0   6   8 656.379 71.4234   1
   0   6   9  850.98 139.493   1
   0   6  10 1188.01 86.8847   1
   0   6  11 328.665 202.665   1
   0   6  12 1659.25 110.492   1
   0   6  13 -25.161 44.2544   1
   0   6  14 158.671 77.1169   1
   0   6  15  52.413 115.104   1
   0   6  16 183.182  73.121   1
   0   6  17 780.078 123.168   1
   0   6  18 25.0804 40.7495   1
   0   6  19 399.423 80.2166   1
   0   6  20-56.3571 225.606   1
   0   6  21 1.86244 58.4453   1
   0   7   0 10.9591 29.3009   1
   0   7   1 7282.87 208.257   1
   0   7   2 109.233 32.5273   1
   0   7   3 2795.60  106.93   1
   0   7   4 5688.63 188.499   1
   0   7   5  444.40 47.0982   1
   0   7   6 2757.75 115.294   1
   0   7   7  501.57 46.9999   1
   0   7   8 437.741 46.9725   1
   0   7   9 526.775 66.5445   1
   0   7  10 1801.49 132.007   1
   0   7  11 36.1471 72.8195   1
   0   7  12 185.371  40.464   1
   0   7  13 429.366 100.634   1
   0   7  14  64.246 61.8205   1
   0   7  15-26.4478 68.8248   1
   0   7  16 147.127 80.6196   1
   0   7  17 204.062 121.935   1
   0   7  18-20.8372 154.834   1
   0   7  19 39.2858 135.139   1
   0   8   0 614.747 109.714   1
   0   8   1 462.155  64.501   1
   0   8   2 763.297 64.4896   1
   0   8   3 1803.01 104.063   1
   0   8   4 2298.42 145.642   1
   0   8   5 343.389  100.96   1
   0   8   6 6210.21 243.363   1
   0   8   7 299.093 123.085   1
   0   8   8 3420.57 332.188   1
   0   8   9 364.622 65.9015   1
   0   8  10 1518.31 104.671   1
   0   8  11 1032.13 90.2573   1
   0   8  12 2885.35 161.236   1
   0   8  13 312.224 109.057   1
   0   8  14 2241.00 179.445   1
   0   8  15 64.4833 52.8181   1
   0   8  16  40.389 54.9018   1
   0   8  17 107.842 91.1433   1
   0   9   0-34.6372 75.0925   1
   0   9   1 848.399 91.6991   1
   0   9   2 17.5904 46.2532   1
   0   9   3 1430.24 122.972   1
   0   9   4  241.16 60.2931   1
   0   9   5 491.189 99.8887   1
   0   9   6 1688.02 193.265   1
   0   9   7 447.377 83.2707   1
   0   9   8 394.504 74.9062   1
   0   9   9 292.443 77.2957   1
   0   9  10 1532.42 150.018   1
   0   9  11  437.34 116.467   1
   0   9  12 425.239 95.5067   1
   0   9  13 182.801 66.9823   1
   0   9  15-30.6902 64.0232   1
   0   9  16 232.793 105.726   1
   0  10   0 1233.65 188.021   1
   0  10   1 20.7917 71.2852   1
   0  10   2 287.245 66.0399   1
   0  10   3 105.896 63.4852   1
   0  10   4 14.2914 60.6315   1
   0  10   5-34.9414 69.5573   1
   0  10   6  275.41 73.4219   1
   0  10   7-40.0207 77.1207   1
   0  10   8 85.8564 80.3343   1
   0  10   9-49.8082 81.2513   1
   1   0   3 8.12735 27.6388   1
   1   0   4 137.111 77.5905   1
   1   0   5 59.2545 136.682   1
   1   0   6127365.0 2712.90   1
   1   0   7 141.754 81.2679   1
   1   0   812413.00 394.241   1
   1   0   9 28.3941  48.397   1
   1   0  1011451.40 384.812   1
   1   0  11 65.3963 55.6986   1
   1   0  12 7901.43 314.513   1
   1   0  13 219.834 80.6255   1
   1   0  1414674.30 480.704   1
   1   0  15 556.056 127.577   1
   1   0  16 6796.63 327.678   1
   1   0  17 94.5043 83.0887   1
   1   0  18 900.596 87.8095   1
   1   0  19 0.34791 46.9051   1
   1   0  20 83.2707 45.6401   1
   1   0  21-119.144 83.3086   1
   1   0  22 90.0318 54.6091   1
   1   0  23-6.00521 53.2492   1
   1   0  24 704.894  151.99   1
   1   0  25-0.02287 54.4926   1
   1   1   1140019.0 2879.18   1
   1   1   2  313.15 108.233   1
   1   1   358911.00 1283.79   1
   1   1   4 2208.74 140.061   1
   1   1   533817.00 753.091   1
   1   1   6 6486.05 184.743   1
   1   1   7 5828.77 309.557   1
   1   1   8 25.6418 34.2226   1
   1   1   9 1684.32 90.6543   1
   1   1  1013121.50 360.248   1
   1   1  11 1536.15 139.684   1
   1   1  1217129.50 829.484   1
   1   1  13 941.965 293.536   1
   1   1  14 6165.98 370.966   1
   1   1  15 1538.74 104.704   1
   1   1  16 742.886 149.348   1
   1   1  17 1039.67  87.068   1
   1   1  18 353.007 158.953   1
   1   1  19 133.338 46.5326   1
   1   1  20-12.6418 68.1153   1
   1   1  21 79.7096 36.0747   1
   1   1  22 24.7257 34.8673   1
   1   1  23-43.3177 132.465   1
   1   1  24 43.0135 111.593   1
   1   1  25 46.4221 64.5226   1
   1   2   0 1231.69 50.3584   1
   1   2   1229974.0 4982.73   1
   1   2   2 4778.87 175.714   1
   1   2   313520.20 313.834   1
   1   2   4 208.156 19.6648   1
   1   2   5 8398.54 247.978   1
   1   2   618131.20 481.914   1
   1   2   7 9438.49 256.332   1
   1   2   8 4895.03 141.487   1
   1   2   9 7890.52  286.35   1
   1   2  10 1955.43 102.279   1
   1   2  11  193.81 37.0619   1
   1   2  12 1297.40 99.7028   1
   1   2  13 4723.80 189.466   1
   1   2  14 385.885  96.462   1
   1   2  15  802.08 92.4678   1
   1   2  16 109.642 59.7407   1
   1   2  17 1535.91 207.361   1
   1   2  18 1506.25 108.279   1
   1   2  19 62.5355 56.4627   1
   1   2  20-27.9174 54.1141   1
   1   2  21-40.2592 61.2048   1
   1   2  22 136.249 93.9423   1
   1   2  23-59.6157 180.547   1
   1   2  24-11.9152 55.9281   1
   1   3   021145.30 499.396   1
   1   3   190351.00 1970.49   1
   1   3   2 53.5821 24.3403   1
   1   3   3 5808.57 171.892   1
   1   3   4 1314.41 52.8849   1
   1   3   5 7292.22 224.596   1
   1   3   6 3811.09  185.68   1
   1   3   7 2704.06 137.879   1
   1   3   8 7028.61 246.046   1
   1   3   9 431.754 34.8817   1
   1   3  10 3926.73 117.505   1
   1   3  11 128.537 17.5187   1
   1   3  12  105.37 20.3259   1
   1   3  13 1181.52 78.0303   1
   1   3  14 169.369 37.7966   1
   1   3  15 2966.99 155.398   1
   1   3  16 295.427 93.0734   1
   1   3  17 463.803 80.8248   1
   1   3  18   6.596 26.3668   1
   1   3  19 75.8505 83.3916   1
   1   3  20 12.1088 46.6982   1
   1   3  21 698.127 248.027   1
   1   3  22-2.77532  50.997   1
   1   3  23 182.912 100.275   1
   1   4   0 3371.95 106.702   1
   1   4   1 1155.72 56.7248   1
   1   4   2  639.88 42.0343   1
   1   4   312129.70 306.116   1
   1   4   4 3291.64 97.4197   1
   1   4   5 121.291 23.4065   1
   1   4   6 695.668 44.4313   1
   1   4   7 432.344  41.096   1
   1   4   8 1661.36  93.073   1
   1   4   9 124.007 75.4012   1
   1   4  10-23.7848 28.0654   1
   1   4  11 7312.63 231.084   1
   1   4  12 2274.89 101.863   1
   1   4  13 82.9245   29.57   1
   1   4  14 152.101 33.8584   1
   1   4  15 922.673 72.3372   1
   1   4  16 218.807 44.8011   1
   1   4  17 184.448 76.3195   1
   1   4  18  221.21 90.5776   1
   1   4  19  34.467 121.587   1
   1   4  20 170.917 168.871   1
   1   4  21 110.073 115.187   1
   1   4  22 30.6526  73.597   1
   1   5   0 202.775  20.171   1
   1   5   1 1.84341  15.153   1
   1   5   2 37.9555 23.0215   1
   1   5   3 638.073 36.6593   1
   1   5   4 1368.14 60.0135   1
   1   5   5 3626.92 103.309   1
   1   5   6 349.525 30.6947   1
   1   5   7 494.693  90.076   1
   1   5   8 832.278 67.4389   1
   1   5   9 6586.30 635.071   1
   1   5  10 548.535 154.095   1
   1   5  11 491.522 74.3573   1
   1   5  12 6323.30 281.058   1
   1   5  13 59.6752 49.2984   1
   1   5  14 195.462 63.4366   1
   1   5  15 30.9523 55.7733   1
   1   5  16 143.311 64.8031   1
   1   5  17  229.98  75.002   1
   1   5  18 1523.55 131.965   1
   1   5  19 566.344 107.383   1
   1   5  20 22.7616  97.375   1
   1   5  21-3.32468 67.7972   1
   1   6   0 4679.86 147.497   1
   1   6   1 1276.90 59.4087   1
   1   6   2 2012.81 68.5886   1
   1   6   3 438.186 26.6287   1
   1   6   4 103.482 20.5897   1
   1   6   5 40.6868 15.2288   1
   1   6   6 32.6705 17.5819   1
   1   6   7 144.482 36.2454   1
   1   6   8 194.305 39.5086   1
   1   6   9 1821.96 104.633   1
   1   6  10 17.2312 32.3312   1
   1   6  11 240.589 71.5848   1
   1   6  12 149.593 154.361   1
   1   6  13 292.875 51.7625   1
   1   6  14 510.073 69.9095   1
   1   6  15 29.6142 26.6866   1
   1   6  16 348.208 102.666   1
   1   6  17 186.899 63.6128   1
   1   6  18 134.924 54.0565   1
   1   6  19 64.0983 48.5449   1
   1   6  20-169.983 96.5089   1
   1   7   0 1174.40 55.3194   1
   1   7   1 124.833 39.2577   1
   1   7   2-46.2688 76.8016   1
   1   7   3 -25.635 52.8176   1
   1   7   4 21.6421 26.8503   1
   1   7   5 3668.41 143.511   1
   1   7   6 225.623 59.2166   1
   1   7   7 31.5621 27.6388   1
   1   7   8 1205.15 81.5013   1
   1   7   9 902.346 86.1422   1
   1   7  10 1505.13 115.019   1
   1   7  11 4.16621 32.2272   1
   1   7  12 115.909 73.7691   1
   1   7  13-71.8018 87.5947   1
   1   7  14 -18.993 58.1345   1
   1   7  15 455.006 117.036   1
   1   7  16 34.4621 41.7509   1
   1   7  17 74.5107  138.87   1
   1   7  18 610.419 166.592   1
   1   7  19 45.1193 63.8473   1
   1   8   0-8.22053 54.4787   1
   1   8   1 795.042 80.8574   1
   1   8   2 3.51718 28.3648   1
   1   8   3-5.20971 51.9438   1
   1   8   4 521.746 70.7687   1
   1   8   5 54.7823 42.5281   1
   1   8   6 129.708 41.3388   1
   1   8   7 29.0074 50.0115   1
   1   8   8  122.98 61.9491   1
   1   8   9 280.492  104.77   1
   1   8  10 247.522 49.0639   1
   1   8  11 280.546 71.4752   1
   1   8  12 40.3692 38.7154   1
   1   8  13 228.931 63.6879   1
   1   8  14 61.8714  110.95   1
   1   8  15 85.9541 97.2562   1
   1   8  16 121.014 57.7951   1
   1   8  17 164.954  91.975   1
   1   9   0 97.2128 50.2569   1
   1   9   1 404.926 174.656   1
   1   9   2-85.9809   95.09   1
   1   9   3 15.5166 45.6175   1
   1   9   4 291.583 200.301   1
   1   9   5 432.964 84.2936   1
   1   9   6 667.422 93.9166   1
   1   9   7 753.589 146.302   1
   1   9   8 774.124 103.459   1
   1   9   9 28.0345 106.781   1
   1   9  10 98.7362 62.6715   1
   1   9  11 1459.08 153.435   1
   1   9  12 391.154 108.659   1
   1   9  13 1557.16 170.378   1
   1   9  15 180.656 93.0149   1
   1  10   0 243.503 75.5866   1
   1  10   1 21.0239 45.0949   1
   1  10   2 -52.582 66.1103   1
   1  10   3-51.3873  87.493   1
   1  10   4 402.385 122.303   1
   1  10   5 155.553 61.0811   1
   1  10   6 85.7037 121.086   1
   1  10   7-66.1373 192.891   1
   1  10   8-65.0229 83.7908   1
   1  10   9 547.746 155.062   1
   2   0   2121587.0 2343.67   1
   2   0   3 65.7554 55.1552   1
   2   0   4999812.010232.40   1
   2   0   5  56.302 30.8794   1
   2   0   638973.40 893.123   1
   2   0   7 109.313 60.9282   1
   2   0   832898.70 786.802   1
   2   0   9 106.872 67.5731   1
   2   0  10 146.081 64.9393   1
   2   0  11 40.3119   50.66   1
   2   0  12 5009.76 246.676   1
   2   0  13 195.358 92.1169   1
   2   0  1410349.60 387.763   1
   2   0  15 346.383 249.452   1
   2   0  16 671.283 243.348   1
   2   0  17-1.46907 54.8031   1
   2   0  18 548.667 108.254   1
   2   0  19 19.9574  48.161   1
   2   0  20 155.997 68.5603   1
   2   0  21 -90.835 74.6432   1
   2   0  22 186.289  69.919   1
   2   0  23-159.986 98.1336   1
   2   0  24 477.862 133.138   1
   2   1   060859.80 1505.21   1
   2   1   134534.70 842.016   1
   2   1   218440.50 417.398   1
   2   1   3 218.725 21.9783   1
   2   1   4186403.0 4119.01   1
   2   1   5 2665.83 214.554   1
   2   1   6 662.263 79.1646   1
   2   1   7 7703.52 378.995   1
   2   1   828986.50  970.82   1
   2   1   9 9278.02 355.415   1
   2   1  10 139.941 30.7042   1
   2   1  11 635.022 123.537   1
   2   1  12 2794.22 227.653   1
   2   1  13 1140.25 143.297   1
   2   1  14 2101.05 220.331   1
   2   1  15 9011.42 323.105   1
   2   1  16 1279.55  96.136   1
   2   1  17 169.713 42.3227   1
   2   1  18 42.3586 28.4488   1
   2   1  19 478.889 66.2285   1
   2   1  20 6.88444 88.5349   1
   2   1  21 8.95352 39.4675   1
   2   1  22  64.729 72.1155   1
   2   1  23 29.4707 104.475   1
   2   1  24-40.1192 67.4069   1
   2   1  25-62.8241  66.238   1
   2   2   0 8165.90 197.978   1
   2   2   1 2328.53 91.8215   1
   2   2   2 432.243 23.3671   1
   2   2   3 8962.83 213.344   1
   2   2   4 4525.93 122.512   1
   2   2   5 458.011 43.6578   1
   2   2   6 5448.23 232.702   1
   2   2   7 4387.45 127.805   1
   2   2   851534.80 1110.56   1
   2   2   9 1831.96 75.6926   1
   2   2  10 5793.32 240.399   1
   2   2  11 84.5963 18.6136   1
   2   2  12 363.359 58.7547   1
   2   2  13 6769.40 224.758   1
   2   2  14 1514.72 407.514   1
   2   2  15-8.86629 181.011   1
   2   2  16-9.55952 44.9298   1
   2   2  17 909.841  68.581   1
   2   2  18  391.54 86.6552   1
   2   2  19-93.1989 63.1143   1
   2   2  20-50.0354 59.4179   1
   2   2  21 12.5457 36.4908   1
   2   2  22-5.05603 120.944   1
   2   2  23 153.117 55.9669   1
   2   3   0 176.675 23.7736   1
   2   3   125456.30 734.037   1
   2   3   2 2397.78 78.7927   1
   2   3   3 830.823  72.011   1
   2   3   4 7350.37 265.521   1
   2   3   5 569.137  39.452   1
   2   3   623367.40 506.758   1
   2   3   712609.50 305.643   1
   2   3   8 184.082 25.4696   1
   2   3   9 5431.91 199.988   1
   2   3  10 77.3036 17.1375   1
   2   3  11 7.87675 21.6324   1
   2   3  12 172.202 38.4188   1
   2   3  13 6324.08 211.265   1
   2   3  14 541.427 58.6786   1
   2   3  15 1224.39 86.3882   1
   2   3  16 521.145 61.9245   1
   2   3  17 833.955 142.107   1
   2   3  18 151.955 98.3566   1
   2   3  19 1033.27 96.5095   1
   2   3  20 396.844 62.2477   1
   2   3  21-28.0148 65.4429   1
   2   3  22-35.8611 68.6282   1
   2   3  23-77.8743 94.1977   1
   2   4   0 2182.30 80.1257   1
   2   4   1 36.8987 20.2647   1
   2   4   2 2.58897 15.1761   1
   2   4   3 724.107 52.8201   1
   2   4   4 4807.91  131.47   1
   2   4   5 700.962 56.4367   1
   2   4   6 1911.45 96.9838   1
   2   4   7 342.592  39.755   1
   2   4   8 3099.75 106.528   1
   2   4   9 9.72208 16.4119   1
   2   4  10 111.351  24.074   1
   2   4  11 7931.29 293.295   1
   2   4  12 3624.69 209.425   1
   2   4  13 3685.53 142.875   1
   2   4  14 230.761 42.2089   1
   2   4  15 3127.04 140.662   1
   2   4  16 1405.92 219.262   1
   2   4  17 55.0488 221.116   1
   2   4  18 77.2185 208.936   1
   2   4  19 298.619 185.279   1
   2   4  20-73.5197 72.2296   1
   2   4  21 389.801 125.216   1
   2   4  22 0.02473 70.6263   1
   2   5   0 2111.62 78.3036   1
   2   5   1 2984.98 115.854   1
   2   5   2 22.9971 14.0013   1
   2   5   3 864.198 86.8444   1
   2   5   4 21.3663 15.2669   1
   2   5   5 1687.31 100.102   1
   2   5   6 4414.15 158.734   1
   2   5   7  9.7467 35.8386   1
   2   5   8 808.417 74.0638   1
   2   5   9 1206.34 137.718   1
   2   5  10 1548.81 101.572   1
   2   5  11 615.719 87.3096   1
   2   5  12 84.9319 39.2186   1
   2   5  13 331.737 70.1062   1
   2   5  14 246.409 69.5035   1
   2   5  15-35.9771 48.7035   1
   2   5  16 3.87416 48.8867   1
   2   5  17 104.826 111.177   1
   2   5  18 141.188 136.271   1
   2   5  19 101.486 50.3034   1
   2   5  20 0.25926 66.9326   1
   2   5  21 86.4599 82.1027   1
   2   6   0 9340.74 247.473   1
   2   6   1 3179.83 164.488   1
   2   6   2  504.85 35.4874   1
   2   6   3 774.728 50.4651   1
   2   6   4 744.905 56.9411   1
   2   6   5 1340.65 68.6938   1
   2   6   6 150.807 29.5982   1
   2   6   7 4.38385 30.7526   1
   2   6   8 226.176  65.532   1
   2   6   9 26.9151 40.3913   1
   2   6  10 66.0999 24.9924   1
   2   6  11 3568.29 208.175   1
   2   6  12 1291.74 89.1932   1
   2   6  13-50.1186  91.586   1
   2   6  14 340.509 53.0117   1
   2   6  15 58.2208 31.2523   1
   2   6  16 55.2524 34.0049   1
   2   6  17 969.175 129.386   1
   2   6  18 39.4935  85.066   1
   2   6  19-18.0625 73.2363   1
   2   6  20 0.02474 67.1103   1
   2   7   0 1769.45 70.9859   1
   2   7   1 6350.10 188.515   1
   2   7   2 526.381 42.9228   1
   2   7   3 463.553 43.9358   1
   2   7   4 734.388 46.2671   1
   2   7   5 261.984 39.1119   1
   2   7   6-0.13632 43.4167   1
   2   7   7 19.8216 27.3643   1
   2   7   8 21.2914 53.8101   1
   2   7   9 1263.04 100.912   1
   2   7  10 92.2316 43.9216   1
   2   7  11-25.7956 61.2026   1
   2   7  12-20.6821 123.733   1
   2   7  13-24.1599 125.569   1
   2   7  14 -45.771 85.5388   1
   2   7  15 517.424  140.17   1
   2   7  16 45.5874 45.7273   1
   2   7  17 113.773 77.1425   1
   2   7  18-40.5768 76.5755   1
   2   8   0  154.45 36.6346   1
   2   8   1 881.127 81.2212   1
   2   8   2  11.182 44.2373   1
   2   8   3 2282.69 162.711   1
   2   8   4-18.1721 208.146   1
   2   8   5 54.3183 24.8303   1
   2   8   6 1301.52 88.0138   1
   2   8   7  289.61 69.2109   1
   2   8   8 3598.81 164.981   1
   2   8   9 1301.57 96.7833   1
   2   8  10 985.838 85.0616   1
   2   8  11 201.147 74.4755   1
   2   8  12-79.7887 91.4652   1
   2   8  13-30.1507  65.513   1
   2   8  14 748.468  108.55   1
   2   8  15 154.541  61.906   1
   2   8  16-17.8794 72.5847   1
   2   8  17-106.697 86.4979   1
   2   9   0-33.3232 57.6362   1
   2   9   1 1218.50 111.931   1
   2   9   2 325.539 64.1644   1
   2   9   3 2040.58 148.297   1
   2   9   4 993.575  107.39   1
   2   9   5 763.565 116.348   1
   2   9   6 95.5567 51.1147   1
   2   9   7 377.287 75.7311   1
   2   9   8 161.939 97.5226   1
   2   9   9 98.9096 57.7854   1
   2   9  10   24.33 44.4583   1
   2   9  11 257.708 82.2027   1
   2   9  12 214.325 191.496   1
   2   9  13 87.3493  85.957   1
   2  10   0 88.3445 65.3568   1
   2  10   1-7.54108 56.9179   1
   2  10   2 320.937  94.191   1
   2  10   3  39.066 61.4193   1
   2  10   4-37.0781 67.2273   1
   2  10   5 3.81361 126.468   1
   2  10   6-70.9522 74.9523   1
   2  10   7 86.7294 51.0367   1
   2  10   8 64.9573 144.645   1
   3   0   1 29.5786 29.7897   1
   3   0   213436.00 343.374   1
   3   0   3-10.5009 38.2597   1
   3   0   4 7509.21 253.811   1
   3   0   5 1.09466 31.4894   1
   3   0   6 4085.78  477.77   1
   3   0   7 9.12132 80.4257   1
   3   0   8  102.55 98.0432   1
   3   0   9 16.4949 42.3173   1
   3   0  1010682.40 481.224   1
   3   0  11 49.0145 54.4246   1
   3   0  12 9125.79 393.096   1
   3   0  13 176.847 116.089   1
   3   0  1412130.50 435.897   1
   3   0  15 149.618 68.0726   1
   3   0  16 5080.93 287.777   1
   3   0  17 165.161  74.463   1
   3   0  18 4430.45 285.148   1
   3   0  19 13.1706 46.6358   1
   3   0  20 204.077 73.4877   1
   3   0  21-64.5212 63.4523   1
   3   0  22 167.105 72.9618   1
   3   0  23-35.7399 62.0572   1
   3   0  24 323.549 113.414   1
   3   1   0 114.992 13.1488   1
   3   1   1352565.0 7470.99   1
   3   1   2 1798.93  64.795   1
   3   1   356909.70 1292.43   1
   3   1   4 5766.28 208.692   1
   3   1   5124830.0 2718.93   1
   3   1   6 111.481 112.297   1
   3   1   751657.60 1238.79   1
   3   1   8 3002.03 345.796   1
   3   1   9 3216.75 185.421   1
   3   1  10 438.773 100.519   1
   3   1  11 2526.37 121.362   1
   3   1  12 3397.86 301.627   1
   3   1  13 553.227 65.4955   1
   3   1  14 819.666 68.2197   1
   3   1  15 3.31818 26.8312   1
   3   1  16  50.783 30.6172   1
   3   1  17 1066.27 108.979   1
   3   1  18 358.821 58.0032   1
   3   1  19 41.4413 69.5064   1
   3   1  20 1048.31 105.043   1
   3   1  21 148.469 56.2635   1
   3   1  22 198.812  56.923   1
   3   1  23-31.7776 116.821   1
   3   1  24  34.308 48.4926   1
   3   1  25 41.1983 71.0879   1
   3   2   0122246.0 2687.13   1
   3   2   134115.10 758.692   1
   3   2   222220.20 501.895   1
   3   2   3 294.193 27.8925   1
   3   2   4 2426.86  75.222   1
   3   2   514961.30 353.238   1
   3   2   613701.90 515.091   1
   3   2   7 870.877 77.7529   1
   3   2   8 891.305 48.0799   1
   3   2   9 2166.54 82.7377   1
   3   2  10 789.328 49.9977   1
   3   2  11  47.737 28.1217   1
   3   2  12 5674.96 207.097   1
   3   2  13 3392.59 643.545   1
   3   2  14-62.0308 83.1263   1
   3   2  15 726.964 86.2433   1
   3   2  16 27.2462 53.5828   1
   3   2  17 86.5185 29.5146   1
   3   2  18-31.0103 86.1617   1
   3   2  19 -69.617 207.566   1
   3   2  20 102.543 38.3533   1
   3   2  21 30.0755 71.8567   1
   3   2  22-24.0765 92.6604   1
   3   2  23-33.8008 67.9325   1
   3   3   011126.20  269.85   1
   3   3   1 9028.07 224.329   1
   3   3   2 4517.00 130.178   1
   3   3   366609.20 1457.10   1
   3   3   411056.40 256.294   1
   3   3   528793.40 641.621   1
   3   3   6 4795.39 144.973   1
   3   3   7 575.791 95.5541   1
   3   3   8 4288.73 144.185   1
   3   3   913784.50 601.245   1
   3   3  10 9731.09 518.328   1
   3   3  11 1722.11  103.21   1
   3   3  12 1065.11  76.199   1
   3   3  13 1348.18 163.742   1
   3   3  14 717.164  58.085   1
   3   3  15 479.761 49.3665   1
   3   3  16 235.563 55.2754   1
   3   3  17 58.3578 38.1172   1
   3   3  18 546.244 133.488   1
   3   3  19 636.333 110.769   1
   3   3  20 222.654 67.5957   1
   3   3  21 43.9802 55.3458   1
   3   3  22-75.5824 97.7928   1
   3   4   0 3189.35  107.24   1
   3   4   112594.70 300.471   1
   3   4   213617.70 319.358   1
   3   4   316734.00 383.108   1
   3   4   4 53.8196 18.0522   1
   3   4   5 1186.26 70.9458   1
   3   4   6-4.30684 25.5656   1
   3   4   7 8974.03 227.577   1
   3   4   8 2758.92 193.321   1
   3   4   9 842.572 54.7449   1
   3   4  10 9133.58 592.518   1
   3   4  11 996.763 65.9292   1
   3   4  12 442.262 72.7783   1
   3   4  13 247.244 33.6713   1
   3   4  14 751.956 56.8904   1
   3   4  15 322.648 44.7669   1
   3   4  16 2095.71 170.275   1
   3   4  17 980.436 221.206   1
   3   4  18 0.23854 70.8747   1
   3   4  19-16.7828 57.8992   1
   3   4  20 221.963 88.5799   1
   3   4  21 -122.47 85.7229   1
   3   5   0  3.8523 24.7954   1
   3   5   1 1.46563 16.2524   1
   3   5   2 1881.72 80.1865   1
   3   5   323284.30 572.028   1
   3   5   4 1047.15 46.8952   1
   3   5   5 8023.11 265.756   1
   3   5   6  668.70 91.4564   1
   3   5   7 23.0942 41.4681   1
   3   5   8 455.387 75.5728   1
   3   5   9 43.7078 51.6998   1
   3   5  10 2232.17 84.4848   1
   3   5  11 232.058 36.8004   1
   3   5  12 882.511 76.0538   1
   3   5  13  876.16  79.317   1
   3   5  14 930.774  86.326   1
   3   5  15   14.72 37.7468   1
   3   5  16 29.4992 80.2249   1
   3   5  17 357.069 107.701   1
   3   5  18 15.9547 69.4455   1
   3   5  19 13.7437 75.9924   1
   3   5  20 33.9465 62.4959   1
   3   6   0 1828.98 80.5154   1
   3   6   110989.50 347.402   1
   3   6   2 2215.73 98.3837   1
   3   6   3 2123.93 85.7194   1
   3   6   4 375.196 78.5998   1
   3   6   5 1378.22 54.3254   1
   3   6   6 11.7842  22.289   1
   3   6   7 402.271 36.2133   1
   3   6   8 7.90423 48.8804   1
   3   6   9 332.652 39.9584   1
   3   6  10 468.883 47.5367   1
   3   6  11 39.3311 38.8391   1
   3   6  12 313.453 61.9178   1
   3   6  13-47.6326 81.4051   1
   3   6  14 94.1636 42.6546   1
   3   6  15 183.414 130.566   1
   3   6  16-48.0238 58.4833   1
   3   6  17  337.58 74.9179   1
   3   6  18 54.8731 46.7168   1
   3   6  19 107.284  67.146   1
   3   6  20 243.544 106.284   1
   3   7   0  26.755 39.4353   1
   3   7   1 3852.48 153.514   1
   3   7   2 33.7374  33.338   1
   3   7   3 674.376 46.8204   1
   3   7   4 271.334 37.9208   1
   3   7   5-3.50969  89.835   1
   3   7   6-10.6286 46.8637   1
   3   7   7  6.9359 57.0288   1
   3   7   8 786.569  77.814   1
   3   7   9 353.345 60.7402   1
   3   7  10-11.4017 55.9472   1
   3   7  11  447.30 96.1061   1
   3   7  12 54.0538 32.3264   1
   3   7  13 57.5814 96.2996   1
   3   7  14 29.4365 63.3385   1
   3   7  15-2.72732 209.112   1
   3   7  16 79.6781 50.5531   1
   3   7  17-3.08884 63.7278   1
   3   7  18 62.8983 80.3825   1
   3   8   0-64.2545  68.695   1
   3   8   1-13.1105 88.1859   1
   3   8   2 637.996  66.271   1
   3   8   3 1114.39 83.2009   1
   3   8   4 520.945 70.8862   1
   3   8   5 15.4645 72.7949   1
   3   8   6 363.687 57.4419   1
   3   8   7 55.1847 32.5084   1
   3   8   8 188.568 46.6079   1
   3   8   9 109.969 53.0863   1
   3   8  10 142.465 60.7115   1
   3   8  11 37.5634 57.4261   1
   3   8  12 13.4168 56.0459   1
   3   8  13-10.0836 103.105   1
   3   8  14 102.883 54.1917   1
   3   8  15 130.944 49.9806   1
   3   8  16-38.3025 98.5722   1
   3   9   0-95.9029 77.0544   1
   3   9   1 157.639 60.8278   1
   3   9   2 269.362 55.1847   1
   3   9   3 120.571 49.3026   1
   3   9   4 29.1833 67.3538   1
   3   9   5 223.174 59.8586   1
   3   9   6 71.4559  46.746   1
   3   9   7  479.05 84.9679   1
   3   9   8 14.4479 68.1277   1
   3   9   9 46.0076 85.0227   1
   3   9  10  15.204 64.3995   1
   3   9  11 163.752 60.6807   1
   3   9  12 955.188  133.75   1
   3   9  13 36.9088 80.7917   1
   3  10   0 -23.576  66.329   1
   3  10   1 488.934 85.4854   1
   3  10   2 417.004 107.405   1
   3  10   3 286.372 95.1406   1
   3  10   4 485.744 88.3528   1
   3  10   5-96.9311 80.6043   1
   3  10   6 -94.843 86.2898   1
   3  10   7 11.9378 50.9544   1
   3  10   8 67.2951 72.4575   1
   4   0   010060.10 309.133   1
   4   0   1-13.4127  49.662   1
   4   0   2219393.0 4579.43   1
   4   0   3 34.8018 27.5629   1
   4   0   476733.50 1796.29   1
   4   0   5  20.803 23.1504   1
   4   0   648389.20 1062.13   1
   4   0   7-8.62965 46.3363   1
   4   0   8 571.644 82.5019   1
   4   0   9-14.2014 35.2094   1
   4   0  10 8375.82  322.76   1
   4   0  11-25.8026 48.9882   1
   4   0  12 5656.58 261.268   1
   4   0  13 7.53256 43.0695   1
   4   0  14 6417.44 304.985   1
   4   0  15 80.4251 58.2391   1
   4   0  16 0.18985 47.1524   1
   4   0  17-44.0571 49.9508   1
   4   0  18 429.675 105.205   1
   4   0  19-27.7396 60.5028   1
   4   0  20 81.5119 54.4921   1
   4   0  21 42.0427 66.2456   1
   4   0  22-156.279 82.5193   1
   4   0  23-17.8176 54.7834   1
   4   0  24 77.6522 68.2545   1
   4   1   0 476.386 19.5773   1
   4   1   137381.70 939.109   1
   4   1   2395307.0 8198.45   1
   4   1   3 5782.60 197.228   1
   4   1   429487.40 916.045   1
   4   1   5 415.552 40.1687   1
   4   1   612125.40 333.155   1
   4   1   7 2094.32 175.135   1
   4   1   835351.30 804.212   1
   4   1   9 841.695 90.3228   1
   4   1  10 4530.77 154.282   1
   4   1  11 2609.04  206.66   1
   4   1  12-37.8923 67.1761   1
   4   1  13-37.6199 53.2061   1
   4   1  14 2170.98 121.082   1
   4   1  15 919.572 79.5204   1
   4   1  16-4.95368 40.4417   1
   4   1  17 1274.56 101.888   1
   4   1  18 698.472 156.936   1
   4   1  19 -18.856 49.4594   1
   4   1  20 23.1259  43.131   1
   4   1  21-4.71191 213.721   1
   4   1  22 27.1628   43.41   1
   4   1  23 299.126  66.391   1
   4   1  24 57.7337 68.9648   1
   4   2   0 5214.64 134.378   1
   4   2   114733.70 345.547   1
   4   2   238430.90 850.989   1
   4   2   3 8267.66 203.307   1
   4   2   4 4817.11 131.352   1
   4   2   5 2463.75 86.5546   1
   4   2   633386.60 876.078   1
   4   2   7 2796.78 116.584   1
   4   2   8 13.8416 20.3891   1
   4   2   9 42.4763 23.6605   1
   4   2  10 3380.10 109.871   1
   4   2  11 696.972 66.0335   1
   4   2  12 4155.28 147.974   1
   4   2  13 3753.24 162.145   1
   4   2  14 59.9527 34.1393   1
   4   2  15 170.857 80.3425   1
   4   2  16 353.554 79.5171   1
   4   2  17 483.006  166.24   1
   4   2  18 101.579 93.7435   1
   4   2  19 173.823 66.9413   1
   4   2  20-72.3922 139.507   1
   4   2  21 427.113 156.634   1
   4   2  22-81.0845 77.5252   1
   4   2  23 98.3551 64.3304   1
   4   3   032970.60 839.324   1
   4   3   128692.10 660.294   1
   4   3   213613.60 319.153   1
   4   3   3 4330.43 126.648   1
   4   3   4 4301.21  112.95   1
   4   3   513762.80 322.909   1
   4   3   6 1558.24 76.3895   1
   4   3   7 5432.64 160.918   1
   4   3   8 212.259 28.8274   1
   4   3   9 40.0063 23.7797   1
   4   3  10 1656.49  91.682   1
   4   3  1111739.80 345.173   1
   4   3  12 2879.54 214.896   1
   4   3  13 7444.69 225.897   1
   4   3  14 3297.25 161.223   1
   4   3  15 1373.23 82.5237   1
   4   3  16 1757.38 134.234   1
   4   3  17 355.162  239.28   1
   4   3  18 806.074 157.421   1
   4   3  19 68.9692 146.681   1
   4   3  20-91.6254 84.2786   1
   4   3  21 145.807 61.1876   1
   4   3  22 4.48482 70.9317   1
   4   4   0 228.944 34.2197   1
   4   4   1 3461.25 105.118   1
   4   4   2 3489.33 122.018   1
   4   4   3  944.88 41.5956   1
   4   4   4 602.709 34.9802   1
   4   4   5 4421.39 161.044   1
   4   4   6-12.2999 46.6771   1
   4   4   7 13.2825 15.3302   1
   4   4   8 4405.91 136.937   1
   4   4   9 620.415 44.1791   1
   4   4  10 355.704 37.7174   1
   4   4  11 558.579 45.3078   1
   4   4  12 174.587 57.0426   1
   4   4  13 41.3475 22.5353   1
   4   4  14 24.9262   29.41   1
   4   4  15 8524.81 264.628   1
   4   4  16 2208.58 222.109   1
   4   4  17 5889.44 370.579   1
   4   4  18 411.563 117.458   1
   4   4  19 1095.60 172.368   1
   4   4  20 -16.738 77.9533   1
   4   4  21-141.477 109.584   1
   4   5   0 190.233 43.2951   1
   4   5   1 5319.74 176.617   1
   4   5   2 6421.37 192.939   1
   4   5   3 165.769 37.8054   1
   4   5   4 3911.33 262.848   1
   4   5   5 4032.23 148.292   1
   4   5   6 17.6629 27.9729   1
   4   5   7 140.342  27.469   1
   4   5   8 798.896 53.3721   1
   4   5   9 3744.28 145.266   1
   4   5  10 3981.16 125.872   1
   4   5  11 2913.99 123.068   1
   4   5  12 303.412 58.4834   1
   4   5  13  251.19 112.918   1
   4   5  14 87.0671 51.7924   1
   4   5  15 104.413 58.4242   1
   4   5  16 313.776 94.2239   1
   4   5  17 -66.639 75.3232   1
   4   5  18-125.828 87.6687   1
   4   5  19  355.70 125.446   1
   4   5  20-52.8261 64.6984   1
   4   6   0 595.539 46.6733   1
   4   6   119074.60 587.782   1
   4   6   2 5169.83 200.699   1
   4   6   3 1434.33 103.075   1
   4   6   4 7403.49 246.707   1
   4   6   5 564.398 59.0866   1
   4   6   6 306.804 43.8328   1
   4   6   7 709.087 66.7094   1
   4   6   8 1225.36 91.0263   1
   4   6   9 1273.80 97.1023   1
   4   6  10 2263.66 133.046   1
   4   6  11 1490.40 109.819   1
   4   6  12-4.69748  54.577   1
   4   6  13-24.9749 56.1439   1
   4   6  14 104.117 38.0094   1
   4   6  15 76.7438 65.8704   1
   4   6  16-48.8279 79.5031   1
   4   6  17 285.668 87.6227   1
   4   6  18 110.471 55.2468   1
   4   6  19-21.9276 134.376   1
   4   6  20 119.228 86.6296   1
   4   7   0 1327.94 67.3617   1
   4   7   1 20.7636 24.5716   1
   4   7   2 2.06258 41.3359   1
   4   7   3 25.1502 38.4166   1
   4   7   4-46.0851 86.8919   1
   4   7   5 38.5446 31.2732   1
   4   7   6 388.792 46.1773   1
   4   7   7 1034.94 73.2987   1
   4   7   8 843.668 71.3737   1
   4   7   9 2642.95 153.367   1
   4   7  10 286.064 73.1116   1
   4   7  11 1416.01 118.071   1
   4   7  12 944.825 98.5976   1
   4   7  13 102.989 49.9892   1
   4   7  14  930.10  107.72   1
   4   7  15 875.725 113.287   1
   4   7  16 449.806 86.1464   1
   4   7  17 52.4426 97.5075   1
   4   7  18-13.4644 66.1161   1
   4   8   0 418.059 60.3876   1
   4   8   1-23.4029 93.4707   1
   4   8   2 1945.67 144.842   1
   4   8   3 3735.82 162.899   1
   4   8   4 1260.25 106.488   1
   4   8   5 981.072 139.825   1
   4   8   6  175.02  39.213   1
   4   8   7 1322.39 91.9931   1
   4   8   8  657.54 68.2796   1
   4   8   9 104.395 65.4945   1
   4   8  10 19.9469 46.9452   1
   4   8  11 38.5437 37.0518   1
   4   8  12 208.296 60.6392   1
   4   8  13-9.97462 58.3649   1
   4   8  14 432.724 96.1888   1
   4   8  15 167.581 91.3305   1
   4   8  16-15.0338 117.404   1
   4   9   0-50.0893 69.0173   1
   4   9   1 59.4109 60.7068   1
   4   9   2 679.236 95.8108   1
   4   9   3 159.385 49.5826   1
   4   9   4 146.696 51.2139   1
   4   9   5 65.7402 53.5145   1
   4   9   6 256.425 64.7612   1
   4   9   7 187.841 64.6537   1
   4   9   8 395.694 76.5181   1
   4   9   9 92.2697 51.6039   1
   4   9  10-58.4035 159.991   1
   4   9  11 36.1129 47.2825   1
   4   9  12 127.617 91.5349   1
   4   9  13 127.629  83.566   1
   4  10   0-50.2661 186.631   1
   4  10   1 226.075 67.9037   1
   4  10   2 158.217 76.2713   1
   4  10   3 75.5505 70.5942   1
   4  10   4 104.007 45.1239   1
   4  10   5 40.7528 97.3333   1
   4  10   6 350.869 79.8662   1
   4  10   7 18.5579 80.2607   1
   4  10   8-138.024 102.093   1
   5   0   0 8970.25 235.826   1
   5   0   1-7.63104 40.4298   1
   5   0   247063.40 1032.56   1
   5   0   3 7.34124  26.549   1
   5   0   4147275.0 3178.63   1
   5   0   5 12.7939 40.9301   1
   5   0   6 351.435 71.7676   1
   5   0   7-23.0582 40.6788   1
   5   0   8 1039.28 105.121   1
   5   0   9-26.3757 39.5918   1
   5   0  10-30.4027 46.5875   1
   5   0  11-76.1942 56.3745   1
   5   0  12 145.362  56.085   1
   5   0  13-98.5603 66.1242   1
   5   0  14 89.8729 50.7784   1
   5   0  15 -31.073  45.955   1
   5   0  16 1463.96  159.35   1
   5   0  17  67.978 63.7684   1
   5   0  18 1023.08 148.332   1
   5   0  19-73.6045 68.8926   1
   5   0  20 1418.53 176.085   1
   5   0  21 99.0481 76.5618   1
   5   0  22 254.408 90.6937   1
   5   0  23 -106.26 73.4492   1
   5   1   0117817.0 2596.20   1
   5   1   1 39.4268 12.4127   1
   5   1   230180.30 728.376   1
   5   1   366134.50 1470.68   1
   5   1   415160.00 436.928   1
   5   1   533032.30 747.001   1
   5   1   6 5709.38  469.58   1
   5   1   710872.70 308.008   1
   5   1   8 2079.07  112.11   1
   5   1   923987.80 586.814   1
   5   1  10 457.895 81.6563   1
   5   1  11 1008.86 76.0044   1
   5   1  12 473.365 67.4472   1
   5   1  13 254.719 40.7478   1
   5   1  14 494.643 57.3938   1
   5   1  15 770.208 75.0323   1
   5   1  16  110.23 82.1711   1
   5   1  17 27.3255 31.4298   1
   5   1  18-17.8805   40.83   1
   5   1  19  17.286 31.1348   1
   5   1  20 46.0812 79.9598   1
   5   1  21 1.83821 34.6395   1
   5   1  22 31.4644 42.1385   1
   5   1  23 110.065 88.9598   1
   5   1  24 192.364 97.8059   1
   5   2   010033.60 233.437   1
   5   2   1 2789.25 76.5104   1
   5   2   2 4382.08 117.936   1
   5   2   316146.30 378.924   1
   5   2   415348.60 357.307   1
   5   2   517395.30 411.731   1
   5   2   6 2025.98 189.842   1
   5   2   733859.10 913.786   1
   5   2   8 2344.56 117.214   1
   5   2   939145.70 897.357   1
   5   2  10 1062.12 119.142   1
   5   2  11 979.057 56.2326   1
   5   2  12 1325.59 89.0145   1
   5   2  13 9935.27 314.315   1
   5   2  14 18.8538 95.8419   1
   5   2  15 68.7779 107.041   1
   5   2  16 1863.59 121.187   1
   5   2  17 371.283 131.935   1
   5   2  18 1080.67 98.5425   1
   5   2  19 99.8384 152.641   1
   5   2  20-41.3724 58.8813   1
   5   2  21-37.1053 54.5591   1
   5   2  22-66.6717 72.7079   1
   5   3   0 6456.23 167.454   1
   5   3   162287.20 1368.67   1
   5   3   2 596.537 28.7526   1
   5   3   3 1347.70 55.8901   1
   5   3   4 1530.96 55.8821   1
   5   3   5 3040.36 96.8991   1
   5   3   612858.50 331.612   1
   5   3   711675.30 535.683   1
   5   3   8 899.443 55.4861   1
   5   3   9 2404.66 100.712   1
   5   3  10 388.272 83.0393   1
   5   3  11 1198.38 82.9705   1
   5   3  1213031.20 556.963   1
   5   3  13 6771.06 236.748   1
   5   3  14 6253.18 278.388   1
   5   3  15 1074.32 133.434   1
   5   3  16 322.231 144.642   1
   5   3  17 1290.26 102.794   1
   5   3  18 1774.85 128.739   1
   5   3  19 191.718 69.1489   1
   5   3  20-44.2861 76.5543   1
   5   3  21-19.7812 75.5649   1
   5   3  22  6.1504 67.6857   1
   5   4   0 710.894 56.4612   1
   5   4   111631.20 274.821   1
   5   4   218255.40 434.641   1
   5   4   3 2580.27 96.5342   1
   5   4   4  513.76 33.0472   1
   5   4   5-16.0254 31.2703   1
   5   4   6 903.554 52.3827   1
   5   4   7 18.5023   20.33   1
   5   4   8 937.307 64.2938   1
   5   4   9 2214.22 288.081   1
   5   4  10 65.3036 27.1265   1
   5   4  1113952.50 638.518   1
   5   4  12 45.7759 68.0625   1
   5   4  13 13.7635 27.3636   1
   5   4  14 971.094  80.439   1
   5   4  15 201.651 58.5387   1
   5   4  16-16.4727 64.6718   1
   5   4  17 174.284  86.185   1
   5   4  18 47.0701 63.8262   1
   5   4  19-53.1863 77.7177   1
   5   4  20  114.86 79.6402   1
   5   4  21-43.2395 78.4649   1
   5   5   0-12.1715 45.6646   1
   5   5   1 8593.67  217.62   1
   5   5   2 1875.25 103.817   1
   5   5   311360.20 335.132   1
   5   5   4 260.991 74.5926   1
   5   5   5  621.36 60.0661   1
   5   5   6 2869.93 134.689   1
   5   5   7 4807.67 244.248   1
   5   5   8 130.627 34.7968   1
   5   5   9 172.179 44.9542   1
   5   5  10 868.599 96.6341   1
   5   5  11 3296.57 162.549   1
   5   5  12 370.471 213.082   1
   5   5  13 5.59372 60.8642   1
   5   5  14 105.673 50.2465   1
   5   5  15  71.873 64.5257   1
   5   5  16  79.405 59.7915   1
   5   5  17 14.1421 52.6993   1
   5   5  18 374.942 118.283   1
   5   5  19 3.53424  70.524   1
   5   5  20-62.5175 77.7282   1
   5   6   0 506.574  46.129   1
   5   6   117674.10 553.759   1
   5   6   215928.30 432.708   1
   5   6   310779.00 283.885   1
   5   6   4 1142.82 56.9455   1
   5   6   5 4264.99 153.912   1
   5   6   6 35.7974 28.3987   1
   5   6   7 4749.28 189.745   1
   5   6   8 502.883 71.8039   1
   5   6   9 358.926 84.7318   1
   5   6  10 1271.16 166.696   1
   5   6  11-15.9534 49.8889   1
   5   6  12 47.6227 38.0154   1
   5   6  13  41.847 36.7942   1
   5   6  14-38.1626 145.681   1
   5   6  15 554.857 83.5772   1
   5   6  16  80.047 41.2557   1
   5   6  17 4.99576 43.6867   1
   5   6  18 569.433  95.982   1
   5   6  19 66.9483 81.6053   1
   5   6  20 29.8961 74.5223   1
   5   7   0 0.68309 42.7587   1
   5   7   1 2365.08 122.114   1
   5   7   2-38.9382  91.305   1
   5   7   3 1522.04 73.3135   1
   5   7   4-27.4834 54.5956   1
   5   7   5 225.184 36.2471   1
   5   7   6 393.122 46.9618   1
   5   7   7 25.8291  40.955   1
   5   7   8 799.883 69.7013   1
   5   7   9 78.1498 94.9812   1
   5   7  10 36.9742 110.158   1
   5   7  11 225.362 53.5252   1
   5   7  12 119.543 50.3327   1
   5   7  13 1074.61 193.787   1
   5   7  14 128.535 58.8814   1
   5   7  15 494.004  103.22   1
   5   7  16 78.2432 53.8214   1
   5   7  17 -1.3739 64.6631   1
   5   7  18 133.174 80.2161   1
   5   8   0-60.0575 57.6578   1
   5   8   1 1427.23 92.6513   1
   5   8   2-33.1748 80.9155   1
   5   8   3 1534.53 99.6994   1
   5   8   4 168.243 50.6932   1
   5   8   5 85.8807 44.4119   1
   5   8   6 309.505 52.8001   1
   5   8   7  166.63 51.9074   1
   5   8   8 152.982 36.7016   1
   5   8   9 802.114 81.8934   1
   5   8  10 56.6498 68.1568   1
   5   8  11 276.393 57.6063   1
   5   8  12 320.207  66.373   1
   5   8  13 24.9403 70.4348   1
   5   8  14 40.9229 54.9854   1
   5   8  15 504.828 99.5215   1
   5   8  16 100.628 61.8903   1
   5   9   0 559.886  81.171   1
   5   9   1-42.8259 68.7009   1
   5   9   2 28.9929 47.0295   1
   5   9   3 320.088 93.6564   1
   5   9   4   24.87 72.2465   1
   5   9   5-78.7709 72.6872   1
   5   9   6 99.8133 49.0287   1
   5   9   7 390.062 75.8264   1
   5   9   8 300.588 76.0815   1
   5   9   9 289.065 71.9691   1
   5   9  10 1489.94 162.488   1
   5   9  11 68.7305 57.7996   1
   5   9  12 381.584  132.97   1
   5  10   0 116.671 93.8537   1
   5  10   1 453.956 85.2921   1
   5  10   2 3.51536 59.5817   1
   5  10   3 87.7418 78.5067   1
   5  10   4 1184.05 165.889   1
   5  10   5 103.669 65.5643   1
   5  10   6 110.207 48.9357   1
   5  10   7 18.8063 79.0734   1
   5  10   8-34.4355 63.9215   1
   6   0   0147845.0 3163.51   1
   6   0   1-34.9967 45.2325   1
   6   0   238744.90 1336.39   1
   6   0   3-0.69775   36.83   1
   6   0   414175.40 426.323   1
   6   0   5 17.0481 45.1009   1
   6   0   6 9909.13 340.866   1
   6   0   7 -20.617 38.1071   1
   6   0   8 7343.17 296.691   1
   6   0   9-57.7865 46.8871   1
   6   0  1015614.10 479.386   1
   6   0  11 48.1759  46.032   1
   6   0  12 7706.28 320.151   1
   6   0  13-51.4363  61.756   1
   6   0  14 144.266 51.2765   1
   6   0  15-134.974 70.6918   1
   6   0  16 907.742 132.584   1
   6   0  17 53.9131 58.6792   1
   6   0  18 190.242 81.1061   1
   6   0  19  82.489 58.2453   1
   6   0  20 3.99808 55.6353   1
   6   0  21 96.4155 73.4037   1
   6   0  22 69.4171 56.9235   1
   6   0  23-20.9464 67.7846   1
   6   1   0 5296.53 137.936   1
   6   1   1 4285.31 111.267   1
   6   1   221288.10 482.459   1
   6   1   3 1688.90 71.0194   1
   6   1   4 4870.94  144.10   1
   6   1   5 6505.47 214.034   1
   6   1   691971.40 2005.64   1
   6   1   7 6931.27  227.56   1
   6   1   8 367.714 49.8256   1
   6   1   9 1278.47 86.0625   1
   6   1  10 2368.28 164.267   1
   6   1  11 812.621 70.2159   1
   6   1  12-70.7838 84.7861   1
   6   1  13 41.9197 34.0121   1
   6   1  14 588.985  62.039   1
   6   1  15 205.144 43.4981   1
   6   1  16 29.9631 28.1425   1
   6   1  17 466.317 65.6571   1
   6   1  18 281.801 63.6134   1
   6   1  19  4.6503 118.174   1
   6   1  20 92.2071 70.8557   1
   6   1  21 1016.67 116.906   1
   6   1  22 45.0829 42.9958   1
   6   1  23-65.5927 77.4604   1
   6   2   049794.80 1112.84   1
   6   2   1 2185.36 62.6575   1
   6   2   2 9204.61 216.473   1
   6   2   326383.30 588.132   1
   6   2   4 75.6525 12.8703   1
   6   2   5 751.796 39.9875   1
   6   2   625021.90 587.453   1
   6   2   7 693.441 107.624   1
   6   2   8 4811.21 174.442   1
   6   2   9 410.822  101.23   1
   6   2  1033504.70 818.523   1
   6   2  11 1676.50 99.2136   1
   6   2  12 1091.64 83.5041   1
   6   2  13 103.574 161.221   1
   6   2  14 70.5256  123.97   1
   6   2  15 288.325 161.418   1
   6   2  16 38.1985 114.561   1
   6   2  17 93.2675 149.159   1
   6   2  18 884.324 99.9347   1
   6   2  19 189.146 57.6037   1
   6   2  20 93.1337 44.5393   1
   6   2  21  221.14 88.8407   1
   6   2  22 250.644  67.789   1
   6   3   0 9764.38 234.097   1
   6   3   1 1909.97 58.6054   1
   6   3   2 4611.72 127.674   1
   6   3   317944.10 407.822   1
   6   3   417501.20 400.353   1
   6   3   5 2353.40 82.3288   1
   6   3   6 1666.02 102.208   1
   6   3   7 3166.83 130.525   1
   6   3   8 746.212 61.1461   1
   6   3   9 1275.24 91.3126   1
   6   3  10 9621.61 464.035   1
   6   3  11 1311.80  84.537   1
   6   3  12 388.766 54.0808   1
   6   3  13 439.706  58.746   1
   6   3  14 62.7965 28.8356   1
   6   3  15-50.5601 65.1986   1
   6   3  16 532.532  166.60   1
   6   3  17 44.6807 36.9287   1
   6   3  18 77.1724 39.6005   1
   6   3  19 551.574 80.4028   1
   6   3  20 914.581 169.691   1
   6   3  21 71.3338 77.5127   1
   6   4   022195.30 501.752   1
   6   4   1 23.7176 16.4604   1
   6   4   2 1520.94 51.4315   1
   6   4   3 646.414 38.6151   1
   6   4   4 169.944 20.4835   1
   6   4   5 463.363  38.274   1
   6   4   6 425.374 39.7202   1
   6   4   7 1454.18 77.3669   1
   6   4   8-3.96323 43.4667   1
   6   4   9 6196.70 313.652   1
   6   4  1011363.40 319.542   1
   6   4  11 80.5425 37.0894   1
   6   4  12 511.368 55.2845   1
   6   4  13 583.604 59.3754   1
   6   4  14 1214.32 89.6347   1
   6   4  15 1021.22 84.8435   1
   6   4  16  746.72 138.891   1
   6   4  17  289.82 94.2997   1
   6   4  18 200.645 81.0591   1
   6   4  19-118.059  87.204   1
   6   4  20 708.349  160.18   1
   6   5   0 458.782  28.037   1
   6   5   1 504.316 38.4201   1
   6   5   214342.60 349.251   1
   6   5   3 1456.98 54.9271   1
   6   5   4 921.318 52.3847   1
   6   5   5 4948.09 270.845   1
   6   5   6 2749.39 133.052   1
   6   5   7 165.771 86.0231   1
   6   5   8 1190.31 85.6867   1
   6   5   9 628.246 67.2445   1
   6   5  10 420.961 48.2102   1
   6   5  11 932.942 84.5985   1
   6   5  12  126.65 58.2909   1
   6   5  13  807.32 83.7028   1
   6   5  14 257.189 83.2263   1
   6   5  15-22.9403 57.4866   1
   6   5  16  18.674 58.7689   1
   6   5  17 310.651 105.243   1
   6   5  18 484.972 126.196   1
   6   5  19 686.571 162.511   1
   6   6   0 2227.48 97.5231   1
   6   6   1 274.198 46.8364   1
   6   6   2 289.404 77.3103   1
   6   6   3 832.841 55.3262   1
   6   6   4 411.657 47.0722   1
   6   6   5 1210.29 73.2499   1
   6   6   6 78.3885 33.4774   1
   6   6   7 2454.37 127.925   1
   6   6   8 62.9873 55.3103   1
   6   6   9 90.7062 34.0989   1
   6   6  10 730.308 240.555   1
   6   6  11 310.427 90.5594   1
   6   6  12 135.396 42.0927   1
   6   6  13 293.022 57.2493   1
   6   6  14-5.23556 99.8701   1
   6   6  15 701.518 94.9218   1
   6   6  16 891.526 187.056   1
   6   6  17 72.8584 50.6285   1
   6   6  18  56.154 98.6991   1
   6   6  19-89.3807 84.2763   1
   6   6  20-18.2524 63.7609   1
   6   7   0 851.523 53.5708   1
   6   7   1 1400.07 95.1769   1
   6   7   2 227.181 28.0323   1
   6   7   3 531.713 89.4967   1
   6   7   4 178.182 69.1646   1
   6   7   5 -2.2359 54.4687   1
   6   7   6  362.08 44.7608   1
   6   7   7 22.5355 29.1422   1
   6   7   8 131.398  35.723   1
   6   7   9 796.738 84.6838   1
   6   7  10 444.571 109.485   1
   6   7  11  253.87 57.2733   1
   6   7  12 473.766 76.6193   1
   6   7  13 368.358 87.7936   1
   6   7  14 511.885 87.2694   1
   6   7  15 377.149 80.1436   1
   6   7  16 205.228 68.0302   1
   6   7  17 58.5914 113.989   1
   6   7  18  105.09 82.9306   1
   6   8   0 1024.92 92.9787   1
   6   8   1 814.722 79.4434   1
   6   8   2 1688.47 109.784   1
   6   8   3 42.9006 54.2682   1
   6   8   4 664.398 100.214   1
   6   8   5 8.92896 32.1965   1
   6   8   6 254.805 41.1488   1
   6   8   7 43.0063  28.382   1
   6   8   8 357.375 53.4607   1
   6   8   9 829.677 93.8707   1
   6   8  10  872.37 83.0118   1
   6   8  11 149.746  51.113   1
   6   8  12 25.8314  42.881   1
   6   8  13 22.3181  60.674   1
   6   8  14 2.53882 57.9651   1
   6   8  15 70.8146 59.8925   1
   6   9   0-31.1043 62.0809   1
   6   9   1 92.3041 61.0037   1
   6   9   2 64.5574 41.2064   1
   6   9   3 169.565 52.7112   1
   6   9   4-3.88246 60.1404   1
   6   9   5 404.965  77.438   1
   6   9   6 19.3772  41.005   1
   6   9   7 101.512 85.3707   1
   6   9   8 160.707 67.9681   1
   6   9   9 80.0147 102.181   1
   6   9  10 22.4612 145.766   1
   6   9  11 178.836 65.2254   1
   6   9  12 10.2561 68.5719   1
   6  10   0  28.341 43.8732   1
   6  10   1 165.333 87.0598   1
   6  10   2  117.78 77.0588   1
   6  10   3 168.702 87.7182   1
   6  10   4 36.1827 65.4981   1
   6  10   5-46.2346 76.6487   1
   6  10   6  157.91 78.4681   1
   6  10   7-36.4236 71.3638   1
   7   0   031568.60 776.889   1
   7   0   1 31.8225 70.0938   1
   7   0   247255.00 1040.61   1
   7   0   3 37.9165  40.474   1
   7   0   4143645.0 2979.05   1
   7   0   5 39.6522  43.878   1
   7   0   6 384.284 70.6588   1
   7   0   7 3.51263 37.6271   1
   7   0   8 5745.37 255.332   1
   7   0   9 -1.7577 37.1133   1
   7   0  10 293.058 66.6076   1
   7   0  11-84.1772 52.6328   1
   7   0  12 1972.45 160.306   1
   7   0  13-110.267 70.7033   1
   7   0  14-31.9953 53.4376   1
   7   0  15 -74.032 64.0585   1
   7   0  16 43.8999 45.0592   1
   7   0  17  55.846 58.4662   1
   7   0  18 684.443 125.291   1
   7   0  19 116.349 76.6377   1
   7   0  20 307.216 100.305   1
   7   0  21 45.2285 54.9067   1
   7   0  22 30.2271 58.7213   1
   7   0  23-211.747 97.4507   1
   7   1   0 200.136 13.1122   1
   7   1   1 1047.25 40.3998   1
   7   1   213946.50 325.654   1
   7   1   3 6194.01 184.016   1
   7   1   4 1052.19 74.7505   1
   7   1   5 757.284 78.9728   1
   7   1   6 9085.08 507.474   1
   7   1   7 3348.54 143.936   1
   7   1   810416.10 301.703   1
   7   1   9 436.345 50.1805   1
   7   1  10 8114.33 259.885   1
   7   1  11 2309.39 123.316   1
   7   1  12 755.015 79.3564   1
   7   1  13 1121.01 82.4879   1
   7   1  14 393.987  54.267   1
   7   1  15  14.868 32.8653   1
   7   1  16 28.7894 32.2482   1
   7   1  17 109.622 40.9797   1
   7   1  18 374.493 64.7928   1
   7   1  19 201.294 172.251   1
   7   1  20 265.785 70.5016   1
   7   1  21  155.54 59.0078   1
   7   1  22 98.0822 53.1493   1
   7   1  23 -28.116 73.7015   1
   7   2   0 3989.30 116.045   1
   7   2   116393.00 377.227   1
   7   2   2 8845.68 209.496   1
   7   2   3 769.633 33.1356   1
   7   2   419266.80  449.63   1
   7   2   518939.40 609.634   1
   7   2   6 1489.79 87.8234   1
   7   2   714460.30 413.797   1
   7   2   8  97.203 32.8675   1
   7   2   9 980.996 77.7644   1
   7   2  10 6661.02 226.561   1
   7   2  11 554.264 64.2866   1
   7   2  12 169.492  97.631   1
   7   2  13 1516.53  127.16   1
   7   2  14 459.207  100.77   1
   7   2  15 1383.10 103.242   1
   7   2  16 374.187 59.5661   1
   7   2  17 1063.47  237.34   1
   7   2  18 616.035  123.94   1
   7   2  19 36.9174 41.0841   1
   7   2  20  87.029 73.8875   1
   7   2  21 220.415 152.042   1
   7   2  22 17.9514 51.3704   1
   7   3   0 389.077 33.9116   1
   7   3   1  109.97 17.0559   1
   7   3   2 1659.17 54.5584   1
   7   3   3 1104.11 45.9023   1
   7   3   4 46.1591 16.9075   1
   7   3   5 7380.16 203.853   1
   7   3   6 796.091 101.365   1
   7   3   7 1673.81 91.4556   1
   7   3   8 566.703 53.5757   1
   7   3   9 7238.50 232.392   1
   7   3  10 1954.38 175.268   1
   7   3  11 7218.72 240.902   1
   7   3  12 147.715 71.2522   1
   7   3  13 4426.98 183.863   1
   7   3  14 121.104 68.6879   1
   7   3  15 126.851 37.7799   1
   7   3  16 879.922 84.3851   1
   7   3  17  655.24  75.977   1
   7   3  18 1377.04  117.98   1
   7   3  19 37.6256 68.5431   1
   7   3  20 23.8193 82.6374   1
   7   3  21 93.0866 92.1673   1
   7   4   0 766.477 33.3638   1
   7   4   1 9800.59 256.947   1
   7   4   2 1985.40 61.9871   1
   7   4   3 3795.05  111.79   1
   7   4   4 1448.45 59.3737   1
   7   4   5 3556.51 121.127   1
   7   4   6 2762.19 103.707   1
   7   4   7 1135.48 63.4087   1
   7   4   8 6669.94 205.111   1
   7   4   9 181.225  47.938   1
   7   4  10 4624.67 280.354   1
   7   4  11 3524.83 152.288   1
   7   4  12 5055.96 195.255   1
   7   4  13 2.98669  28.461   1
   7   4  14 1195.31 89.9078   1
   7   4  15 877.098 82.2515   1
   7   4  16-46.1105 53.4939   1
   7   4  17-71.7886 78.7233   1
   7   4  18 87.5396 75.5637   1
   7   4  19 14.3212 51.3219   1
   7   4  20 137.173 98.4807   1
   7   5   0 3445.63 98.9921   1
   7   5   1 358.831  24.986   1
   7   5   2 283.355  23.473   1
   7   5   3 3.41986 15.2499   1
   7   5   4 882.719 52.6396   1
   7   5   513801.70 404.775   1
   7   5   6 3203.84 144.609   1
   7   5   7 4121.44 171.736   1
   7   5   8 462.993 54.8064   1
   7   5   9 81.7542 38.5507   1
   7   5  10 967.626 62.6472   1
   7   5  11 652.003 141.118   1
   7   5  12 -12.427 48.9013   1
   7   5  13 127.326  41.728   1
   7   5  14 493.158 71.3424   1
   7   5  15  640.11 128.332   1
   7   5  16 178.155  78.572   1
   7   5  17 1004.43 164.401   1
   7   5  18-40.0087 65.1855   1
   7   5  19 140.835 96.7933   1
   7   6   010056.10 288.166   1
   7   6   1 962.369 55.7991   1
   7   6   2 1133.90 61.1778   1
   7   6   3 4714.97 178.247   1
   7   6   4 2518.54 110.987   1
   7   6   5 403.733 46.4301   1
   7   6   6 1308.33 224.033   1
   7   6   7 105.945 36.2286   1
   7   6   8 461.742 59.7831   1
   7   6   9 57.1595 37.7582   1
   7   6  10-19.4644 133.781   1
   7   6  11  587.45 72.3312   1
   7   6  12 65.9379 38.3952   1
   7   6  13 -15.147  55.268   1
   7   6  14 109.126 48.7407   1
   7   6  15  142.06 55.6897   1
   7   6  16 183.618 68.4321   1
   7   6  17 103.746 53.3988   1
   7   6  18 234.852 74.9723   1
   7   6  19  180.78 98.2201   1
   7   7   0 158.726 52.3553   1
   7   7   1 2114.94 90.3568   1
   7   7   2  523.13 42.1393   1
   7   7   3-38.9199 81.4482   1
   7   7   4 893.575 106.477   1
   7   7   5 753.593 62.8682   1
   7   7   6 604.231 56.5685   1
   7   7   7  82.126 35.2825   1
   7   7   8 416.612 51.5385   1
   7   7   9 28.3014 38.2616   1
   7   7  10 40.4569 40.2308   1
   7   7  11 585.696 83.1069   1
   7   7  12 194.066 57.8669   1
   7   7  13 123.539  57.979   1
   7   7  14 492.053   90.90   1
   7   7  15 28.6709 64.1438   1
   7   7  16 451.072 94.8625   1
   7   7  17 87.8344 84.8618   1
   7   7  18 74.4265 87.2631   1
   7   8   0 57.5755 34.9837   1
   7   8   1 447.053 54.0144   1
   7   8   2 604.893 70.5704   1
   7   8   3 244.359 130.919   1
   7   8   4 15.3241 33.9662   1
   7   8   5-28.8587 57.1818   1
   7   8   6 65.1471  30.468   1
   7   8   7  776.08 72.6142   1
   7   8   8 89.4712 36.1005   1
   7   8   9 54.1147 40.0566   1
   7   8  10 990.777 92.7499   1
   7   8  11 621.341 81.4046   1
   7   8  12 84.0178 41.8671   1
   7   8  13 422.281 87.1997   1
   7   8  14 640.355 106.282   1
   7   8  15 69.4949   83.19   1
   7   9   0 18.4164 33.8674   1
   7   9   1 34.5705 43.4306   1
   7   9   2 517.596 66.1411   1
   7   9   3 45.2111 97.6239   1
   7   9   4  56.984  41.493   1
   7   9   5 350.244 72.3137   1
   7   9   6 224.949 63.1123   1
   7   9   7 489.314  88.147   1
   7   9   8 57.2263  45.543   1
   7   9   9-25.2058 68.7051   1
   7   9  10 734.665 114.529   1
   7   9  11 -28.081  75.942   1
   7   9  12 186.203 102.342   1
   7  10   0 320.413 96.1469   1
   7  10   1 488.771 91.9159   1
   7  10   2  313.77 111.817   1
   7  10   3 436.565 132.163   1
   7  10   4 36.3759 46.0194   1
   7  10   5 87.5981 52.9522   1
   7  10   6 6.73784 62.6038   1
   7  10   7 50.4552  76.903   1
   8   0   077882.00 1762.09   1
   8   0   1 31.9112 25.7387   1
   8   0   2 4714.98 224.707   1
   8   0   3 71.3453  48.271   1
   8   0   413558.70 421.945   1
   8   0   5-29.6476 50.0505   1
   8   0   6 4175.87 212.764   1
   8   0   7 58.8569 47.6604   1
   8   0   8 9299.40 334.035   1
   8   0   9 19.4916 47.3902   1
   8   0  10 2920.55 184.729   1
   8   0  11-19.8709 42.2703   1
   8   0  12 1036.09 123.369   1
   8   0  13 54.2406 48.2673   1
   8   0  14 167.929 59.9606   1
   8   0  15-70.3218 59.8092   1
   8   0  16-17.1408 48.8451   1
   8   0  17 33.0465 61.5896   1
   8   0  18 2377.65 228.966   1
   8   0  19 96.1556 70.1546   1
   8   0  20 116.957 72.8603   1
   8   0  21 14.9369 64.9679   1
   8   0  22-89.2955 75.0803   1
   8   1   0 1251.49 42.5619   1
   8   1   136878.20  842.99   1
   8   1   2 983.714 41.8092   1
   8   1   3 4858.97 137.109   1
   8   1   4 1410.23 150.274   1
   8   1   5 80.1919 75.0797   1
   8   1   6   0.322 33.2438   1
   8   1   7 2403.08 117.848   1
   8   1   8 647.281 60.3032   1
   8   1   9 1174.96 83.8671   1
   8   1  10 1186.20 86.5786   1
   8   1  11 115.784 50.7006   1
   8   1  12 256.033 45.6182   1
   8   1  13 717.171 90.7324   1
   8   1  14 61.8445 33.9786   1
   8   1  15-22.5797 47.7219   1
   8   1  16 98.8262 41.2787   1
   8   1  17 108.325 46.5203   1
   8   1  18  113.78 47.5887   1
   8   1  19 100.397 50.7805   1
   8   1  20  334.86 74.1615   1
   8   1  21-4.32344 141.108   1
   8   1  22 -66.172 73.4044   1
   8   1  23 36.7089 55.8693   1
   8   2   027617.40 615.318   1
   8   2   1 6654.00 160.236   1
   8   2   2 5736.24 145.548   1
   8   2   313723.20 316.478   1
   8   2   4 1499.63 59.5809   1
   8   2   519518.90 546.772   1
   8   2   6 7968.08 211.836   1
   8   2   7 2946.93  206.55   1
   8   2   8-3.22732 76.2339   1
   8   2   915330.50  503.36   1
   8   2  1012101.70 347.375   1
   8   2  11 8440.88  273.60   1
   8   2  12 2503.68 130.627   1
   8   2  13 -27.874 47.0895   1
   8   2  14 553.176 63.1687   1
   8   2  15-17.2555 105.576   1
   8   2  16-28.0553 47.7439   1
   8   2  17 87.6064 151.802   1
   8   2  18 78.2333 165.028   1
   8   2  19 728.383 138.234   1
   8   2  20-35.3518 151.973   1
   8   2  21 31.1496 72.6916   1
   8   3   0 643.224 28.2415   1
   8   3   111631.00 289.578   1
   8   3   2 4317.27 113.836   1
   8   3   314607.20 341.785   1
   8   3   4  -5.215 30.6868   1
   8   3   5 2671.90 100.277   1
   8   3   6 837.748 51.2982   1
   8   3   7 854.151 65.1497   1
   8   3   8 1606.83 90.7967   1
   8   3   9 2735.49 126.869   1
   8   3  10  774.45 47.9013   1
   8   3  11 7853.10 258.018   1
   8   3  12 1132.95 144.761   1
   8   3  13 650.154 71.0051   1
   8   3  14 2112.48 127.399   1
   8   3  15 339.389 82.0856   1
   8   3  16 412.001  65.718   1
   8   3  17 208.499  53.656   1
   8   3  18 686.534 86.4623   1
   8   3  19 140.868 84.9494   1
   8   3  20 0.02272 68.4379   1
   8   4   0 964.423 40.2537   1
   8   4   1 15.5101 11.3495   1
   8   4   2 793.314  36.882   1
   8   4   312271.60 302.997   1
   8   4   4 4337.74 162.318   1
   8   4   5 367.106 44.2135   1
   8   4   6 148.326 28.9194   1
   8   4   7 908.417 56.2688   1
   8   4   8  772.92 74.4269   1
   8   4   9 1199.34 84.5709   1
   8   4  10 1522.25 93.5199   1
   8   4  11 1508.93 96.4932   1
   8   4  12 15.6312 38.5708   1
   8   4  13 696.827 68.9094   1
   8   4  14 1511.34 107.862   1
   8   4  15 79.5742 58.6772   1
   8   4  16 44.9469 64.7755   1
   8   4  17  861.95 149.612   1
   8   4  18 146.951 89.1738   1
   8   4  19 747.332 159.509   1
   8   5   0 1388.07 64.4572   1
   8   5   1 1987.81 75.0336   1
   8   5   2 9.48898 13.1269   1
   8   5   3 1483.90  106.01   1
   8   5   4 366.178 29.4379   1
   8   5   5  84.505 70.9523   1
   8   5   6 3141.57 142.718   1
   8   5   7 8936.42 282.931   1
   8   5   8 533.806 73.2084   1
   8   5   9 6414.45 195.962   1
   8   5  10 949.698 61.5851   1
   8   5  11 191.315  61.185   1
   8   5  12  83.672 36.9163   1
   8   5  13 279.474 54.6648   1
   8   5  14 85.3705  54.286   1
   8   5  15-12.4259 129.336   1
   8   5  16 221.488 60.0687   1
   8   5  17 13.8544 68.5585   1
   8   5  18 49.6481 70.1565   1
   8   6   011264.00  303.55   1
   8   6   1 1886.71 81.3306   1
   8   6   2 969.993 55.8764   1
   8   6   3  978.26 59.1913   1
   8   6   4 6418.61 204.717   1
   8   6   5 75.7696  33.525   1
   8   6   6 1921.85 112.623   1
   8   6   7 416.443 57.2115   1
   8   6   8 3130.88 157.141   1
   8   6   9 2451.83  215.60   1
   8   6  10 92.3457 66.9931   1
   8   6  11 150.544 50.2204   1
   8   6  12 1229.21 111.801   1
   8   6  13 135.512 107.644   1
   8   6  14 796.948 99.3385   1
   8   6  15 1066.06 116.024   1
   8   6  16 430.451 82.9584   1
   8   6  17  711.32 111.674   1
   8   6  18 267.765 111.116   1
   8   6  19 299.234 115.449   1
   8   7   0 540.864 45.3255   1
   8   7   1 46.8307  37.266   1
   8   7   2 667.652 48.8324   1
   8   7   3 296.935 89.9506   1
   8   7   4 119.918 30.9809   1
   8   7   5 9.33501 29.8666   1
   8   7   6 435.977 84.0953   1
   8   7   7 56.3096 30.2257   1
   8   7   8 124.926 33.2585   1
   8   7   9  574.54 75.0828   1
   8   7  10 318.746 60.8852   1
   8   7  11 213.225 56.8573   1
   8   7  12 -10.252 53.9655   1
   8   7  13 24.1064 42.4758   1
   8   7  14 54.6392  54.484   1
   8   7  15 21.8242 50.2464   1
   8   7  16 705.114 116.122   1
   8   7  17 303.288 115.299   1
   8   8   0 131.978 37.3228   1
   8   8   1 907.867 107.249   1
   8   8   2 45.6256  82.987   1
   8   8   3  986.14 206.072   1
   8   8   4 367.606 91.0065   1
   8   8   5-40.1224 104.298   1
   8   8   6 9.23737  33.982   1
   8   8   7 317.174 57.9593   1
   8   8   8 164.178 40.0043   1
   8   8   9 9.36611 42.0114   1
   8   8  10 25.3147 36.1842   1
   8   8  11 722.645 89.1288   1
   8   8  12 147.187 48.0027   1
   8   8  13-5.17341 66.4718   1
   8   8  14 53.7004 52.0825   1
   8   8  15 4.70023 58.8856   1
   8   9   0 24.3493 42.6246   1
   8   9   1 1092.88  111.66   1
   8   9   2 366.139 82.9074   1
   8   9   3 378.467 77.8786   1
   8   9   4 426.487  75.431   1
   8   9   5 15.8395 46.6365   1
   8   9   6 -81.835 72.6621   1
   8   9   7 14.1843  136.79   1
   8   9   8 148.218 57.5652   1
   8   9   9-21.6087 82.1145   1
   8   9  10-63.0144 74.7438   1
   8   9  11 198.743 100.758   1
   8   9  12 204.536 101.392   1
   8  10   0 18.3323 49.6558   1
   8  10   1 69.0341 52.9641   1
   8  10   2 94.8076 66.5142   1
   8  10   3 886.958 126.235   1
   8  10   4 153.206 66.9309   1
   8  10   5 171.628 88.3883   1
   8  10   6 224.667 109.354   1
   8  10   7 83.6786 84.1692   1
   9   0   0 953.075 372.177   1
   9   0   1 7.56767 33.4215   1
   9   0   262662.00 1326.69   1
   9   0   3 47.1601 44.4015   1
   9   0   435485.00 827.525   1
   9   0   5 -49.405 57.3453   1
   9   0   6 6840.04 279.802   1
   9   0   7 19.0446 38.1848   1
   9   0   8 3209.51 189.263   1
   9   0   9 16.7228 45.5093   1
   9   0  10 115.538 58.8188   1
   9   0  11 61.7998 54.9274   1
   9   0  12 6816.81 313.108   1
   9   0  13 17.3524 60.2876   1
   9   0  14-0.89578 47.1892   1
   9   0  15-72.7564 65.6212   1
   9   0  16-11.4735 48.1222   1
   9   0  17-3.01863 44.7271   1
   9   0  18 401.047 111.793   1
   9   0  19 97.0549 72.5365   1
   9   0  20 161.338 72.7921   1
   9   0  21 31.1919  70.428   1
   9   0  22-86.7064 77.6886   1
   9   1   0 586.067 29.1045   1
   9   1   1 8221.24 268.873   1
   9   1   2 2738.09 84.5572   1
   9   1   3 573.904 35.5499   1
   9   1   4 9644.08 281.126   1
   9   1   5 2730.19 205.181   1
   9   1   6 4103.79 161.537   1
   9   1   7 103.184  91.832   1
   9   1   8 2909.43 133.525   1
   9   1   9 167.371 39.3747   1
   9   1  1010332.00 310.776   1
   9   1  11 842.946 77.7836   1
   9   1  12 1042.85 85.1623   1
   9   1  13 30.1735 30.1484   1
   9   1  14 183.281 98.8116   1
   9   1  15 310.451 55.2589   1
   9   1  16 318.233 59.4867   1
   9   1  17 490.605 73.3145   1
   9   1  18 260.252   64.13   1
   9   1  19 689.424 154.072   1
   9   1  20 2.82464 267.544   1
   9   1  21 58.3712 129.571   1
   9   1  22-86.3401 74.2184   1
   9   2   0 21.7028 9.63071   1
   9   2   1 962.536 44.4563   1
   9   2   216488.60 425.726   1
   9   2   3 56.0819  15.559   1
   9   2   4 302.629 22.4194   1
   9   2   5 1424.66 66.0817   1
   9   2   6 738.676 47.4791   1
   9   2   7 1106.82 97.2914   1
   9   2   8 3265.63 140.165   1
   9   2   910996.70 321.821   1
   9   2  10 4358.19 177.358   1
   9   2  1118752.10 500.301   1
   9   2  12 658.324 71.9104   1
   9   2  13 301.241 51.9611   1
   9   2  14 1350.10 164.482   1
   9   2  15 60.3568 46.9308   1
   9   2  16  16.192 31.8717   1
   9   2  17 2504.20 160.411   1
   9   2  18 51.7895 93.0071   1
   9   2  19 14.6855 69.1008   1
   9   2  20-62.6309 203.444   1
   9   2  21  367.70 218.314   1
   9   3   0 5035.21 149.334   1
   9   3   1 328.005 21.3975   1
   9   3   2 4988.27  148.18   1
   9   3   3 7009.53 209.813   1
   9   3   4 57.5246 15.1708   1
   9   3   5 -2.0296 33.6505   1
   9   3   6 234.501 28.8139   1
   9   3   7 249.325 34.5047   1
   9   3   8 777.697 61.6008   1
   9   3   9 2423.93 179.519   1
   9   3  10 7038.42 237.476   1
   9   3  11 3560.85  157.82   1
   9   3  12 134.394 83.0376   1
   9   3  13 5632.24 223.995   1
   9   3  14 735.168 127.609   1
   9   3  15 6274.03 257.955   1
   9   3  16 9.31656 36.7776   1
   9   3  17 1268.10 114.792   1
   9   3  18  39.537 85.2669   1
   9   3  19  28.037  66.051   1
   9   3  20 138.778 100.592   1
   9   4   0 7373.34 197.258   1
   9   4   1 148.063 16.3665   1
   9   4   2 336.966 23.1636   1
   9   4   3 247.618 28.3203   1
   9   4   4  96.358 30.0409   1
   9   4   5 742.999 49.2375   1
   9   4   6 770.826 51.8203   1
   9   4   7 243.359 50.4883   1
   9   4   811221.50 340.281   1
   9   4   912356.80 325.892   1
   9   4  10 84.8494 30.3505   1
   9   4  11 3568.54 157.101   1
   9   4  12 14.6303 44.5819   1
   9   4  13-23.0531 159.752   1
   9   4  14 3600.15 176.904   1
   9   4  15-96.7276 67.7134   1
   9   4  16 740.367 143.005   1
   9   4  17 287.056 95.8133   1
   9   4  18 95.8281 82.1859   1
   9   4  19 387.656 123.874   1
   9   5   0 2209.56  77.559   1
   9   5   1 1726.73 64.7455   1
   9   5   2 89.5395 14.6333   1
   9   5   3 1754.87  70.545   1
   9   5   4 1252.69 80.6732   1
   9   5   5 4047.61 161.335   1
   9   5   6 507.094 59.1275   1
   9   5   7  107.20 40.3982   1
   9   5   8 581.503 66.9205   1
   9   5   9 3460.17 130.845   1
   9   5  10 1629.68 109.801   1
   9   5  11 21.6208 113.216   1
   9   5  12  194.73  48.599   1
   9   5  13 84.0454 65.7116   1
   9   5  14 90.2479 118.579   1
   9   5  15 405.208 72.4751   1
   9   5  16 20.0068 41.5241   1
   9   5  17-33.7456 57.3643   1
   9   5  18 49.9446 47.0747   1
   9   6   0 542.355 42.1799   1
   9   6   1 2140.31 87.5093   1
   9   6   2 176.627 26.6803   1
   9   6   3 5868.03 189.951   1
   9   6   4 479.205  58.331   1
   9   6   5 1865.18 115.477   1
   9   6   6 1560.46 109.023   1
   9   6   7 678.553 70.9783   1
   9   6   8 1770.57 115.991   1
   9   6   9 3517.54 175.495   1
   9   6  10 108.609 45.1208   1
   9   6  11 587.172 76.7021   1
   9   6  12  218.24 57.6331   1
   9   6  13 93.6263 45.1171   1
   9   6  14 20.8436 36.5801   1
   9   6  15 107.503 69.9073   1
   9   6  16  124.74 55.7289   1
   9   6  17 256.392 84.5005   1
   9   7   0 1009.66 60.4623   1
   9   7   1 2944.24 112.943   1
   9   7   2 1367.75 97.3738   1
   9   7   3 6975.61  246.50   1
   9   7   4 8.78737 23.6244   1
   9   7   5 1026.81 72.4617   1
   9   7   6 1302.38 86.5032   1
   9   7   7 24.6016 45.4381   1
   9   7   8 556.245 60.6266   1
   9   7   9 585.037 77.9477   1
   9   7  10 24.1796  38.953   1
   9   7  11 358.409 66.0436   1
   9   7  12-30.0581 59.3588   1
   9   7  13 633.948 124.148   1
   9   7  14 -4.0541 187.227   1
   9   7  15 182.078 99.6137   1
   9   7  16 59.4652  67.736   1
   9   8   0 785.641 71.1726   1
   9   8   1 127.453 36.7185   1
   9   8   2 46.9834 31.0338   1
   9   8   3 684.846 82.7219   1
   9   8   4 14.0285 43.4618   1
   9   8   5-42.6867 130.548   1
   9   8   6 38.2338  54.288   1
   9   8   7 3095.16 157.243   1
   9   8   8 197.172 105.273   1
   9   8   9 216.313 47.0671   1
   9   8  10 320.935 59.8289   1
   9   8  11-17.8934 60.2275   1
   9   8  12 169.161 49.5118   1
   9   8  13  288.23 75.1306   1
   9   8  14 60.3538 53.8122   1
   9   8  15-49.0282 78.8316   1
   9   9   0 26.4489 34.5397   1
   9   9   1 40.9306 35.6476   1
   9   9   2  735.64 95.6035   1
   9   9   3 656.565 94.1296   1
   9   9   4 134.609 52.7566   1
   9   9   5 1632.22 148.378   1
   9   9   6-17.5832 73.6909   1
   9   9   7 376.363 173.901   1
   9   9   8-22.7603 142.457   1
   9   9   9 -5.0385 187.296   1
   9   9  10-208.318 114.887   1
   9   9  11 204.334 103.521   1
   9  10   0  40.136 48.8746   1
   9  10   1-50.6669 59.9395   1
   9  10   2  68.803 83.6786   1
   9  10   3 250.486  80.264   1
   9  10   4 44.0253 73.3903   1
   9  10   5 209.855 95.9405   1
   9  10   6-14.7326 67.2304   1
  10   0   026608.40 618.282   1
  10   0   1 11.7484 33.8672   1
  10   0   213008.20 404.218   1
  10   0   3-24.3124 41.9602   1
  10   0   4 5815.23 256.172   1
  10   0   5-23.8524 41.4559   1
  10   0   6 9047.32 328.005   1
  10   0   7 2.77402 42.5403   1
  10   0   812265.20 411.661   1
  10   0   9 38.1207 47.7779   1
  10   0  10 235.149 74.2885   1
  10   0  11 161.701 79.4164   1
  10   0  12 2046.83 182.535   1
  10   0  13 96.8165  60.812   1
  10   0  14 1112.06 138.209   1
  10   0  15-73.8413 66.1219   1
  10   0  16 88.1954 56.6473   1
  10   0  17-49.2542  57.965   1
  10   0  18 1276.16 173.955   1
  10   0  19 22.5107 61.3465   1
  10   0  20 198.818 84.6488   1
  10   0  21 -199.17 99.2663   1
  10   1   023134.30 534.774   1
  10   1   1 3749.24 115.265   1
  10   1   235410.50 888.886   1
  10   1   3 20.7451  13.634   1
  10   1   4 273.261 66.0199   1
  10   1   519234.30 485.486   1
  10   1   6 1566.23 94.7747   1
  10   1   7-34.7795 60.9241   1
  10   1   8 1166.35 81.5893   1
  10   1   9 444.002 125.876   1
  10   1  10 2268.03 124.607   1
  10   1  11 7319.56  250.12   1
  10   1  12 642.301 190.295   1
  10   1  13-14.5828 124.205   1
  10   1  14  72.872 109.754   1
  10   1  15 342.182 81.3569   1
  10   1  16-4.95974  126.82   1
  10   1  17-20.0882 46.3031   1
  10   1  18 103.567 145.544   1
  10   1  19-20.8703 105.808   1
  10   1  20  100.07 75.3964   1
  10   1  21-3.64236  129.58   1
  10   1  22 146.114  82.775   1
  10   2   0 2055.14 63.0387   1
  10   2   1 3204.11 93.0491   1
  10   2   2 141.428 19.8523   1
  10   2   3 8562.38  208.66   1
  10   2   4 1740.96 64.1647   1
  10   2   5 6809.84 189.155   1
  10   2   6 410.832 35.2379   1
  10   2   7 6598.00 186.367   1
  10   2   8 515.904 51.0214   1
  10   2   9 376.919 146.491   1
  10   2  10 719.031  118.45   1
  10   2  11 2727.83 199.551   1
  10   2  12 1289.29 93.6042   1
  10   2  13 1686.04 209.995   1
  10   2  14 564.766 68.8077   1
  10   2  15 81.0499  40.854   1
  10   2  16 1466.73 236.339   1
  10   2  17 480.234 226.178   1
  10   2  18 52.0882 80.1159   1
  10   2  19 30.1022 77.3995   1
  10   2  20 58.4432 142.359   1
  10   2  21 39.6948 47.3231   1
  10   3   0 7521.16 185.169   1
  10   3   1 4659.98 136.917   1
  10   3   214536.90 338.893   1
  10   3   3 1194.20 74.7347   1
  10   3   4 1271.71 58.0814   1
  10   3   5 441.256 29.6422   1
  10   3   6  870.50 43.6541   1
  10   3   7 247.471 25.7999   1
  10   3   8 809.163 44.7166   1
  10   3   9 2289.14 87.3437   1
  10   3  10 603.481 112.193   1
  10   3  11-1.54432 38.2586   1
  10   3  12 525.895 63.4485   1
  10   3  13 1138.46   94.25   1
  10   3  14 1006.74 92.5507   1
  10   3  15 1606.88 132.046   1
  10   3  16  222.33 125.161   1
  10   3  17 235.446 57.6845   1
  10   3  18 57.5096 83.5615   1
  10   3  19 41.5626 76.5951   1
  10   4   0 6451.34 165.523   1
  10   4   1 91.9186 14.4407   1
  10   4   2 3934.87  108.97   1
  10   4   3 1064.34 71.7498   1
  10   4   4 653.108 54.7651   1
  10   4   5 717.064 49.6193   1
  10   4   6 6749.04 223.279   1
  10   4   7 1056.90 74.7798   1
  10   4   8 45.1253 44.7418   1
  10   4   9 69.8671 42.5107   1
  10   4  10 1092.14 67.6845   1
  10   4  11 1404.33 80.4542   1
  10   4  12 3613.22 167.726   1
  10   4  13 157.468 50.4595   1
  10   4  14 47.6794  40.155   1
  10   4  15 697.034  128.65   1
  10   4  16 142.552  87.244   1
  10   4  17 93.8399 74.2847   1
  10   4  18 550.502 144.841   1
  10   5   0 1144.41 45.3872   1
  10   5   1 700.773 33.6387   1
  10   5   2 3277.00  98.114   1
  10   5   3 33.4941 26.7233   1
  10   5   4 1054.48 72.9821   1
  10   5   5 3038.71 139.189   1
  10   5   6  153.79 39.5759   1
  10   5   7 233.628 45.7497   1
  10   5   8  630.25  67.649   1
  10   5   9 1642.97 84.9435   1
  10   5  10 88.9109 144.429   1
  10   5  11 2952.46 159.267   1
  10   5  12 412.646 66.0069   1
  10   5  13 243.938 63.0454   1
  10   5  14 106.965 57.6157   1
  10   5  15  328.27 64.4843   1
  10   5  16 188.557 63.4468   1
  10   5  17  144.13 61.8598   1
  10   6   0 110.021 25.2537   1
  10   6   1 1468.08 70.6839   1
  10   6   2  57.168 25.6296   1
  10   6   3 2508.50 109.588   1
  10   6   4 131.454 31.1799   1
  10   6   5 3581.29 141.136   1
  10   6   6 5116.87 241.331   1
  10   6   7 98.4896  57.088   1
  10   6   8 1808.56 130.088   1
  10   6   9 421.132 64.6311   1
  10   6  10 624.764 87.8762   1
  10   6  11 452.063 96.2121   1
  10   6  12 597.818 81.0007   1
  10   6  13 207.005 56.9053   1
  10   6  14 53.0913 41.6482   1
  10   6  15 53.9772 39.9949   1
  10   6  16 110.922 131.135   1
  10   7   0 3751.83 145.136   1
  10   7   1 1471.30 75.9042   1
  10   7   2 821.671 57.0789   1
  10   7   3 3445.94 156.351   1
  10   7   4 108.704  35.056   1
  10   7   5 2606.08 123.805   1
  10   7   6 693.716 65.1456   1
  10   7   7 99.1505  55.817   1
  10   7   8 41.3021 50.8975   1
  10   7   9-2.33784 57.0727   1
  10   7  10 1080.18 107.236   1
  10   7  11 41.3275 38.6074   1
  10   7  12 10.8006 42.2831   1
  10   7  13-9.17505 49.7793   1
  10   7  14-42.5045 83.3484   1
  10   7  15 30.9768 46.8648   1
  10   8   0 689.903 69.8302   1
  10   8   1 2383.83 128.578   1
  10   8   2 107.712 46.6839   1
  10   8   3 1011.16 108.403   1
  10   8   4 1896.39 139.234   1
  10   8   5-5.79525 57.1476   1
  10   8   6 104.029 35.8794   1
  10   8   7 1125.82 126.361   1
  10   8   8-14.1692 59.6822   1
  10   8   9-49.7909 78.2984   1
  10   8  10-47.4378 67.5024   1
  10   8  11 59.8326  55.495   1
  10   8  12 425.683 70.0767   1
  10   8  13-43.2384 72.0232   1
  10   8  14-7.37167   77.04   1
  10   9   0 494.607 75.4873   1
  10   9   1 123.619 50.6644   1
  10   9   2-3.98603 54.2845   1
  10   9   3 190.162 56.8638   1
  10   9   4 522.659 89.0299   1
  10   9   5 715.022 213.727   1
  10   9   6 43.7881 52.8586   1
  10   9   7 241.708 67.8342   1
  10   9   8 72.1331 93.2266   1
  10   9   9 317.608 101.761   1
  10   9  10-14.7091 67.6662   1
  10   9  11 31.7687 69.7495   1
  10  10   0  123.97 58.8225   1
  10  10   1 879.005 169.825   1
  10  10   2 586.495 141.339   1
  10  10   3 739.512 166.459   1
  10  10   4  52.568 73.3395   1
  10  10   5 244.693 110.302   1
  10  10   6 90.0705 83.4706   1
  11   0   0 5796.12 194.857   1
  11   0   1 23.2847 30.5913   1
  11   0   2 120.655 55.5362   1
  11   0   3 105.012 54.4137   1
  11   0   4 2103.10 146.968   1
  11   0   5-73.0419 59.1218   1
  11   0   6 2216.85 157.078   1
  11   0   7 9.61048 42.1286   1
  11   0   8 738.596 96.8351   1
  11   0   9 18.3561  42.165   1
  11   0  10 9691.84  370.22   1
  11   0  11 47.9065 61.7175   1
  11   0  12 327.773 81.5283   1
  11   0  13-96.7691 66.9516   1
  11   0  14 51.2898 42.8969   1
  11   0  15-63.1812 56.8965   1
  11   0  16-87.1937  79.275   1
  11   0  17-124.448 79.0992   1
  11   0  18 159.502 71.2168   1
  11   0  19-119.161 82.3939   1
  11   0  20-4.26511 59.4887   1
  11   0  21-242.368 112.891   1
  11   1   0 311.892 62.0589   1
  11   1   1 9355.40 301.381   1
  11   1   2  168.28 55.7811   1
  11   1   315458.30 354.921   1
  11   1   4 932.231 48.3682   1
  11   1   5 39.9409 104.444   1
  11   1   6 2895.98 133.475   1
  11   1   7 10.5117 25.7629   1
  11   1   8 661.865 79.6435   1
  11   1   9  20.457  86.689   1
  11   1  10 586.758 65.7321   1
  11   1  11 2647.33 184.106   1
  11   1  12 182.871 120.945   1
  11   1  13 487.565 97.4488   1
  11   1  14 917.875 87.2764   1
  11   1  15 829.208 86.8685   1
  11   1  16 121.032 47.6936   1
  11   1  17 62.7678 153.124   1
  11   1  18 83.0652 45.3066   1
  11   1  19 46.2571 43.4431   1
  11   1  20  -37.45 102.876   1
  11   1  21-54.5485 68.4707   1
  11   2   0 5054.08  131.47   1
  11   2   113476.30 312.248   1
  11   2   2 2277.34 72.2516   1
  11   2   310634.00 252.995   1
  11   2   4 3237.93 94.9977   1
  11   2   5 573.441 35.6204   1
  11   2   6 299.023 37.8211   1
  11   2   7  799.43 47.4346   1
  11   2   8 83.5715 25.3615   1
  11   2   9 208.613 155.177   1
  11   2  10 284.984 48.7006   1
  11   2  11 1066.40 183.873   1
  11   2  12 1146.90 99.7518   1
  11   2  13 577.266 80.5335   1
  11   2  14 305.486 145.516   1
  11   2  15 143.873 46.5092   1
  11   2  16 2123.76  283.63   1
  11   2  17 717.228 92.3522   1
  11   2  18 162.613 172.613   1
  11   2  19 544.283 108.801   1
  11   2  20 65.2075 57.9365   1
  11   3   0 6932.24 169.511   1
  11   3   1 2060.03 63.5673   1
  11   3   2 4664.06 136.902   1
  11   3   3 4980.53 139.907   1
  11   3   4 486.939 37.3998   1
  11   3   5 70.4241 17.8592   1
  11   3   6 3658.66 109.616   1
  11   3   7 1988.67 71.7826   1
  11   3   8 -35.446 52.6692   1
  11   3   9-104.251 185.902   1
  11   3  10 66.1041  28.397   1
  11   3  11 362.983 49.8017   1
  11   3  12 2222.62 154.486   1
  11   3  13 1493.62 155.748   1
  11   3  14 1217.88 132.759   1
  11   3  15  331.48 62.7335   1
  11   3  16 572.661 134.816   1
  11   3  17 237.654 73.7737   1
  11   3  18 100.919 83.3738   1
  11   3  19 269.275 114.944   1
  11   4   0 99.9245 16.3363   1
  11   4   1 1036.47 41.9285   1
  11   4   2  989.97 117.357   1
  11   4   3 491.301 48.3167   1
  11   4   4 367.533 42.2637   1
  11   4   5 3401.97  148.96   1
  11   4   6 80.8604 49.0996   1
  11   4   7 4837.53 239.236   1
  11   4   8 4.32698   30.25   1
  11   4   9 28.8849  22.798   1
  11   4  10  397.06 59.8903   1
  11   4  11 848.643 65.4934   1
  11   4  12 237.006  42.759   1
  11   4  13 115.958 58.6196   1
  11   4  14 81.9523 44.0618   1
  11   4  15 284.551 102.711   1
  11   4  16 79.7477 76.4194   1
  11   4  17 102.351 87.0867   1
  11   4  18 178.636 104.386   1
  11   5   0 40.6975 17.0478   1
  11   5   1 197.258 23.0454   1
  11   5   2 586.739 38.7939   1
  11   5   3 686.424 49.2511   1
  11   5   4 294.517 39.2426   1
  11   5   5-17.3386 57.7269   1
  11   5   6 2804.42 132.984   1
  11   5   7 16.0548 26.8661   1
  11   5   8 500.338 75.8479   1
  11   5   9 366.255 41.7612   1
  11   5  10 611.979 93.7263   1
  11   5  11 154.265  66.787   1
  11   5  12 69.0905 42.7688   1
  11   5  13 49.1691 36.8899   1
  11   5  14 64.3477 39.2687   1
  11   5  15 114.535 48.9518   1
  11   5  16 223.006 99.9499   1
  11   5  17 267.462 114.999   1
  11   6   0 1872.05 80.0563   1
  11   6   1 7511.12 212.742   1
  11   6   2 613.126 45.9197   1
  11   6   3 189.541 32.2676   1
  11   6   4 3.65553 33.5466   1
  11   6   5 30.6455 48.3097   1
  11   6   6 3710.87 206.798   1
  11   6   7 401.575 56.4969   1
  11   6   8 349.963 55.6996   1
  11   6   9  176.75 110.388   1
  11   6  10 20.5313 56.4454   1
  11   6  11 317.608 61.2824   1
  11   6  12 72.2739 41.5695   1
  11   6  13 587.378 86.3481   1
  11   6  14 43.4601 39.7612   1
  11   6  15 102.348 70.9957   1
  11   6  16  96.139 91.4594   1
  11   7   0 33.8051 24.2373   1
  11   7   1 2269.80 98.2676   1
  11   7   2 1960.28 92.4106   1
  11   7   3 347.944 48.5845   1
  11   7   4 4093.60 163.225   1
  11   7   5 58.5438 31.4222   1
  11   7   6  663.19 63.5971   1
  11   7   7 950.923 77.2093   1
  11   7   8 377.608 51.9873   1
  11   7   9 106.754 91.7573   1
  11   7  10-28.3416 59.7985   1
  11   7  11 18.1038 56.3738   1
  11   7  12 79.0454 59.0163   1
  11   7  13 142.981 57.4469   1
  11   7  14 140.087 78.9678   1
  11   8   0 963.962 83.9672   1
  11   8   1 3977.23 223.594   1
  11   8   2 215.564 54.6401   1
  11   8   3  819.26 150.142   1
  11   8   4 68.6284 98.9938   1
  11   8   5 42.4344 46.7584   1
  11   8   6 12.0091 55.0201   1
  11   8   7 889.152 83.3655   1
  11   8   8  19.209 33.9144   1
  11   8   9 544.943 67.1147   1
  11   8  10 189.747 66.3172   1
  11   8  11 -58.785 71.8157   1
  11   8  12-49.9224 76.3402   1
  11   8  13-83.6304 95.8071   1
  11   9   0 224.633 60.5265   1
  11   9   1 592.829 73.6848   1
  11   9   2 1061.44 238.915   1
  11   9   3 448.858 122.141   1
  11   9   4 1143.05 130.553   1
  11   9   5 595.979 104.485   1
  11   9   6 811.449 116.891   1
  11   9   7 631.397 107.384   1
  11   9   8 79.8581 103.233   1
  11   9   9 181.072  87.255   1
  11   9  10-89.7042 98.1817   1
  11   9  11 86.8854 77.1449   1
  11  10   0  218.80 66.5903   1
  11  10   1  149.23 82.4505   1
  11  10   2 175.128 101.886   1
  11  10   3 433.297 140.491   1
  11  10   4  313.97  126.82   1
  11  10   5 1763.76  260.15   1
  11  10   6 491.126 151.501   1
  12   0   0 5492.70 282.745   1
  12   0   1 4.09254 32.6846   1
  12   0   217106.30 433.444   1
  12   0   3 94.9183 59.6296   1
  12   0   4 76.9626 48.4725   1
  12   0   5-23.9651 36.5512   1
  12   0   6 4730.00 228.883   1
  12   0   7-59.0918 52.8985   1
  12   0   8 4979.34 250.502   1
  12   0   9   51.02  52.137   1
  12   0  1015565.30 520.024   1
  12   0  11 162.922 84.2929   1
  12   0  12 136.842 59.1416   1
  12   0  13-88.7249 68.6754   1
  12   0  14 152.536 72.1114   1
  12   0  15-21.5097 57.8212   1
  12   0  16 57.4542 53.3845   1
  12   0  17 39.7798  48.698   1
  12   0  18-102.983 83.9726   1
  12   0  19-192.191 97.6155   1
  12   0  20-144.872 84.8024   1
  12   1   025192.00 578.629   1
  12   1   1 201.745 39.9966   1
  12   1   230443.70 855.346   1
  12   1   3  101.32 20.6142   1
  12   1   4 821.229 43.9899   1
  12   1   5 747.851 42.1769   1
  12   1   6 52.4132 27.0467   1
  12   1   7  829.81 70.1006   1
  12   1   8 1344.81 94.6555   1
  12   1   9 30.9954 32.4386   1
  12   1  10 896.706 81.8694   1
  12   1  11 200.353 50.0932   1
  12   1  12 145.712 45.3457   1
  12   1  13 -29.758 43.2311   1
  12   1  14 1980.40  130.09   1
  12   1  15 57.9438 33.1762   1
  12   1  16 159.398  52.169   1
  12   1  17 27.2684 34.8879   1
  12   1  18 548.861 88.3149   1
  12   1  19-101.421 218.029   1
  12   1  20-35.6497 78.8921   1
  12   1  21 37.6521 66.7737   1
  12   2   0 156.548 17.7867   1
  12   2   1 1175.11 46.8475   1
  12   2   2 2461.75 76.7855   1
  12   2   3 46.6089 15.2131   1
  12   2   4 3546.68 101.208   1
  12   2   5  62.515 23.6667   1
  12   2   6 454.225 36.1085   1
  12   2   7 83.1057 33.5015   1
  12   2   8-9.80539 61.2682   1
  12   2   9 -18.505 77.3748   1
  12   2  10 40.8466  30.394   1
  12   2  11 1883.63 117.724   1
  12   2  12 2751.06 146.932   1
  12   2  13 96.0443 96.0952   1
  12   2  14 26.7295 35.9212   1
  12   2  15 1398.67 312.944   1
  12   2  16 138.454 107.745   1
  12   2  17 465.937 88.5545   1
  12   2  18 104.546 47.0711   1
  12   2  19 38.6123 108.105   1
  12   2  20 418.389 110.687   1
  12   3   0 948.858 36.5833   1
  12   3   1 375.777 25.3665   1
  12   3   2 2613.54 102.787   1
  12   3   3  698.96 38.6536   1
  12   3   4 722.321 40.5277   1
  12   3   5 118.077 23.3232   1
  12   3   6 27.1603 15.7556   1
  12   3   7 2892.82 104.799   1
  12   3   8 213.511 19.9778   1
  12   3   9 1107.70 82.3571   1
  12   3  10 1091.21 84.3331   1
  12   3  11 612.539 64.8261   1
  12   3  12 4782.05 206.288   1
  12   3  13 3030.05 189.319   1
  12   3  14 814.831 90.5849   1
  12   3  15 983.473 101.215   1
  12   3  16 405.301 106.813   1
  12   3  17 366.701 165.256   1
  12   3  18 347.087 113.935   1
  12   4   011209.40 279.926   1
  12   4   1 2455.03 75.4245   1
  12   4   2 11.5121 22.9742   1
  12   4   3 2779.39 122.143   1
  12   4   4 315.353 37.6245   1
  12   4   5 35.4196 24.4617   1
  12   4   6 1817.96 97.8883   1
  12   4   7 636.143 61.9435   1
  12   4   8 521.303 54.5772   1
  12   4   9 627.896 49.8227   1
  12   4  10 1522.48  83.049   1
  12   4  11 811.774 70.0181   1
  12   4  12-9.31306 80.2283   1
  12   4  13 48.3687 28.5402   1
  12   4  14 1147.18 108.799   1
  12   4  15 86.2487 77.6983   1
  12   4  16  567.75 133.034   1
  12   4  17 254.664 109.577   1
  12   5   0 7542.52  195.54   1
  12   5   1 3739.11 122.723   1
  12   5   2 419.494 52.2035   1
  12   5   3 785.034 55.0403   1
  12   5   4 417.967  90.229   1
  12   5   5 2049.75 111.595   1
  12   5   6-6.81113 73.9076   1
  12   5   7 179.175  34.486   1
  12   5   8 78.1521 32.2265   1
  12   5   9 12.9379 31.9816   1
  12   5  10 571.122 72.5151   1
  12   5  11 351.364 60.5475   1
  12   5  12 1498.33 120.577   1
  12   5  13 44.7353 40.6195   1
  12   5  14 234.381 59.9535   1
  12   5  15 459.732 121.796   1
  12   5  16-21.8264 62.9049   1
  12   6   0 61.9783 19.5447   1
  12   6   1 2150.80 89.5422   1
  12   6   2 4.67064 33.5096   1
  12   6   3 2711.45 117.021   1
  12   6   4 995.745 67.4518   1
  12   6   5 1015.31 69.8776   1
  12   6   6-15.2674 63.0052   1
  12   6   7 255.436 79.7288   1
  12   6   8 1255.57 99.2713   1
  12   6   9 597.201 83.7748   1
  12   6  10 1243.22 106.761   1
  12   6  11  118.73 50.0181   1
  12   6  12-27.1455 61.9432   1
  12   6  13 196.901 50.1432   1
  12   6  14 85.6727  66.093   1
  12   6  15  62.645 65.9877   1
  12   7   0 1852.69 86.6505   1
  12   7   1 125.694 39.2907   1
  12   7   2 7005.08 296.722   1
  12   7   3 128.808 36.6554   1
  12   7   4 881.323  73.232   1
  12   7   5 1431.93 92.4593   1
  12   7   6 1094.02 81.2012   1
  12   7   7 159.804 45.3779   1
  12   7   8-47.2916 62.7503   1
  12   7   9 238.649 61.7313   1
  12   7  10-7.26491  47.989   1
  12   7  11 372.617  214.72   1
  12   7  12 64.4119 63.9649   1
  12   7  13 507.516 130.874   1
  12   7  14 229.041 88.6541   1
  12   8   0 67.0356 34.1293   1
  12   8   1 122.836 46.2634   1
  12   8   2 211.071 52.4107   1
  12   8   3  249.03 65.8997   1
  12   8   4  137.02 53.4424   1
  12   8   5 11.3583 60.8094   1
  12   8   6 26.2356 37.2877   1
  12   8   7 2162.55 192.828   1
  12   8   8 221.827 48.6959   1
  12   8   9-91.9811 76.7205   1
  12   8  10 20.4279 36.1525   1
  12   8  11-133.199 94.0608   1
  12   8  12 99.5816 62.9736   1
  12   9   0 128.567 56.1195   1
  12   9   1 613.403 90.4955   1
  12   9   2 244.298 68.9137   1
  12   9   3 144.108 84.5368   1
  12   9   4 598.129 228.992   1
  12   9   5 876.322 123.356   1
  12   9   6 471.709 95.6275   1
  12   9   7  90.601 62.7781   1
  12   9   8 550.391 140.632   1
  12   9   9 61.6143 65.2202   1
  12  10   1-35.1596  61.021   1
  12  10   2  124.52  96.599   1
  12  10   3 2222.23  279.23   1
  12  10   4 371.257 129.937   1
  12  10   5 952.041 200.848   1
  13   0   071042.00 2441.59   1
  13   0   1 49.4272 48.1453   1
  13   0   244189.30 995.503   1
  13   0   3 28.2599 21.8652   1
  13   0   4 1208.37 114.062   1
  13   0   5-31.7071 38.6279   1
  13   0   6 15.5783 39.3497   1
  13   0   7 6.60115 42.0777   1
  13   0   8 93.9748 58.2518   1
  13   0   9  222.48 83.4106   1
  13   0  10 8847.43 371.403   1
  13   0  11 141.045 71.0322   1
  13   0  12 4510.59 279.742   1
  13   0  13  30.212 66.0872   1
  13   0  14 181.891 73.8068   1
  13   0  15 -82.276  72.865   1
  13   0  16 114.585 67.0604   1
  13   0  17-50.4937 57.0771   1
  13   0  18 427.036  112.17   1
  13   0  19-64.9538 67.7643   1
  13   0  20 211.195 104.464   1
  13   1   0 8407.82 260.691   1
  13   1   1 1555.79 68.5761   1
  13   1   2 8230.84 392.686   1
  13   1   3 3191.49 97.9938   1
  13   1   4 432.407 28.1747   1
  13   1   5  731.38 41.5955   1
  13   1   6 587.488 43.5366   1
  13   1   7 414.742  50.548   1
  13   1   8 243.636 42.0243   1
  13   1   9 3490.93 166.504   1
  13   1  10 6381.36  299.55   1
  13   1  11 561.031 68.4204   1
  13   1  12 1439.05 105.201   1
  13   1  13 412.122 59.6096   1
  13   1  14 209.103 48.8782   1
  13   1  15 238.637 77.2135   1
  13   1  16  315.69 61.5643   1
  13   1  17-45.4374  111.06   1
  13   1  18 54.3538 41.8717   1
  13   1  19 141.402 117.738   1
  13   1  20 42.0742 67.1192   1
  13   2   0 8779.52 224.478   1
  13   2   1 13.2749 15.4393   1
  13   2   2 3043.09 89.7734   1
  13   2   3 2183.86 70.8831   1
  13   2   4 2098.39 70.0199   1
  13   2   5 8333.04 233.662   1
  13   2   6 799.552 43.0942   1
  13   2   7 839.221 52.8216   1
  13   2   8 1151.53 90.1312   1
  13   2   9-3.64844 35.8924   1
  13   2  10 254.156  33.416   1
  13   2  11 2489.80 136.675   1
  13   2  12 72.4167 37.5206   1
  13   2  13 68.1828 36.8308   1
  13   2  14 519.948 72.9741   1
  13   2  15 362.206 66.4045   1
  13   2  16 98.8698 84.0333   1
  13   2  17  80.741 43.6808   1
  13   2  18-75.1522 195.007   1
  13   2  19-10.5466 51.7252   1
  13   2  20 186.529 86.7386   1
  13   3   0 915.766 38.2915   1
  13   3   1 2986.90 92.8248   1
  13   3   2 4146.75  128.19   1
  13   3   3 1755.40 67.3067   1
  13   3   417819.80 412.267   1
  13   3   5 18.7663 14.6686   1
  13   3   6 67.3573 22.6092   1
  13   3   7 1227.03 53.9581   1
  13   3   8 7.84297 23.0287   1
  13   3   9 895.915  63.462   1
  13   3  10  39.429 29.2432   1
  13   3  11 99.8756 50.4233   1
  13   3  12 54.3712 33.6833   1
  13   3  13 1193.12 103.318   1
  13   3  14 388.625 91.0645   1
  13   3  15 329.176 68.0824   1
  13   3  16 1099.01 112.503   1
  13   3  17 75.7703 107.131   1
  13   3  18 366.094 120.943   1
  13   4   0 26.3296 19.4444   1
  13   4   1 1599.62 60.0629   1
  13   4   2 6824.23 264.828   1
  13   4   3 1839.51 98.8525   1
  13   4   4 188.557 85.2557   1
  13   4   5 6118.43 256.426   1
  13   4   6 325.922  74.765   1
  13   4   7  893.49 58.7002   1
  13   4   8 1781.09 112.503   1
  13   4   9 20.8153 37.7528   1
  13   4  10 19.6073 23.1701   1
  13   4  11 443.529 53.9567   1
  13   4  12 44.7207 36.5102   1
  13   4  13  463.62 53.1483   1
  13   4  14 2048.01 224.063   1
  13   4  15 1.28224 65.1417   1
  13   4  16-51.1914 60.9345   1
  13   4  17 -113.27 87.4507   1
  13   5   0 1819.49 77.1563   1
  13   5   1 192.142 31.4609   1
  13   5   2 232.468 32.5439   1
  13   5   3 2539.35 106.238   1
  13   5   4 4.07918 24.3204   1
  13   5   5 879.707 72.1047   1
  13   5   6 1273.29 87.6511   1
  13   5   7 772.674   69.27   1
  13   5   8-16.7479 105.083   1
  13   5   9 95.8836 28.7612   1
  13   5  10-22.6056 50.9101   1
  13   5  11 120.064  41.082   1
  13   5  12 335.643 58.8916   1
  13   5  13 217.126 80.0814   1
  13   5  14 1.10279 58.2604   1
  13   5  15-217.142 93.2654   1
  13   5  16-224.519 102.564   1
  13   6   0 220.174 29.7798   1
  13   6   1 62.7759 43.0805   1
  13   6   2 181.289 29.9637   1
  13   6   3 359.947 42.9854   1
  13   6   4 31.9621 31.1434   1
  13   6   5 1021.18 81.3577   1
  13   6   6 851.402 65.9981   1
  13   6   7 159.788 56.0223   1
  13   6   8 51.1403 27.9139   1
  13   6   9 13.5245 32.7662   1
  13   6  10 388.737 66.3298   1
  13   6  11  250.16 53.4963   1
  13   6  12 281.506 85.0861   1
  13   6  13-280.022 98.3244   1
  13   6  14-24.1248 63.0677   1
  13   6  15 75.3478 71.1283   1
  13   7   0 423.399 49.8579   1
  13   7   1 226.403 34.8783   1
  13   7   2 1141.81 78.7765   1
  13   7   3 178.741 39.6501   1
  13   7   4 2859.41 167.077   1
  13   7   5 466.867 54.1007   1
  13   7   6 22.9008 31.9186   1
  13   7   7-4.26991 53.7172   1
  13   7   8 443.585 58.7683   1
  13   7   9 517.982 62.9676   1
  13   7  10-26.2422 102.726   1
  13   7  11 -69.126 67.8541   1
  13   7  12-93.3648 84.9957   1
  13   7  13-148.441 94.5404   1
  13   8   0  545.12 62.5831   1
  13   8   1 50.2838 58.8981   1
  13   8   2 108.643 50.4158   1
  13   8   3 598.301 86.2181   1
  13   8   4 4870.25 360.946   1
  13   8   5 1286.73 100.417   1
  13   8   6 1132.28 96.3888   1
  13   8   7 609.216 76.1097   1
  13   8   8 219.634 50.1855   1
  13   8   9  73.301 36.2551   1
  13   8  10 24.4181 47.5757   1
  13   8  11-42.3266 52.7827   1
  13   8  12 49.7512 71.2314   1
  13   9   0 1277.90 225.646   1
  13   9   1 374.561 79.8437   1
  13   9   2-43.7162 114.466   1
  13   9   3 819.705 110.462   1
  13   9   4 380.756 126.733   1
  13   9   5 518.816 99.5915   1
  13   9   6 2414.34 205.524   1
  13   9   7  905.90 173.425   1
  13   9   8 468.022 136.111   1
  13  10   0  593.99 141.131   1
  13  10   1-9.67332 58.6305   1
  13  10   2 883.908 176.351   1
  13  10   3 160.948 101.377   1
  13  10   4 90.0613 83.3441   1
  14   0   0 1265.57 99.4408   1
  14   0   1 49.3315  29.787   1
  14   0   2 1000.77 380.066   1
  14   0   3 13.1373 30.2343   1
  14   0   4 2983.27 429.508   1
  14   0   5-8.15219 36.3599   1
  14   0   6 322.528 74.0135   1
  14   0   7 24.7194 47.7828   1
  14   0   8-28.6614 52.6582   1
  14   0   9  78.307 67.7918   1
  14   0  10 3118.98 224.489   1
  14   0  11 137.896 66.9038   1
  14   0  12 460.357 106.595   1
  14   0  13 32.4467 55.8978   1
  14   0  14 198.881 80.3558   1
  14   0  15 38.3142 50.2473   1
  14   0  16 325.297 83.5178   1
  14   0  17-13.7397 61.1263   1
  14   0  18 228.856 93.0975   1
  14   0  19-102.124 76.0877   1
  14   1   0  850.88 51.1385   1
  14   1   1 1131.43   57.84   1
  14   1   2 90.8794 47.1196   1
  14   1   3 686.644 34.1447   1
  14   1   4 145.817  17.358   1
  14   1   5 164.362  22.189   1
  14   1   6 2889.52 97.2286   1
  14   1   7 1910.99 140.309   1
  14   1   8 10.2252 39.5941   1
  14   1   9 41.7411 68.4314   1
  14   1  10 842.207 124.508   1
  14   1  11 4000.81 183.148   1
  14   1  12 430.729 103.279   1
  14   1  13 89.2708 40.0293   1
  14   1  14 77.6255 57.6511   1
  14   1  15  203.12 132.215   1
  14   1  16-112.581 124.447   1
  14   1  17 184.289  54.459   1
  14   1  18-92.0659 74.9848   1
  14   1  19 1.21369 140.915   1
  14   2   017755.60 429.487   1
  14   2   1 3844.03 114.656   1
  14   2   2 1096.96   44.58   1
  14   2   3 41.0754 12.2358   1
  14   2   4 18.4478 13.1884   1
  14   2   5 213.737 20.8157   1
  14   2   6 298.637 26.5202   1
  14   2   7 132.268 18.1863   1
  14   2   8 466.134 42.8119   1
  14   2   9 1938.53 89.5306   1
  14   2  10 207.193  31.347   1
  14   2  11 191.391 46.4399   1
  14   2  12 128.103  42.417   1
  14   2  13 36.8358 49.6552   1
  14   2  14 7.84594 96.2326   1
  14   2  15-40.8349 62.2193   1
  14   2  16  211.41 55.4077   1
  14   2  17 7.39346 42.7526   1
  14   2  18 204.543 288.005   1
  14   2  19 39.9205 69.8903   1
  14   3   0 199.058 18.4214   1
  14   3   1 4155.95 136.168   1
  14   3   2 1291.79 60.3149   1
  14   3   3 9359.12 282.917   1
  14   3   4 1502.34  88.111   1
  14   3   5 104.397 31.1539   1
  14   3   6 11.8879 14.0201   1
  14   3   7 951.726 47.5442   1
  14   3   8-56.9831  43.832   1
  14   3   9 636.438 61.0903   1
  14   3  10  59.388 45.9282   1
  14   3  11  31.413 25.5488   1
  14   3  12  215.33 46.7579   1
  14   3  13 983.118 96.2183   1
  14   3  14  67.739  37.397   1
  14   3  15 972.952 105.653   1
  14   3  16 337.762 125.609   1
  14   3  17 1403.56 208.893   1
  14   4   0 1030.08 51.3585   1
  14   4   1 32.4034 30.0576   1
  14   4   2 2113.74 107.252   1
  14   4   3 9801.10  353.13   1
  14   4   4 6253.39 232.976   1
  14   4   5 1884.76 227.393   1
  14   4   6 2135.37 111.465   1
  14   4   7 413.043 39.6463   1
  14   4   8 28.5425 30.0803   1
  14   4   9 44.8885 21.1056   1
  14   4  10 402.977 44.2066   1
  14   4  11-28.1748 70.8694   1
  14   4  12 313.891  116.72   1
  14   4  13 1619.01 124.617   1
  14   4  14 53.0872 73.8345   1
  14   4  15 499.334 117.098   1
  14   4  16-12.1146 63.6576   1
  14   5   0 5342.06 158.697   1
  14   5   1 991.106 69.8074   1
  14   5   2-30.4044 41.4247   1
  14   5   3 331.587 39.8276   1
  14   5   4 1631.89 98.5477   1
  14   5   5 3409.63 152.679   1
  14   5   6 178.695 61.0685   1
  14   5   7  701.09 67.4326   1
  14   5   8-39.2226 49.9192   1
  14   5   9-1.59913 43.4748   1
  14   5  10  195.38 62.6724   1
  14   5  11 325.487 91.2205   1
  14   5  12-176.563 96.0445   1
  14   5  13-125.063 92.7686   1
  14   5  14-6.42402 61.1381   1
  14   5  15 92.0613 69.2504   1
  14   6   0 3515.32 123.118   1
  14   6   1 1153.45 72.7842   1
  14   6   2 144.199 41.3289   1
  14   6   3 46.7301 42.8436   1
  14   6   4-20.4398 36.3255   1
  14   6   5-0.78872 45.7518   1
  14   6   6 192.924 44.3007   1
  14   6   7 126.611 37.7361   1
  14   6   8 7.97601  26.883   1
  14   6   9  388.17 61.0888   1
  14   6  10 10.3141  35.796   1
  14   6  11 6.46024 54.8024   1
  14   6  12-28.4473 71.8107   1
  14   6  13-33.5833 73.4114   1
  14   6  14-107.362 93.8159   1
  14   7   0 2.40754 39.4484   1
  14   7   1 1721.20 86.0399   1
  14   7   2 44.6673 28.5415   1
  14   7   3 53.8888 33.5448   1
  14   7   4 35.7544 48.2205   1
  14   7   5 16.8557 27.2932   1
  14   7   6 2897.61 144.764   1
  14   7   7 522.888 60.4032   1
  14   7   8 641.976 69.7257   1
  14   7   9  452.57 62.4923   1
  14   7  10  115.43 67.5045   1
  14   7  11 162.942 73.5713   1
  14   7  12 -30.531 73.9725   1
  14   7  13 211.861 87.4648   1
  14   8   0 339.017 70.7491   1
  14   8   1  168.41 124.987   1
  14   8   2 91.9538 40.2953   1
  14   8   3 158.044 75.0335   1
  14   8   4 278.244 71.7753   1
  14   8   5 316.206 60.1625   1
  14   8   6 990.786 136.458   1
  14   8   7 28.9278  52.169   1
  14   8   8 319.945 76.5939   1
  14   8   9 60.0354 106.924   1
  14   8  10-53.4701 75.5918   1
  14   8  11-46.9563 78.9604   1
  14   9   0 128.799 149.348   1
  14   9   1 1403.09 138.148   1
  14   9   2 56.0715 49.0663   1
  14   9   3-58.5234  81.319   1
  14   9   4-14.7913 93.6279   1
  14   9   5 56.4798 53.4107   1
  14   9   6 359.187 89.9152   1
  14  10   0 282.548  109.13   1
  14  10   2  135.17 78.8609   1
  14  10   3 725.413 170.062   1
  14  10   4 1449.10  237.12   1
  15   0   0 2454.49 118.497   1
  15   0   1 22.6774  29.747   1
  15   0   221083.40 523.016   1
  15   0   3 38.2016 130.441   1
  15   0   4 8134.17 452.402   1
  15   0   5   22.89 45.4888   1
  15   0   6 2654.88  189.41   1
  15   0   7-101.684 66.9667   1
  15   0   8 1788.17 162.595   1
  15   0   9-5.43672 50.7878   1
  15   0  10 1505.94 158.873   1
  15   0  11-70.5655 69.8954   1
  15   0  12 84.5651 60.2291   1
  15   0  13 45.4275 49.5634   1
  15   0  14 1725.42 189.672   1
  15   0  15-46.1309 57.9515   1
  15   0  16 515.374 110.299   1
  15   0  17-105.233 82.2838   1
  15   0  18-117.004  84.432   1
  15   1   0 162.365 28.7406   1
  15   1   1  59.044 27.6261   1
  15   1   2 1099.61 58.3336   1
  15   1   3 87.1333 20.7143   1
  15   1   4 7.85115 15.3137   1
  15   1   5 121.042 18.1139   1
  15   1   6 85.8988 24.6486   1
  15   1   7 356.618 39.3109   1
  15   1   8 1474.73  98.131   1
  15   1   9 1019.20 148.934   1
  15   1  10 584.058 67.1381   1
  15   1  11 122.014 138.212   1
  15   1  12 349.433 58.9491   1
  15   1  13 661.512 78.4731   1
  15   1  14 60.2286 40.3853   1
  15   1  15-3.42143 52.4025   1
  15   1  16-66.7745 172.471   1
  15   1  17-27.9246 154.383   1
  15   1  18-26.4511 61.7384   1
  15   1  19 203.498 105.916   1
  15   2   0 67.4372 28.9665   1
  15   2   1 3997.45 134.665   1
  15   2   2 113.036 26.3651   1
  15   2   3 156.321 18.0893   1
  15   2   4 5680.99 169.819   1
  15   2   5 3113.28 103.115   1
  15   2   6-0.11787 30.6788   1
  15   2   7 369.822 29.5328   1
  15   2   8 129.917 19.9357   1
  15   2   9-27.2496 48.3653   1
  15   2  10 82.9525 30.8827   1
  15   2  11 186.391 44.4893   1
  15   2  12 250.768 52.2072   1
  15   2  13 250.382 57.3754   1
  15   2  14 347.667 61.5588   1
  15   2  15 65.9979 32.9824   1
  15   2  16 35.8304 179.685   1
  15   2  17 -17.702 257.128   1
  15   2  18 377.247 117.948   1
  15   2  19 347.493 121.985   1
  15   3   0 1776.15 57.9755   1
  15   3   1 7029.38 209.902   1
  15   3   2 71.3252 19.2688   1
  15   3   3 791.573 111.663   1
  15   3   4 218.163 29.0465   1
  15   3   5 294.384 50.2286   1
  15   3   6 36.7652 15.9199   1
  15   3   7-27.5045 39.9963   1
  15   3   8 211.814 28.8043   1
  15   3   9 758.103 55.0478   1
  15   3  10 40.4764 31.9094   1
  15   3  11-28.8331 60.5797   1
  15   3  12  43.227 33.8312   1
  15   3  13 109.727 101.043   1
  15   3  14 76.3027 34.4101   1
  15   3  15 78.0934 183.228   1
  15   3  16 235.546 103.218   1
  15   3  17 39.8436 83.7153   1
  15   4   0 167.705 40.1384   1
  15   4   1 9.25845 20.7027   1
  15   4   2 1855.42 85.5362   1
  15   4   3  794.18 64.9519   1
  15   4   4 70.7776  28.744   1
  15   4   5 3578.59 148.822   1
  15   4   6 1075.79 65.1922   1
  15   4   7 85.2166  24.101   1
  15   4   8 66.3726  52.124   1
  15   4   9 328.305 38.8562   1
  15   4  10  150.07 35.9745   1
  15   4  11 147.494 42.1445   1
  15   4  12 -9.5714 49.3739   1
  15   4  13 11.0935 53.3106   1
  15   4  14 23.0846 59.9765   1
  15   4  15 163.279 86.0445   1
  15   4  16 42.2459 63.2144   1
  15   5   0 140.728 35.3231   1
  15   5   1 343.624 38.6719   1
  15   5   2 1491.16 78.2171   1
  15   5   3 1985.61 94.3247   1
  15   5   4 146.952 30.8142   1
  15   5   5  110.47 58.4673   1
  15   5   6 19.9102 27.8985   1
  15   5   7-14.9368 38.2872   1
  15   5   8 960.556 84.7804   1
  15   5   9-32.5542 43.4663   1
  15   5  10-73.7562 78.3606   1
  15   5  11-25.8883 72.2836   1
  15   5  12 159.551 74.6892   1
  15   5  13 66.7965 56.6808   1
  15   5  14 281.502 96.7647   1
  15   5  15 53.6489 65.5606   1
  15   6   0 245.936 32.5544   1
  15   6   1 364.449 44.3689   1
  15   6   2 172.477 32.4619   1
  15   6   3 2.73573 36.3439   1
  15   6   4 394.413 45.9303   1
  15   6   5 35.2973 32.3073   1
  15   6   6 361.706 47.2856   1
  15   6   7 637.861 73.2563   1
  15   6   8 88.7578 56.0406   1
  15   6   9 211.088 85.2823   1
  15   6  10-8.83537 50.7255   1
  15   6  11 84.8579  57.687   1
  15   6  12 391.057 114.849   1
  15   6  13 191.511 101.667   1
  15   7   0 1111.64 66.2696   1
  15   7   1 298.917  44.731   1
  15   7   2 662.299 62.5051   1
  15   7   3 1222.74 86.4494   1
  15   7   4 85.7987 36.2734   1
  15   7   5 547.424 88.0058   1
  15   7   6 205.619  42.776   1
  15   7   7 44.8075 30.1653   1
  15   7   8 66.1343 36.6573   1
  15   7   9 60.8661 48.3571   1
  15   7  10 36.8221 63.0645   1
  15   7  11 159.918 89.3567   1
  15   7  12-16.8757 70.5562   1
  15   8   0 98.7926  35.868   1
  15   8   1 1031.19 103.949   1
  15   8   2 218.531 56.8677   1
  15   8   3 2113.79 158.004   1
  15   8   4 263.145  66.696   1
  15   8   5 257.268 68.5244   1
  15   8   6 86.5885  40.356   1
  15   8   7 139.289 97.1052   1
  15   8   8 336.901 100.168   1
  15   8   9 16.0793 51.6001   1
  15   8  10 195.786 94.5133   1
  15   8  11 272.818 107.454   1
  15   9   1 1008.31 159.993   1
  15   9   2 262.394  70.072   1
  15   9   3 25.1459 43.2558   1
  15   9   4  130.18 53.9022   1
  15   9   5 78.4062 78.6361   1
  15  10   0 124.328 74.2533   1
  15  10   2  466.96 129.203   1
  16   0   0 2350.41 115.955   1
  16   0   1 137.286 42.9967   1
  16   0   224258.30 650.473   1
  16   0   3 21.6161 95.8931   1
  16   0   4 93.9957 94.2089   1
  16   0   5-18.1026 41.1508   1
  16   0   6 1740.79 157.906   1
  16   0   7-75.7341 60.6912   1
  16   0   8 372.702  85.583   1
  16   0   9-93.3664 63.5604   1
  16   0  10-1.85113 44.1969   1
  16   0  11-16.1586 47.2281   1
  16   0  12-41.3984 54.7178   1
  16   0  13 26.4271 55.3476   1
  16   0  14-16.9525 49.0598   1
  16   0  15-50.7703 64.7709   1
  16   0  16-28.8854 55.7025   1
  16   0  17-40.1628 64.3358   1
  16   0  18  50.106 69.9314   1
  16   1   0 77.3185 22.6951   1
  16   1   1 58.3741  25.359   1
  16   1   2 8652.52 297.743   1
  16   1   3 130.568 43.7932   1
  16   1   4 467.949 50.9734   1
  16   1   5 375.126   30.44   1
  16   1   6-4.03438  32.829   1
  16   1   7-43.6721 52.7948   1
  16   1   8 12.3627 21.0076   1
  16   1   9 918.008 68.8856   1
  16   1  10 -13.601 52.5218   1
  16   1  11 433.834 64.3681   1
  16   1  12 1105.24  101.64   1
  16   1  13 20.9652 48.7651   1
  16   1  14-82.0939 170.175   1
  16   1  15 181.567 108.032   1
  16   1  16-60.3572 68.6782   1
  16   1  17 309.398 71.5301   1
  16   1  18-5.81338 67.7038   1
  16   2   0 314.609 30.1846   1
  16   2   1 213.347 47.7464   1
  16   2   2 636.664 39.0275   1
  16   2   3 209.781 26.0773   1
  16   2   4 3720.75 114.842   1
  16   2   5 869.071 46.6073   1
  16   2   6 768.018 44.6969   1
  16   2   7 160.176 21.1438   1
  16   2   8 69.4421 24.5266   1
  16   2   9 195.106 147.512   1
  16   2  10 43.8042 29.7124   1
  16   2  11 211.411 49.3492   1
  16   2  12 585.807 76.8776   1
  16   2  13-28.9652  52.483   1
  16   2  14 15.3923 51.8281   1
  16   2  15-41.7142 57.7064   1
  16   2  16 415.305 79.7011   1
  16   2  17 86.0617  107.70   1
  16   2  18  275.01 109.129   1
  16   3   0 901.236 43.7897   1
  16   3   1 1423.94  60.069   1
  16   3   2 2031.16 107.522   1
  16   3   329500.40 862.109   1
  16   3   4 119.893 32.4848   1
  16   3   5 2951.21 98.3873   1
  16   3   6 613.343  48.863   1
  16   3   7 16.8056 33.1418   1
  16   3   8-63.6542 97.0054   1
  16   3   9-12.6346 48.9903   1
  16   3  10-49.5841 87.8246   1
  16   3  11 526.298 65.1558   1
  16   3  12 -105.43 145.418   1
  16   3  13 -21.444 135.984   1
  16   3  14 31.9207 153.305   1
  16   3  15 239.964  65.891   1
  16   3  16 198.696 63.2598   1
  16   4   0 1842.48  107.04   1
  16   4   1 2875.73 124.709   1
  16   4   2 2376.56 117.668   1
  16   4   3 821.346   92.21   1
  16   4   4 685.492 62.2108   1
  16   4   5 997.903 75.6342   1
  16   4   6 470.934 44.9863   1
  16   4   7 3101.57 125.164   1
  16   4   8 130.377 73.0044   1
  16   4   9 1634.86 112.838   1
  16   4  10 882.261  88.086   1
  16   4  11 427.231 79.1294   1
  16   4  12 16.5261 64.7023   1
  16   4  13 613.214 127.099   1
  16   4  14 1058.19 174.787   1
  16   4  15 26.5196 61.4877   1
  16   5   0 224.626 27.4713   1
  16   5   1-0.29131 43.9355   1
  16   5   2 2309.96 102.499   1
  16   5   3 10.3633  28.952   1
  16   5   4 212.515   34.35   1
  16   5   5 564.908 63.3801   1
  16   5   6  9.9554 30.2798   1
  16   5   7  98.213 45.0831   1
  16   5   8 254.064 85.7088   1
  16   5   9 90.6734 65.8418   1
  16   5  10 15.5953 54.5387   1
  16   5  11-128.391 77.8367   1
  16   5  12 29.7905 67.5255   1
  16   5  13 247.428 90.9291   1
  16   5  14-0.90775 63.8311   1
  16   6   0 71.0744 32.9463   1
  16   6   1 1135.79  90.721   1
  16   6   2  176.50 34.6308   1
  16   6   3 760.993 62.0826   1
  16   6   4 41.9552 23.0417   1
  16   6   5  92.245 27.9313   1
  16   6   6 180.894 66.4562   1
  16   6   7 624.063 121.665   1
  16   6   8 498.028 113.566   1
  16   6   9 221.584 75.9084   1
  16   6  10  340.47 93.1577   1
  16   6  11-52.9856 63.8255   1
  16   6  12-114.948 80.5031   1
  16   6  13 95.3873 91.2132   1
  16   7   0  47.643  27.844   1
  16   7   1 28.0451 27.1072   1
  16   7   2 3160.48 144.487   1
  16   7   3 173.857 41.8843   1
  16   7   4 3302.17 155.722   1
  16   7   5 60.8382 47.0226   1
  16   7   6  56.171  40.424   1
  16   7   7 29.2022  109.00   1
  16   7   8 125.799 67.6051   1
  16   7   9 42.7143 40.3526   1
  16   7  10-13.5151 62.0464   1
  16   7  11 4.90324 61.5014   1
  16   8   0-22.6538 56.0535   1
  16   8   1  242.22 58.5245   1
  16   8   2 21.6992 51.6361   1
  16   8   3 1250.29 124.226   1
  16   8   4 133.485 54.6512   1
  16   8   5 523.197 133.719   1
  16   8   6  41.389 51.2723   1
  16   8   7 97.7949  52.459   1
  16   8   8 34.8101 51.2909   1
  16   8   9 165.045 97.7846   1
  16   8  10 225.656 108.131   1
  16   9   0  42.185 70.1844   1
  16   9   1 99.2794 61.4821   1
  16   9   2 73.5763 114.397   1
  16   9   3-62.7982 56.6848   1
  16   9   4  -98.50 94.9796   1
  17   0   0 5901.19 205.708   1
  17   0   1 172.204 88.8191   1
  17   0   2 410.475 97.1898   1
  17   0   3-82.6547 71.6701   1
  17   0   4 6.90332 80.7974   1
  17   0   5  1.8013 37.3538   1
  17   0   6 107.356 28.0421   1
  17   0   7-58.8512 58.3896   1
  17   0   8 912.284 121.536   1
  17   0   9-53.8172 43.8843   1
  17   0  10 14.0058 43.4007   1
  17   0  11 11.3359 45.2811   1
  17   0  12 1659.78 187.176   1
  17   0  13-3.92106 56.2958   1
  17   0  14 1043.92 159.626   1
  17   0  15 -58.914 61.8618   1
  17   0  16-8.63081 57.2364   1
  17   0  17-37.4328 60.1872   1
  17   1   0 544.026 43.4025   1
  17   1   1 4463.32 150.662   1
  17   1   2 5909.64  173.50   1
  17   1   3 4456.23 168.528   1
  17   1   4 52.2309 23.5441   1
  17   1   5 34.7776 21.1775   1
  17   1   6 18.4265 31.6423   1
  17   1   7 814.708 58.2066   1
  17   1   8 644.752 52.9864   1
  17   1   9-13.9878 44.8696   1
  17   1  10 -28.512 47.7623   1
  17   1  11  10.339 33.5029   1
  17   1  12 80.7576 46.5291   1
  17   1  13-18.5978 48.2684   1
  17   1  14 21.9235 116.985   1
  17   1  15  110.09 53.8223   1
  17   1  16-7.74359 202.845   1
  17   1  17 35.9402 41.4197   1
  17   2   0 89.5028 16.6602   1
  17   2   1 4988.00 150.545   1
  17   2   2 652.259 85.6546   1
  17   2   3 1838.10 71.4324   1
  17   2   4 120.386 33.2423   1
  17   2   5  199.05 23.7546   1
  17   2   6 802.555 87.8636   1
  17   2   7 226.975  30.843   1
  17   2   8 38.9932 49.5651   1
  17   2   9 17.7448 29.6945   1
  17   2  10 143.585  199.27   1
  17   2  11 103.304 37.7602   1
  17   2  12-40.4498 52.7907   1
  17   2  13 448.948 72.9386   1
  17   2  14 227.325 56.9031   1
  17   2  15 305.284 67.2155   1
  17   2  16 608.949 100.668   1
  17   2  17-15.2953 61.3462   1
  17   2  18-99.9386 78.0992   1
  17   3   012914.00 320.952   1
  17   3   1 3209.55 123.868   1
  17   3   2 136.275 69.8838   1
  17   3   3 930.027 155.745   1
  17   3   4 495.242 38.6335   1
  17   3   5 98.5303 38.6705   1
  17   3   6 13.9999 30.7364   1
  17   3   7 593.552 66.1265   1
  17   3   8 139.321 35.3567   1
  17   3   9-13.9829 62.3811   1
  17   3  10 403.687 73.2207   1
  17   3  11 24.3655 31.6103   1
  17   3  12-87.0323 64.7548   1
  17   3  13 1478.35 130.044   1
  17   3  14 179.931 117.905   1
  17   3  15 33.3877 41.2297   1
  17   4   0 6796.89 268.759   1
  17   4   1 1827.70  108.34   1
  17   4   2 2459.20 112.932   1
  17   4   3 2560.29 122.673   1
  17   4   4  742.70 67.3692   1
  17   4   5 145.848 53.2192   1
  17   4   6 1208.28 90.4778   1
  17   4   7 76.6833 40.5441   1
  17   4   8 71.8488 61.5289   1
  17   4   9 582.842 78.9133   1
  17   4  10 532.618 70.0493   1
  17   4  11 37.6113 39.1023   1
  17   4  12 10.3699 33.8127   1
  17   4  13-45.2147 58.7966   1
  17   4  14 166.242 87.3622   1
  17   5   0 589.243 40.8817   1
  17   5   1 31.7208 31.3141   1
  17   5   2 490.935  46.865   1
  17   5   3 -23.534 49.3217   1
  17   5   4 1306.30 78.3169   1
  17   5   5 1280.26 96.2383   1
  17   5   6  135.65 65.0072   1
  17   5   7 90.5251 55.2004   1
  17   5   8 194.804 71.5578   1
  17   5   9 168.142 72.0313   1
  17   5  10 1486.26 185.084   1
  17   5  11  335.47 101.582   1
  17   5  12 120.112 79.5978   1
  17   5  13 116.901 82.1728   1
  17   6   0 1812.41 84.9976   1
  17   6   1 3525.96 142.554   1
  17   6   2 108.031 34.3812   1
  17   6   3 137.029 33.8302   1
  17   6   4-2.84892 55.3909   1
  17   6   5 429.391 65.0135   1
  17   6   6-34.1257 162.892   1
  17   6   7-6.10538 50.3089   1
  17   6   8 103.865 69.0378   1
  17   6   9  331.14  102.13   1
  17   6  10 484.041 122.802   1
  17   6  11 765.244 152.527   1
  17   6  12 22.7762 63.9978   1
  17   7   0 897.162 86.2881   1
  17   7   1 755.005 65.5693   1
  17   7   2 184.352 39.5483   1
  17   7   3 201.689 42.3052   1
  17   7   4 927.206 100.926   1
  17   7   5 26.0863 36.9731   1
  17   7   6 360.355  131.23   1
  17   7   7-17.7398 91.4968   1
  17   7   8  153.11 66.5408   1
  17   7   9 129.251 93.4265   1
  17   7  10 138.986 54.8302   1
  17   7  11 148.239 91.6936   1
  17   8   0 869.294 123.298   1
  17   8   1 511.186 78.5514   1
  17   8   2 364.615 69.5447   1
  17   8   3 362.059 106.681   1
  17   8   4 44.4071 72.1362   1
  17   8   5 620.751 146.646   1
  17   8   6 833.358 169.931   1
  17   8   7 363.685 131.678   1
  17   8   8 1093.16 194.172   1
  17   8   9 161.233 100.216   1
  17   9   0 42.8438 66.0794   1
  17   9   1 414.524 119.337   1
  17   9   2 -67.012 74.2403   1
  17   9   3 126.359 91.8578   1
  18   0   0 2551.76 135.331   1
  18   0   1 40.1661 34.2638   1
  18   0   2 2971.84 222.305   1
  18   0   3-37.4569 52.6983   1
  18   0   4 321.307 44.9409   1
  18   0   5-36.6272 42.2792   1
  18   0   6-70.2221  128.70   1
  18   0   7-50.1277 47.3882   1
  18   0   8 82.8198 29.6831   1
  18   0   9 -11.433 58.2431   1
  18   0  10-14.8436 48.6697   1
  18   0  11 0.04969 44.3538   1
  18   0  12 35.9998 53.2226   1
  18   0  13 8.47184 51.0274   1
  18   0  14  53.752 64.4193   1
  18   0  15 38.0224 65.3747   1
  18   0  16 1007.68  179.12   1
  18   1   010820.70 280.858   1
  18   1   1 399.236 83.8155   1
  18   1   2 4748.25 157.144   1
  18   1   3 1173.21 65.3326   1
  18   1   4  247.00 29.5136   1
  18   1   5 2.09792 21.0616   1
  18   1   6-22.1796 60.9257   1
  18   1   7 8.80245 22.9498   1
  18   1   8 154.047 31.3587   1
  18   1   9  245.39  36.787   1
  18   1  10 257.905 38.8783   1
  18   1  11 -33.046 56.7572   1
  18   1  12 146.145 50.4006   1
  18   1  13 226.813 67.5937   1
  18   1  14 196.974 58.9834   1
  18   1  15 307.081  72.901   1
  18   1  16 112.477 250.517   1
  18   1  17 168.439 92.2598   1
  18   2   0-20.5382 46.0029   1
  18   2   1 331.488 39.4443   1
  18   2   2 238.639 62.7501   1
  18   2   3  37.849 41.6833   1
  18   2   4 43.8338 26.9352   1
  18   2   5 413.939 43.0058   1
  18   2   6 87.2364 28.2361   1
  18   2   7  54.859 22.7164   1
  18   2   8 121.556 37.9175   1
  18   2   9-90.7682 68.9417   1
  18   2  10 788.616 85.6372   1
  18   2  11  17.435 38.1104   1
  18   2  12-30.7341 53.1682   1
  18   2  13 -25.659 46.5793   1
  18   2  14 134.591 50.7057   1
  18   2  15 610.491 138.675   1
  18   2  16 101.277 75.7806   1
  18   2  17-14.2253  54.888   1
  18   3   0 29.2304 27.0452   1
  18   3   1 2990.70 105.474   1
  18   3   2 4344.59 161.316   1
  18   3   3 532.354 72.2576   1
  18   3   4 437.099 45.6016   1
  18   3   5 108.205 42.5923   1
  18   3   6 625.373 73.0256   1
  18   3   7 1086.07 92.3754   1
  18   3   8 1463.56 109.011   1
  18   3   9 809.946 82.6177   1
  18   3  10 87.4321 119.448   1
  18   3  11-11.2991 129.746   1
  18   3  12 24.3695 35.7976   1
  18   3  13 347.234 71.0943   1
  18   3  14 338.339 72.6791   1
  18   3  15 73.4789 46.5414   1
  18   4   0 239.545 31.6167   1
  18   4   1 8212.44 230.596   1
  18   4   2 5753.87 176.705   1
  18   4   3 4040.14 159.003   1
  18   4   4 1160.43  147.52   1
  18   4   5 185.177 72.9238   1
  18   4   6  160.47 76.8454   1
  18   4   7 34.0698 49.2154   1
  18   4   8 22.2501 32.2382   1
  18   4   9-21.4966 89.5035   1
  18   4  10 39.0665 133.811   1
  18   4  11  270.98 86.7056   1
  18   4  12 163.321 85.4327   1
  18   4  13 250.055 93.9523   1
  18   4  14 203.413  103.41   1
  18   5   0-23.4933  44.855   1
  18   5   1 1754.01 87.2388   1
  18   5   2 816.933 60.4913   1
  18   5   3 143.848 31.3083   1
  18   5   4 169.591 91.3696   1
  18   5   5 424.158 63.2665   1
  18   5   6 575.234  118.49   1
  18   5   7-24.7933 50.1758   1
  18   5   8  162.25 77.0267   1
  18   5   9 90.6885 55.3071   1
  18   5  10 614.864 131.976   1
  18   5  11 794.758 152.312   1
  18   5  12  492.48 135.435   1
  18   5  13 72.6594 85.0231   1
  18   6   0 654.421 75.3757   1
  18   6   1 5854.24 272.638   1
  18   6   2 878.836 70.2094   1
  18   6   3 2916.32 165.308   1
  18   6   4 79.3362 39.8954   1
  18   6   5 178.477 51.7138   1
  18   6   6-2.86247 68.7144   1
  18   6   7-61.1046 108.256   1
  18   6   8 174.313 83.3031   1
  18   6   9-26.2428  66.813   1
  18   6  10 35.1379 51.0361   1
  18   6  11 103.262 84.8763   1
  18   7   0 413.861 56.1795   1
  18   7   1  63.245  38.275   1
  18   7   2 87.4827 45.2777   1
  18   7   3 59.8479 44.3226   1
  18   7   4 477.245 79.0321   1
  18   7   5 87.8197 46.6423   1
  18   7   6 682.891 96.6276   1
  18   7   7 41.8433 48.1136   1
  18   7   8 27.5107 43.4243   1
  18   7   9 32.9626 45.3627   1
  18   7  10 101.764 57.5191   1
  18   8   0 237.189 62.2636   1
  18   8   1 100.486 72.6816   1
  18   8   2 282.199 92.8792   1
  18   8   3 136.434 81.5494   1
  18   8   4 34.1475 59.2518   1
  18   8   5 141.102 85.1649   1
  18   8   6 561.294 148.648   1
  18   8   7 89.0997 92.3383   1
  18   8   8 146.648 92.3783   1
  18   9   0-24.3743 57.9113   1
  18   9   1 148.948 96.3751   1
  18   9   2 153.166 83.6214   1
  19   0   0 2830.10 412.742   1
  19   0   1 101.196 84.7767   1
  19   0   2 4903.99 188.491   1
  19   0   3-10.6713 38.9302   1
  19   0   4 291.727 53.7159   1
  19   0   5-88.1853  71.217   1
  19   0   6 97.1665 72.3324   1
  19   0   7-40.9642 47.5352   1
  19   0   8 211.484  73.746   1
  19   0   9-7.79441 43.8812   1
  19   0  10 472.272 87.1779   1
  19   0  11-7.35259 50.0527   1
  19   0  12-46.6748 52.1776   1
  19   0  13 60.4998 62.8446   1
  19   0  14 2628.97 269.299   1
  19   0  15 136.403 84.9665   1
  19   0  16 96.2839 89.0344   1
  19   1   0 551.114  47.989   1
  19   1   1 1567.60 99.8842   1
  19   1   2 1892.42 144.607   1
  19   1   3 3.54642 38.3911   1
  19   1   4  613.03 91.6833   1
  19   1   5 1038.97 67.8524   1
  19   1   6 686.873 49.8237   1
  19   1   7 191.952 53.5666   1
  19   1   8 115.207  32.236   1
  19   1   9 78.3563 28.0146   1
  19   1  10 45.1716 35.8253   1
  19   1  11 15.7859 39.4554   1
  19   1  12 71.8473 67.2207   1
  19   1  13 111.761 55.8859   1
  19   1  14  128.89 57.8217   1
  19   1  15 201.166 73.2481   1
  19   1  16 493.235 135.295   1
  19   2   0 487.997 35.7651   1
  19   2   1 2699.55 110.939   1
  19   2   2 1757.88 77.0683   1
  19   2   3 1716.75 102.177   1
  19   2   4 1304.91 83.7644   1
  19   2   5 126.635 56.5433   1
  19   2   6 152.214 38.8558   1
  19   2   7 36.8128 49.9461   1
  19   2   8 397.915 59.3047   1
  19   2   9-18.0087 96.1765   1
  19   2  10-54.3279  94.308   1
  19   2  11-24.2894 59.7883   1
  19   2  12 151.793 47.4037   1
  19   2  13 43.4269 38.8395   1
  19   2  14 63.7325 105.635   1
  19   2  15 784.556 239.226   1
  19   2  16 261.972 106.452   1
  19   3   0 195.815 25.6615   1
  19   3   1 306.033 32.3365   1
  19   3   2 5443.19 178.995   1
  19   3   3 1087.87 81.1365   1
  19   3   4 5603.80 182.537   1
  19   3   5  96.488 73.6085   1
  19   3   6 159.706 112.328   1
  19   3   7 46.0575 37.2981   1
  19   3   8 41.6142 37.7969   1
  19   3   9-9.60112 43.4112   1
  19   3  10 42.9517 39.5872   1
  19   3  11 1084.91 109.439   1
  19   3  12-17.7245 63.3212   1
  19   3  13 160.289 59.1537   1
  19   3  14  29.603 40.9626   1
  19   3  15 377.993 114.827   1
  19   4   0 77.8512 21.5992   1
  19   4   1 216.704 30.4144   1
  19   4   2 1001.31 86.0294   1
  19   4   3 608.063 104.041   1
  19   4   4  742.76 128.483   1
  19   4   5 185.776 81.1377   1
  19   4   6 997.547 146.184   1
  19   4   7 118.701 45.8467   1
  19   4   8 294.277 56.2404   1
  19   4   9 54.8455 109.604   1
  19   4  10  127.59 53.1871   1
  19   4  11 97.9408 44.6982   1
  19   4  12 70.6025 58.5682   1
  19   4  13-27.3012 74.0167   1
  19   5   0-17.7636 83.8395   1
  19   5   1 121.901 31.3288   1
  19   5   2  160.29 55.8447   1
  19   5   3 163.551 53.4366   1
  19   5   4-12.1231  111.49   1
  19   5   5 250.211 56.1503   1
  19   5   6 7.60276 53.1076   1
  19   5   7 350.099 103.139   1
  19   5   8 393.163 102.192   1
  19   5   9 20.3124 63.1076   1
  19   5  10 377.697 117.518   1
  19   5  11 109.014  92.646   1
  19   5  12 288.087  115.63   1
  19   6   0 743.587 68.2936   1
  19   6   1 626.747 75.1107   1
  19   6   2 167.639 47.5932   1
  19   6   3 832.576 91.5145   1
  19   6   4 214.781 56.0385   1
  19   6   5  86.051 41.1149   1
  19   6   6 56.2513 58.9579   1
  19   6   7 497.866 80.3954   1
  19   6   8 163.739 108.554   1
  19   6   9 49.1106 62.3355   1
  19   6  10 41.3964 63.0431   1
  19   6  11 205.796 101.352   1
  19   7   0 217.456 70.2562   1
  19   7   1 193.662 65.9941   1
  19   7   2 2895.24 179.225   1
  19   7   3 864.396 99.9398   1
  19   7   4 2262.00 167.012   1
  19   7   5 38.1472 48.4417   1
  19   7   6 69.1157 60.1504   1
  19   7   7 86.9054 52.7309   1
  19   7   8 502.228 95.7688   1
  19   7   9 177.053 68.8608   1
  19   8   0 197.704 92.3895   1
  19   8   1 79.6571 44.4623   1
  19   8   2-10.6285  63.685   1
  19   8   3 103.218 74.6985   1
  19   8   4  44.191 66.0847   1
  19   8   5 452.338 125.515   1
  19   8   6 25.7639  56.479   1
  20   0   017141.90 1246.83   1
  20   0   1 263.818 114.519   1
  20   0   2 299.567 98.6377   1
  20   0   3-54.3807  147.02   1
  20   0   4 1895.46  126.18   1
  20   0   5 -98.107 96.1215   1
  20   0   6 -29.358   60.92   1
  20   0   7 2.28521 147.888   1
  20   0   8 166.173  57.216   1
  20   0   9-86.4375 123.895   1
  20   0  10 91.2714 50.6641   1
  20   0  11-31.4751 131.657   1
  20   0  12 449.241 118.178   1
  20   0  13 19.4247 55.7689   1
  20   0  14 459.308 131.381   1
  20   0  15  47.124 76.0711   1
  20   1   0 2893.73 168.807   1
  20   1   1 3272.49 117.291   1
  20   1   2 54.2395 51.5583   1
  20   1   3 1350.88 68.3755   1
  20   1   4-52.6032 95.1677   1
  20   1   5-7.98162 83.4999   1
  20   1   6-36.2714 62.1668   1
  20   1   7 1310.69 113.001   1
  20   1   8 147.401 53.7754   1
  20   1   9 162.239 50.0737   1
  20   1  10 48.9572 39.2325   1
  20   1  11 62.3271 42.0332   1
  20   1  12 755.752 172.795   1
  20   1  13 599.531 96.8892   1
  20   1  14  299.17 126.896   1
  20   1  15 213.277 101.597   1
  20   2   0 277.024 29.1332   1
  20   2   1  94.609 29.6677   1
  20   2   2  56.292 24.0702   1
  20   2   3 83.7519 35.8515   1
  20   2   4 264.257 68.6463   1
  20   2   5 657.994 141.653   1
  20   2   6  119.74 30.0887   1
  20   2   7 1880.65 187.567   1
  20   2   8 356.866 112.922   1
  20   2   9 10.4202 31.8682   1
  20   2  10-15.3544 62.9554   1
  20   2  11-36.5974 62.5444   1
  20   2  12-60.0997 135.522   1
  20   2  13  56.739 41.8632   1
  20   2  14 9.55565 46.8249   1
  20   2  15 551.439 136.983   1
  20   3   0 1261.74 62.3871   1
  20   3   1 888.927 59.7648   1
  20   3   2 564.695 44.9872   1
  20   3   3 77.7618 103.787   1
  20   3   4 782.882 82.2986   1
  20   3   5 3157.44 163.182   1
  20   3   6 310.437 59.4979   1
  20   3   7 333.046 62.3893   1
  20   3   8 46.1717  39.273   1
  20   3   9 60.9526 37.7405   1
  20   3  10 102.261 42.6239   1
  20   3  11 576.748 88.7482   1
  20   3  12 21.4196 68.8111   1
  20   3  13 214.495 65.4937   1
  20   3  14 125.907 70.7559   1
  20   4   0 69.6606  17.601   1
  20   4   1 27.0851 26.6345   1
  20   4   2-8.82781 94.0705   1
  20   4   3 66.0888 48.1467   1
  20   4   4-6.64906 46.9576   1
  20   4   5 42.9668 63.9201   1
  20   4   6-12.0225  58.175   1
  20   4   7-18.3988 58.3636   1
  20   4   8 41.7326 37.9691   1
  20   4   9 153.102 50.2376   1
  20   4  10 323.384  68.993   1
  20   4  11 9.36684 38.0481   1
  20   4  12  24.157 63.2164   1
  20   5   0-24.8636 41.6076   1
  20   5   1 35.5426 24.6873   1
  20   5   2 1158.35 92.7061   1
  20   5   3 118.906 43.5714   1
  20   5   4 24.1051 31.0597   1
  20   5   5 42.6018  75.479   1
  20   5   6 286.944 94.9034   1
  20   5   7 51.2367 66.2055   1
  20   5   8 123.104 70.1817   1
  20   5   9  11.402 69.4325   1
  20   5  10 12.2413 51.1465   1
  20   5  11 173.476   99.76   1
  20   6   0 249.086 52.8213   1
  20   6   1 58.6732 34.2444   1
  20   6   2 63.8818  80.973   1
  20   6   3 1046.50 129.538   1
  20   6   4 46.3818 111.164   1
  20   6   5 236.649 102.747   1
  20   6   6  150.06 53.2671   1
  20   6   7 28.4796 80.7303   1
  20   6   8 92.0325 53.6243   1
  20   6   9 121.643 56.4538   1
  20   6  10-69.8155 66.9738   1
  20   7   0 620.599 71.6152   1
  20   7   1 417.798  61.551   1
  20   7   2 284.357 81.2458   1
  20   7   3 365.484 73.9209   1
  20   7   4 39.0869 61.4065   1
  20   7   5 119.423 122.834   1
  20   7   6 549.867 94.8373   1
  20   7   7 389.971 87.7773   1
  20   7   8 53.6517 52.4964   1
  20   7   9 309.996 125.114   1
  20   8   0-80.4023  83.677   1
  20   8   1 81.0814 45.9421   1
  20   8   2-59.3563 78.5492   1
  20   8   3 128.656 74.5168   1
  20   8   4 72.9936 68.7767   1
  20   8   5 121.156 89.0155   1
  21   0   025583.30 970.651   1
  21   0   1 202.538 53.4136   1
  21   0   2 5064.30 290.447   1
  21   0   3 165.931 49.0626   1
  21   0   4 182.242 42.9017   1
  21   0   5-27.0673 45.2866   1
  21   0   6 738.414 84.6467   1
  21   0   7-15.9163 40.2981   1
  21   0   8 12.4953 105.005   1
  21   0   9-24.4336 107.611   1
  21   0  10 48.1998 77.2161   1
  21   0  11-18.7377 59.8593   1
  21   0  12 147.218 76.5651   1
  21   0  13 257.414 108.295   1
  21   0  14 1081.71 198.496   1
  21   1   0 1735.91 104.329   1
  21   1   1 953.178 60.5151   1
  21   1   2 883.115 59.3068   1
  21   1   3 545.555 45.4734   1
  21   1   4 2335.40  98.339   1
  21   1   5 294.137 53.0743   1
  21   1   6 491.578 56.2135   1
  21   1   7 21.3535  53.064   1
  21   1   8-42.4087 90.0202   1
  21   1   9-100.988 73.1659   1
  21   1  10-66.3145 132.746   1
  21   1  11 449.783 80.8029   1
  21   1  12 335.283  81.672   1
  21   1  13 512.731 99.2455   1
  21   1  14  590.21 143.354   1
  21   2   0 114.848 22.7895   1
  21   2   1 2140.62  85.796   1
  21   2   2 75.1882 32.0828   1
  21   2   3 1915.06 104.941   1
  21   2   4 2595.38  106.98   1
  21   2   5 94.9253 37.3361   1
  21   2   6 1244.10 86.9797   1
  21   2   7 257.203 62.4703   1
  21   2   8 780.679 149.766   1
  21   2   9 457.524  78.377   1
  21   2  10 403.863 72.6358   1
  21   2  11  566.08 90.6261   1
  21   2  12 88.0631 54.7018   1
  21   2  13 176.896 58.8135   1
  21   2  14 53.4109 58.7878   1
  21   2  15 419.475 125.204   1
  21   3   0 -51.681  55.707   1
  21   3   1 725.438 47.5518   1
  21   3   2 924.808 62.5716   1
  21   3   3 962.333 95.6445   1
  21   3   4 1128.22 118.465   1
  21   3   5 1256.59 104.431   1
  21   3   6 1222.91  108.22   1
  21   3   7 712.043  88.516   1
  21   3   8 1854.89 141.408   1
  21   3   9 514.256 79.5528   1
  21   3  10 76.5281 83.0676   1
  21   3  11 815.737 108.096   1
  21   3  12 22.7972 35.4806   1
  21   3  13-99.2906 61.5793   1
  21   3  14 83.1257 60.4899   1
  21   4   0 47.2557 37.6721   1
  21   4   1 590.075 85.6458   1
  21   4   2 256.622 51.2712   1
  21   4   3 125.894 52.0818   1
  21   4   4  38.833 59.5388   1
  21   4   5 409.414 102.319   1
  21   4   6 1118.24 160.092   1
  21   4   7  290.12 93.1195   1
  21   4   8  244.29  116.16   1
  21   4   9 100.367 48.7663   1
  21   4  10 39.6694 39.5756   1
  21   4  11 30.0882 63.2526   1
  21   5   0  79.016   29.22   1
  21   5   1 621.506 59.6064   1
  21   5   2  102.73 29.5814   1
  21   5   3 31.4514 31.8984   1
  21   5   4 25.7054 35.2069   1
  21   5   5 25.7478 34.2062   1
  21   5   6 58.6612 41.8765   1
  21   5   7 127.159 74.9014   1
  21   5   8 110.148 74.5027   1
  21   5   9 571.986 138.485   1
  21   5  10  151.27 86.1036   1
  21   6   0 254.709 42.5148   1
  21   6   1 85.8413 47.8117   1
  21   6   2 499.255 64.0339   1
  21   6   3 411.451 69.2743   1
  21   6   4  423.30 73.1825   1
  21   6   5   75.28 94.9298   1
  21   6   6 47.5316 44.8243   1
  21   6   7 45.7339 86.1935   1
  21   6   8 70.6921 58.1058   1
  21   6   9-42.7296 121.866   1
  21   7   0 423.474 57.6427   1
  21   7   1 1545.53 115.279   1
  21   7   2 28.7311  37.151   1
  21   7   3 984.961 113.823   1
  21   7   4 272.825 91.4829   1
  21   7   5 156.358 61.6826   1
  21   7   6 218.578 100.305   1
  21   7   7 973.485 134.021   1
  21   7   8 385.385 133.602   1
  21   8   0 242.378 86.5944   1
  21   8   1-87.1535 172.952   1
  21   8   2-23.9707 63.7794   1
  21   8   3 15.8601  61.833   1
  21   8   4-0.02218 57.6263   1
  22   0   0 3620.67 166.357   1
  22   0   1 219.132 54.6861   1
  22   0   220182.10 560.059   1
  22   0   3 193.007 52.7673   1
  22   0   4 1437.28 104.021   1
  22   0   5-27.9732 82.2869   1
  22   0   6 908.163 85.2998   1
  22   0   7-25.8646  55.364   1
  22   0   8 299.289 47.5409   1
  22   0   9-102.952 62.9205   1
  22   0  10 112.219 63.2795   1
  22   0  11 24.2741 65.9292   1
  22   0  12 106.954 87.5104   1
  22   0  13 284.167 118.315   1
  22   1   0 1804.80 79.4519   1
  22   1   1 360.162 46.7281   1
  22   1   2  287.95 44.4707   1
  22   1   3 2056.63 120.635   1
  22   1   4 63.8096 25.6262   1
  22   1   5 9.57745 23.0064   1
  22   1   6 1172.25 71.3638   1
  22   1   7 1087.44 83.7772   1
  22   1   8-64.8098 57.0317   1
  22   1   9 177.092 40.2324   1
  22   1  10 168.179 40.5587   1
  22   1  11  121.04 57.2777   1
  22   1  12 2926.39 214.002   1
  22   1  13 881.203  191.48   1
  22   2   0-31.0567 40.5038   1
  22   2   1 125.963 23.3465   1
  22   2   2 809.289 61.8037   1
  22   2   3 1163.91  68.779   1
  22   2   4 1209.33 79.5157   1
  22   2   5 2137.99 117.661   1
  22   2   6 389.217 86.5325   1
  22   2   7 366.631 57.4816   1
  22   2   8 196.956 82.3732   1
  22   2   9 2415.54 312.382   1
  22   2  10  179.36 58.3915   1
  22   2  11 236.497 81.9239   1
  22   2  12 220.817 66.4982   1
  22   2  13 4.71639 60.7369   1
  22   2  14  133.07  63.305   1
  22   3   0-2.60566 41.5523   1
  22   3   1 151.266 24.9095   1
  22   3   2-17.9137 85.0481   1
  22   3   3 662.564 78.7106   1
  22   3   4 319.814  62.496   1
  22   3   5 672.394 68.2075   1
  22   3   6 581.967 79.6542   1
  22   3   7 301.081 64.5932   1
  22   3   8  161.41  58.541   1
  22   3   9 23.1063 83.0021   1
  22   3  10 100.788 53.7665   1
  22   3  11 129.484 127.628   1
  22   3  12 44.9612 52.7063   1
  22   3  13 273.128 103.153   1
  22   4   0 725.342 61.3488   1
  22   4   1 32.1151 41.5695   1
  22   4   2-7.15214 64.9801   1
  22   4   3 144.161 53.8674   1
  22   4   4 76.3845 67.9843   1
  22   4   5 175.191 76.5624   1
  22   4   6 308.519 92.3266   1
  22   4   7 66.5248 80.5348   1
  22   4   8 122.135 66.0878   1
  22   4   9 286.027 68.3384   1
  22   4  10 28.5566 51.8705   1
  22   5   0 297.423 90.8736   1
  22   5   1-2.81757 50.3879   1
  22   5   2 381.925 128.333   1
  22   5   3 123.632 33.9318   1
  22   5   4-50.1784 88.6662   1
  22   5   5-14.3316 51.8402   1
  22   5   6 35.1446   85.17   1
  22   5   7 181.949 58.0368   1
  22   5   8 133.102  77.983   1
  22   5   9 31.3346 63.6486   1
  22   6   0 197.699 40.0218   1
  22   6   1 402.226 54.6285   1
  22   6   2 72.0903 35.6485   1
  22   6   3 725.774 77.4919   1
  22   6   4  340.72  103.14   1
  22   6   5 459.548 82.2825   1
  22   6   6 116.294 51.5392   1
  22   6   7 405.567 87.5531   1
  22   6   8 299.758 141.397   1
  22   6   9 146.874  88.714   1
  22   6  10 36.9693  78.281   1
  22   7   0 71.5335 34.5838   1
  22   7   1 12.4358 37.0686   1
  22   7   2 235.624  53.334   1
  22   7   3 236.755 57.9275   1
  22   7   4 96.7675 46.6138   1
  22   7   5 485.684 92.9781   1
  22   7   6 252.187 76.7741   1
  22   7   7 15.3633 62.2165   1
  22   8   1-172.801 95.7441   1
  22   8   2 59.5993 74.2373   1
  22   8   3 70.8822 76.3029   1
  23   0   0 1501.48 107.567   1
  23   0   1 236.976 55.7459   1
  23   0   2 1645.21 115.575   1
  23   0   3 78.3668 44.3435   1
  23   0   4 2266.10 138.131   1
  23   0   5 5.80674 32.4408   1
  23   0   6 579.224 77.5032   1
  23   0   7  27.183 40.1799   1
  23   0   8 103.419 71.2229   1
  23   0   9-106.427 75.6366   1
  23   0  10 175.587 73.4863   1
  23   0  11  19.208 56.1164   1
  23   0  12 207.888 106.909   1
  23   1   0 18.2504 23.7744   1
  23   1   1 520.161 46.3817   1
  23   1   2 18.9408 23.2694   1
  23   1   3 695.917 58.2717   1
  23   1   4 313.561 44.3237   1
  23   1   5 435.524 46.8522   1
  23   1   6 103.443 44.5884   1
  23   1   7  38.948 34.1527   1
  23   1   8 6.53703 40.5019   1
  23   1   9-88.6483 62.3929   1
  23   1  10 24.3516 47.8248   1
  23   1  11 442.961  87.759   1
  23   1  12 194.817 142.255   1
  23   1  13 708.597 164.473   1
  23   2   0-16.2966  66.841   1
  23   2   1-24.2983 51.1376   1
  23   2   2 32.3648 25.0056   1
  23   2   3 1359.55 76.3656   1
  23   2   4 1979.82 97.0049   1
  23   2   5 423.431 57.6739   1
  23   2   6 213.405 46.7578   1
  23   2   7 393.694 90.9234   1
  23   2   8 1043.73 92.2053   1
  23   2   9 76.0048 63.5181   1
  23   2  10 173.583 50.9229   1
  23   2  11  612.02 83.9579   1
  23   2  12 133.059 55.5016   1
  23   2  13 349.699 120.273   1
  23   3   0 43.4215 23.0348   1
  23   3   1 502.868 42.1885   1
  23   3   2  206.32 47.2558   1
  23   3   3 26.0531 27.5417   1
  23   3   4 490.438  72.702   1
  23   3   5 648.756 96.6263   1
  23   3   6 577.468  67.813   1
  23   3   7 2018.55 135.477   1
  23   3   8 644.789 77.7022   1
  23   3   9 147.917 68.2475   1
  23   3  10 131.397 104.577   1
  23   3  11 123.072 82.6414   1
  23   3  12-21.2288 54.3376   1
  23   3  13 110.675  74.551   1
  23   4   0 384.512 46.9208   1
  23   4   1  396.59 49.2089   1
  23   4   2 37.1924 24.8736   1
  23   4   3-97.6364 107.288   1
  23   4   4-17.7631 65.2254   1
  23   4   5 147.668 66.2823   1
  23   4   6 732.851 151.914   1
  23   4   7 247.455 95.2576   1
  23   4   8 252.138 103.794   1
  23   4   9-23.7673 59.3245   1
  23   5   0  71.513 49.5635   1
  23   5   1 231.828  58.004   1
  23   5   2 104.013 33.7165   1
  23   5   3 44.7182 70.2593   1
  23   5   4-54.9215 62.2797   1
  23   5   5-2.33774 75.0054   1
  23   5   6 104.396 50.8298   1
  23   5   7 282.899 68.4985   1
  23   5   8  73.359  77.196   1
  23   6   0 10.2176  31.021   1
  23   6   1 241.546 51.2026   1
  23   6   2 44.0342  36.482   1
  23   6   3 127.007 44.6333   1
  23   6   4 58.8692 36.6654   1
  23   6   5 22.9956 55.2613   1
  23   6   6 118.676 55.4888   1
  23   6   7 406.144 138.365   1
  23   7   0 180.182 50.6266   1
  23   7   1 169.044 48.0198   1
  23   7   2 91.5658  40.509   1
  23   7   3 583.916 96.0453   1
  23   7   4 437.504 85.9488   1
  23   7   5 5.37517 47.0535   1
  23   7   6  32.704 67.3035   1
  23   8   2-93.6841 79.5012   1
  24   0   0 7200.15 263.291   1
  24   0   1 69.2625  40.994   1
  24   0   2 3691.31 337.471   1
  24   0   3  136.75 49.6308   1
  24   0   4 116.236 49.0633   1
  24   0   5 139.999 54.5914   1
  24   0   6 4902.22 232.266   1
  24   0   7 46.5569 36.6635   1
  24   0   8 558.383  77.486   1
  24   0   9-24.9169 61.9895   1
  24   0  10 153.236  87.342   1
  24   0  11   49.70 66.5003   1
  24   1   0 56.5317 32.1824   1
  24   1   1 2081.91 108.888   1
  24   1   2 62.1813 31.5721   1
  24   1   3 53.6379 27.0916   1
  24   1   4  37.769 24.6557   1
  24   1   5 1990.40 104.074   1
  24   1   6 2000.14 154.946   1
  24   1   7 469.689 63.4181   1
  24   1   8 1365.50 105.326   1
  24   1   9 115.413 43.6703   1
  24   1  10 155.529   44.48   1
  24   1  11 981.516 124.965   1
  24   1  12 624.891 149.474   1
  24   2   0 310.483 41.7796   1
  24   2   1 35.8105 27.8949   1
  24   2   2 70.1601 33.9823   1
  24   2   3 76.7314  27.603   1
  24   2   4 739.721 72.1897   1
  24   2   5 89.1255 36.6335   1
  24   2   6 122.608 37.1991   1
  24   2   7 34.6549 33.2129   1
  24   2   8 757.731 84.3386   1
  24   2   9 388.674 85.8496   1
  24   2  10 471.793 72.2763   1
  24   2  11 383.636 155.352   1
  24   2  12 137.432 81.7111   1
  24   3   0 828.661 87.2445   1
  24   3   1 62.3913 35.7527   1
  24   3   2-12.6774 53.9733   1
  24   3   3 295.214 59.8141   1
  24   3   4 267.783 58.5659   1
  24   3   5-12.5752 54.3579   1
  24   3   6 40.8599 47.0296   1
  24   3   7 356.399 64.6683   1
  24   3   8 244.217 57.9526   1
  24   3   9 239.801 54.5651   1
  24   3  10 45.4394  45.143   1
  24   3  11 298.751 79.3061   1
  24   3  12 207.503 104.191   1
  24   4   0 382.948 103.392   1
  24   4   1 222.978 53.7547   1
  24   4   2 160.473   82.41   1
  24   4   3 -92.495 186.893   1
  24   4   4-104.404 85.3102   1
  24   4   5-52.5352 145.463   1
  24   4   6-56.0279 75.9181   1
  24   4   7 108.661 58.3215   1
  24   4   8 153.334 64.3624   1
  24   5   0 18.2372 28.8375   1
  24   5   1 470.557 78.4851   1
  24   5   2  325.43   70.07   1
  24   5   3  278.56  65.999   1
  24   5   4-12.7242 56.0495   1
  24   5   5-1.95258 60.2244   1
  24   5   6 330.981 76.3235   1
  24   5   7 129.088 72.3238   1
  24   6   0 879.467  85.371   1
  24   6   1 1022.96 141.633   1
  24   6   2 91.9792 76.6422   1
  24   6   3 605.935 100.316   1
  24   6   4  472.27 92.7309   1
  24   6   5 188.874 104.429   1
  24   6   6 290.072 100.987   1
  24   7   0 736.761 110.071   1
  24   7   1 525.418 93.8396   1
  24   7   2-33.9842 61.6316   1
  24   7   3-62.4089 69.1818   1
  24   7   4-24.7857 59.9085   1
  25   0   0 270.614 63.8151   1
  25   0   1 14.1867 31.3988   1
  25   0   2 2844.67 250.885   1
  25   0   3 63.5112 66.3145   1
  25   0   4 1570.71  123.28   1
  25   0   5 95.8333  60.685   1
  25   0   6 221.817  58.907   1
  25   0   7 28.0439 34.7501   1
  25   0   8 88.1931 79.0413   1
  25   0   9-79.0901 81.7727   1
  25   0  10 1048.87 180.253   1
  25   1   0 261.005 38.6372   1
  25   1   1 44.9121  33.091   1
  25   1   2 184.012 44.8735   1
  25   1   3 1022.35 70.8424   1
  25   1   4 608.741 59.3039   1
  25   1   5 1651.60 95.9964   1
  25   1   6 192.877 87.5411   1
  25   1   7 219.451   50.68   1
  25   1   8 150.408 48.2962   1
  25   1   9 112.405 66.7675   1
  25   1  10 297.521 78.3126   1
  25   2   0 74.4401 30.9738   1
  25   2   1-8.63537 59.3774   1
  25   2   2 627.726 59.3244   1
  25   2   3 409.016 97.4506   1
  25   2   4 14.7104 34.2474   1
  25   2   5 588.978 68.9886   1
  25   2   6 281.846 54.6356   1
  25   2   7 225.944 49.9334   1
  25   2   8 2348.59 152.461   1
  25   2   9  425.27 73.3824   1
  25   2  10 357.924  81.723   1
  25   2  11 64.0616 140.884   1
  25   3   0 421.329 77.9818   1
  25   3   1  34.894 41.0928   1
  25   3   2 287.669 59.5289   1
  25   3   3 57.4663 119.596   1
  25   3   4  101.09  48.554   1
  25   3   5 550.747 189.673   1
  25   3   6 87.7741 51.4776   1
  25   3   7 1173.82 106.387   1
  25   3   8 72.7458 45.4602   1
  25   3   9 116.749  101.67   1
  25   3  10 162.973 63.8783   1
  25   3  11 232.941 107.234   1
  25   4   0 244.368 57.5345   1
  25   4   1 1342.06  122.53   1
  25   4   2 109.632 65.2764   1
  25   4   3 311.871 61.2625   1
  25   4   4 135.751 132.827   1
  25   4   5-100.521 72.6545   1
  25   4   6 15.8966 77.5159   1
  25   4   7 77.5635 96.3677   1
  25   4   8 89.5663 77.6452   1
  25   5   0 109.833 49.8855   1
  25   5   1 791.341 100.529   1
  25   5   2 37.6585 42.6635   1
  25   5   3 286.004 121.274   1
  25   5   4 93.9871  57.044   1
  25   5   5 1145.42  134.29   1
  25   5   6-18.9013 62.6572   1
  25   6   0  521.89  91.644   1
  25   6   1 1682.93 164.167   1
  25   6   2 221.256  100.04   1
  25   6   3 602.181 103.815   1
  25   6   4 57.2784 81.6895   1
  25   6   5 884.782 181.408   1
  25   7   1 19.8868 65.6207   1
  25   7   2-15.7159 49.0911   1
  25   7   3-57.8897 65.2488   1
  26   0   0 222.225 60.1505   1
  26   0   1-41.4482 105.791   1
  26   0   2 1941.78 134.469   1
  26   0   3-15.9014 40.8556   1
  26   0   4 1748.23 135.229   1
  26   0   5 58.6596 112.052   1
  26   0   6 136.012 44.1838   1
  26   0   7 16.7982 53.8063   1
  26   0   8-63.4317 67.1052   1
  26   0   9 16.3469 59.5395   1
  26   1   0 1022.13 73.5051   1
  26   1   1-60.4697 55.6673   1
  26   1   2 722.501 57.5526   1
  26   1   3 1134.40 75.6678   1
  26   1   4 2611.38 128.827   1
  26   1   5 556.033 89.7912   1
  26   1   6 22.7465  33.947   1
  26   1   7 26.5634 39.3379   1
  26   1   8 835.612 90.7555   1
  26   1   9 316.852 78.8753   1
  26   2   0 115.193 59.4983   1
  26   2   1 85.6922 46.5249   1
  26   2   2 61.3747 39.0298   1
  26   2   3  198.34 54.8007   1
  26   2   4 19.6228 36.8127   1
  26   2   5 308.091 69.0578   1
  26   2   6-45.9937 107.469   1
  26   2   7 594.795 77.8644   1
  26   2   8 929.222 99.7888   1
  26   2   9 426.525 112.147   1
  26   2  10 154.883 92.3292   1
  26   3   0 222.239  67.706   1
  26   3   1 93.5501 80.1718   1
  26   3   2 420.722 75.4214   1
  26   3   3 63.5489 73.1229   1
  26   3   4  743.67 100.145   1
  26   3   5 432.796 91.3349   1
  26   3   6 244.153 71.3386   1
  26   3   7 473.673  93.491   1
  26   3   8 106.273  84.485   1
  26   3   9 502.286 97.2209   1
  26   4   0 24.8964 125.553   1
  26   4   1 295.898 115.056   1
  26   4   2  586.11 85.8149   1
  26   4   3 468.043 83.0778   1
  26   4   4 34.6543 43.6963   1
  26   4   5-67.3375 100.089   1
  26   4   6 68.4966 55.4933   1
  26   4   7 -3.9268 69.4689   1
  26   5   0-0.11901 58.3304   1
  26   5   1 420.325 81.6196   1
  26   5   2 368.271 74.6316   1
  26   5   3 262.581  115.44   1
  26   5   4 773.448 114.678   1
  26   5   5 142.406 92.5697   1
  26   6   0  227.77 148.271   1
  26   6   1  662.43  111.41   1
  26   6   2 480.115 131.108   1
  26   6   3 122.104 89.0187   1
  26   6   4  309.83 112.023   1
  26   7   2-9.11367 54.9628   1
  27   0   0 237.683 71.5532   1
  27   0   1-71.3855 158.046   1
  27   0   2 973.367 96.9391   1
  27   0   3  14.118 37.9734   1
  27   0   4 173.854 51.1566   1
  27   0   5-56.1398 57.5824   1
  27   0   6 72.0438 71.8493   1
  27   0   7 -80.518 67.9631   1
  27   0   8 278.257 108.289   1
  27   1   0-2.47525  47.738   1
  27   1   1-81.7391 59.8208   1
  27   1   2 104.701 41.6926   1
  27   1   3 38.5152 25.2904   1
  27   1   4 150.214 43.9679   1
  27   1   5 29.1475  56.934   1
  27   1   6 383.171 62.2467   1
  27   1   7 14.1378 38.5308   1
  27   1   8 43.7048 59.1199   1
  27   2   0 44.8014 35.2472   1
  27   2   1 41.3745 53.3673   1
  27   2   2-18.7643 57.1396   1
  27   2   3 0.43916 35.9656   1
  27   2   4-31.3023 63.6755   1
  27   2   5 270.232 126.263   1
  27   2   6-32.3292 71.2383   1
  27   2   7 64.4971 56.6478   1
  27   2   8 54.1709 44.5056   1
  27   2   9  115.65 90.0136   1
  27   3   0 617.649 94.9501   1
  27   3   1 1939.11  155.79   1
  27   3   2 460.346 104.734   1
  27   3   3 242.461 155.827   1
  27   3   4 41.8317 50.3827   1
  27   3   5 596.429 98.7819   1
  27   3   6 160.505 69.0347   1
  27   3   7 247.477 106.678   1
  27   3   8 53.8915 67.3987   1
  27   4   0 185.113 188.108   1
  27   4   1 242.753 67.5581   1
  27   4   2 308.184 78.1926   1
  27   4   3 288.655 146.759   1
  27   4   4 174.063 64.7087   1
  27   4   5 341.883  89.887   1
  27   4   6 77.3617 80.0062   1
  27   5   0 49.2408 122.583   1
  27   5   1 23.1628 60.9505   1
  27   5   2-1.51722 82.3516   1
  27   5   3 238.956 70.6893   1
  27   5   4 43.9524 67.0929   1
  27   6   0 265.301 103.235   1
  27   6   1 51.9335 71.4342   1
  27   6   2 39.1047 72.9892   1
  28   0   0 1559.73 173.405   1
  28   0   1-21.5485 41.0401   1
  28   0   2 687.432  87.562   1
  28   0   3-29.4712 176.298   1
  28   0   4 68.1909 36.0101   1
  28   0   5-34.9143 59.3469   1
  28   0   6 118.711 71.5691   1
  28   0   7-12.2389 69.7392   1
  28   1   0-26.1272 52.9332   1
  28   1   1  120.02  50.102   1
  28   1   2-52.7553 62.8136   1
  28   1   3 567.761 82.2317   1
  28   1   4 65.4645 34.5112   1
  28   1   5-27.2851 63.5626   1
  28   1   6 266.582 56.6596   1
  28   1   7 297.297 107.159   1
  28   2   0 1339.81 97.8464   1
  28   2   1-28.0904 59.1711   1
  28   2   2 91.6617 68.0859   1
  28   2   3  203.14 59.5777   1
  28   2   4-83.8616 71.7455   1
  28   2   5 85.1035 48.9825   1
  28   2   6-6.80152 77.2139   1
  28   2   7 192.128 123.633   1
  28   2   8-3.99237  57.256   1
  28   3   0 225.759 66.3924   1
  28   3   1 465.751 88.1998   1
  28   3   2 401.853  79.355   1
  28   3   3 92.7805 52.7139   1
  28   3   4 308.151  74.768   1
  28   3   5 281.115 79.6416   1
  28   3   6 335.912  119.37   1
  28   3   7  48.088 74.0271   1
  28   4   0 239.513 67.4126   1
  28   4   1 21.7624  38.077   1
  28   4   2 578.007  95.983   1
  28   4   3 340.703 85.3011   1
  28   4   4 197.777 77.4795   1
  28   5   0 129.565 56.7474   1
  28   5   1  367.60 123.036   1
  28   5   2 19.7608 68.9943   1
  28   6   0 92.6662 70.8073   1
  28   6   1 688.859 165.426   1
  29   0   0 604.638 113.015   1
  29   0   1 11.3245 49.0988   1
  29   0   2 53.8972 52.4757   1
  29   0   3-76.9017 66.2353   1
  29   0   4 96.3003 77.1147   1
  29   0   5-33.5182  66.708   1
  29   1   0-18.3982 113.571   1
  29   1   1-40.0284 60.1427   1
  29   1   2-36.7334 54.8003   1
  29   1   3-22.4035 66.2403   1
  29   1   4-33.4951 62.7976   1
  29   1   5 19.4435 43.2754   1
  29   1   6 184.926 61.5325   1
  29   2   0 655.915 91.7903   1
  29   2   1 74.4035 44.0922   1
  29   2   2 23.5107 39.3195   1
  29   2   3  32.806  57.923   1
  29   2   4 -67.944 70.9093   1
  29   2   5 5.32887 50.8621   1
  29   2   6 158.796 88.9896   1
  29   2   7 32.2248 59.3559   1
  29   3   0 269.195 178.366   1
  29   3   1  507.33 87.0405   1
  29   3   2 29.3857 47.1985   1
  29   3   3 216.179 66.4879   1
  29   3   4 12.1676 59.5204   1
  29   3   5 18.0118  57.045   1
  29   4   0 40.3759 47.9893   1
  29   4   1 423.877 99.9372   1
  29   4   2 78.8419 58.5732   1
  29   5   0 876.754 167.365   1
  29   5   1 179.166   99.74   1
  30   0   0 19.2056 45.6912   1
  30   0   1-27.4939 54.1975   1
  30   0   2 1132.58 162.996   1
  30   0   3 42.0199 52.1857   1
  30   0   4 955.444 174.675   1
  30   1   0 205.076 88.0529   1
  30   1   1 112.854  45.501   1
  30   1   2-32.8583 99.8164   1
  30   1   3 85.0884 100.119   1
  30   1   4-79.3546 70.6295   1
  30   1   5 31.1249 50.8722   1
  30   2   0 21.5393 52.7273   1
  30   2   1 64.4871 75.6959   1
  30   2   2 172.862 88.1583   1
  30   2   3 296.306 88.9461   1
  30   2   4 158.173 84.1664   1
  30   2   5 99.0735 58.9326   1
  30   2   6 167.058 94.9647   1
  30   3   0 313.194 139.677   1
  30   3   1  65.113  46.014   1
  30   3   2 34.7318 69.5009   1
  30   3   3-170.372 91.4054   1
  30   4   0 1094.99 183.167   1
  30   4   1 35.0536 77.1415   1
  31   0   0 379.148 98.6467   1
  31   0   1 70.8477 67.8049   1
  31   0   2 60.5981 64.0186   1
  31   1   0 811.883 101.877   1
  31   1   1-28.6464 58.2479   1
  31   1   2 692.719  140.17   1
  31   1   3 -89.799 76.7611   1
  31   1   4-48.8355 67.8149   1
  31   2   0-18.2907 58.5006   1
  31   2   1 443.631 122.295   1
  31   2   2  42.258 61.1273   1
  31   2   3 53.7659 61.3185   1
  31   2   4-22.1497  64.785   1
  31   3   0 187.714  93.305   1
  31   3   1-21.2928 56.9878   1
  32   0   0 1366.69 194.269   1
  32   0   1-40.4273 49.8038   1
  32   1   0 189.873 80.3321   1
  32   1   1-69.9174 72.8512   1
  32   1   2 18.8372 53.9919   1
  32   1   3 75.1603 65.2982   1
  32   2   0-182.005 89.8942   1
  32   2   1-136.705 94.9818   1
  32   2   2 64.7814 56.0983   1
  33   0   0 66.9093 52.4186   1
  33   1   0 183.478 94.2849   1
  33   1   1-50.3854 70.3859   1
  33   1   2-40.1486 69.6216   1
   0   0   0    0.00    0.00   1
TITL SIR92 run in space group P 21/c
CELL  0.71070  24.3079   7.5677  18.4555   90.000  110.024   90.000
ZERR     8.00   0.0016   0.0004   0.0014    0.000    0.008    0.000
LATT   1
SYMM  - X, 1/2 + Y, 1/2 - Z
SFAC  C    H    N    O
UNIT  160 152 8 16
MERG   2
OMIT     3   4   4
OMIT     7   3   2
OMIT    -3   2   6
OMIT    -3   3   8
OMIT     2   1  10
OMIT     9   3   4
OMIT     1   4   6
OMIT   -12   0  24
OMIT     6   1  13
OMIT   -10   2   7
OMIT    17   1   4
OMIT   -26   0  12
OMIT    -5   3   7
OMIT   -14   4  11
OMIT     4   7   1
OMIT     8   5   2
OMIT    11   5   4
FMAP   2
PLAN   10
ACTA
BOND   $H
CONF
L.S.  10
WGHT    0.067600    0.417000
FVAR       2.89604
O1    4    0.923622    0.717799    0.516903    11.00000    0.04423    0.02116 =
         0.05934    0.00599    0.03081    0.00183
AFIX  83
H1    2    0.919521    0.817262    0.498173    11.00000   -1.50000
AFIX   0
O21   4    0.569362   -0.165666    0.459194    11.00000    0.05323    0.02502 =
         0.07128   -0.00907    0.03477   -0.01018
AFIX  83
H21   2    0.561257   -0.268120    0.445118    11.00000   -1.50000
AFIX   0
N1    3    0.928996    0.358398    0.501501    11.00000    0.03638    0.01994 =
         0.03612    0.00174    0.01306   -0.00023
AFIX  43
H1A   2    0.932115    0.451742    0.476611    11.00000   -1.20000
AFIX   0
N21   3    0.539753    0.196573    0.451367    11.00000    0.03277    0.02175 =
         0.03751    0.00072    0.01251   -0.00285
AFIX  43
H21A  2    0.518399    0.103175    0.444269    11.00000   -1.20000
AFIX   0
C21   1    0.613453    0.124768    0.578840    11.00000    0.03235    0.02365 =
         0.03264   -0.00083    0.01289   -0.00220
C216  1    0.678233    0.129274    0.428223    11.00000    0.03062    0.03457 =
         0.02615    0.00068    0.00943    0.00022
O22   4    0.541727    0.487946    0.431343    11.00000    0.05496    0.02168 =
         0.08445    0.00391    0.01366   -0.00313
C27   1    0.602511    0.179869    0.495576    11.00000    0.03073    0.02136 =
         0.03341   -0.00158    0.01383   -0.00180
AFIX  13
H27   2    0.619248    0.298394    0.497777    11.00000   -1.20000
AFIX   0
C7    1    0.922863    0.378747    0.577488    11.00000    0.03044    0.02160 =
         0.03566    0.00360    0.01343    0.00058
AFIX  13
H7    2    0.906792    0.266513    0.587737    11.00000   -1.20000
AFIX   0
C217  1    0.703219    0.300349    0.447039    11.00000    0.03907    0.04249 =
         0.03354   -0.00293    0.01541   -0.00968
AFIX  43
H217  2    0.689110    0.375948    0.476362    11.00000   -1.20000
AFIX   0
C22   1    0.576401    0.181551    0.617059    11.00000    0.03653    0.03556 =
         0.03643    0.00115    0.01598    0.00492
AFIX  43
H22   2    0.542816    0.244476    0.589821    11.00000   -1.20000
AFIX   0
C15   1    0.785673    0.609376    0.594887    11.00000    0.03125    0.03791 =
         0.03655   -0.00488    0.01348   -0.00056
C9    1    0.929925    0.200291    0.469449    11.00000    0.03167    0.02346 =
         0.04717   -0.00357    0.01438   -0.00129
C2    1    1.032723    0.332431    0.635905    11.00000    0.03457    0.03436 =
         0.03661    0.00129    0.01272    0.00145
AFIX  43
H2    2    1.031402    0.280676    0.589634    11.00000   -1.20000
AFIX   0
C16   1    0.831305    0.483536    0.605424    11.00000    0.03013    0.03112 =
         0.03371    0.00138    0.01170   -0.00213
O2    4    0.927489    0.063410    0.504573    11.00000    0.08344    0.02047 =
         0.07658    0.00085    0.04315   -0.00164
C211  1    0.632090    0.065058    0.452511    11.00000    0.03173    0.02756 =
         0.03040   -0.00142    0.01289   -0.00006
C12   1    0.877898    0.680688    0.541422    11.00000    0.03183    0.02464 =
         0.03424    0.00095    0.01409    0.00018
C1    1    0.981500    0.401354    0.642705    11.00000    0.03446    0.02130 =
         0.03608    0.00357    0.01211    0.00115
C212  1    0.612631   -0.106544    0.434213    11.00000    0.03868    0.02735 =
         0.04279   -0.00482    0.01675   -0.00147
C11   1    0.877094    0.518156    0.574982    11.00000    0.02757    0.02477 =
         0.03262    0.00161    0.01096    0.00118
C17   1    0.829531    0.328551    0.647982    11.00000    0.04400    0.04224 =
         0.05077    0.01254    0.02052   -0.00024
AFIX  43
H17   2    0.859352    0.245473    0.657316    11.00000   -1.20000
AFIX   0
C24   1    0.638608    0.052961    0.735139    11.00000    0.05565    0.04840 =
         0.03498    0.00628    0.01279   -0.00325
AFIX  43
H24   2    0.647548    0.029787    0.787406    11.00000   -1.20000
AFIX   0
C14   1    0.787164    0.768098    0.555551    11.00000    0.03431    0.03600 =
         0.04728   -0.00074    0.01490    0.00873
AFIX  43
H14   2    0.756765    0.849013    0.546665    11.00000   -1.20000
AFIX   0
C13   1    0.832303    0.804488    0.530479    11.00000    0.04166    0.02493 =
         0.04177    0.00520    0.01561    0.00657
AFIX  43
H13   2    0.833208    0.911321    0.506008    11.00000   -1.20000
AFIX   0
C214  1    0.679138   -0.154899    0.366024    11.00000    0.05837    0.04713 =
         0.05636   -0.01463    0.02994    0.00647
AFIX  43
H214  2    0.694012   -0.228000    0.336649    11.00000   -1.20000
AFIX   0
C26   1    0.663070    0.029632    0.620301    11.00000    0.03757    0.04078 =
         0.04396    0.00401    0.01620    0.00692
AFIX  43
H26   2    0.688323   -0.010745    0.595793    11.00000   -1.20000
AFIX   0
C6    1    0.984006    0.476197    0.712376    11.00000    0.04452    0.03525 =
         0.04415   -0.00513    0.01627    0.00426
AFIX  43
H6    2    0.950376    0.523928    0.717808    11.00000   -1.20000
AFIX   0
C25   1    0.675307   -0.005745    0.698081    11.00000    0.04460    0.04966 =
         0.04559    0.01217    0.00804    0.00852
AFIX  43
H25   2    0.708659   -0.069762    0.725237    11.00000   -1.20000
AFIX   0
C4    1    1.087138    0.412953    0.766142    11.00000    0.04457    0.03903 =
         0.04496   -0.00040   -0.00009   -0.00136
AFIX  43
H4    2    1.122154    0.417328    0.807594    11.00000   -1.20000
AFIX   0
C3    1    1.086036    0.339429    0.697137    11.00000    0.03602    0.03827 =
         0.04564    0.00523    0.00920    0.00240
C219  1    0.770183    0.245643    0.379280    11.00000    0.03575    0.07594 =
         0.04893    0.01015    0.02067   -0.00400
AFIX  43
H219  2    0.800419    0.284713    0.363207    11.00000   -1.20000
AFIX   0
C29   1    0.514024    0.348352    0.421620    11.00000    0.03862    0.02478 =
         0.03931    0.00046    0.01589    0.00074
C10   1    0.934139    0.196503    0.390725    11.00000    0.05351    0.04070 =
         0.05034   -0.01230    0.02132   -0.00385
AFIX  33
H10A  2    0.935544    0.315260    0.373155    11.00000   -1.50000
H10B  2    0.900546    0.137088    0.355978    11.00000   -1.50000
H10C  2    0.969039    0.134722    0.392368    11.00000   -1.50000
AFIX   0
C20   1    0.739435    0.571800    0.623215    11.00000    0.03733    0.05218 =
         0.05041   -0.01085    0.02178   -0.00370
AFIX  43
H20   2    0.708967    0.652319    0.614727    11.00000   -1.20000
AFIX   0
C215  1    0.701853    0.017790    0.384052    11.00000    0.03688    0.04634 =
         0.03635    0.00024    0.01651    0.00649
C220  1    0.747769    0.080678    0.360405    11.00000    0.04554    0.06941 =
         0.04725    0.00307    0.02691    0.01131
AFIX  43
H220  2    0.762961    0.007701    0.331334    11.00000   -1.20000
AFIX   0
[truncated: 13,797 more chars]
