# Supplementary material for: Crystal structure and Hirshfeld surface analysis of N-[(2-hy­droxy­naphthalen-1-yl)(3-methyl­phen­yl)meth­yl]acetamide
Source: Acta Crystallogr E Crystallogr Commun. 2018 Jun 21;74(Pt 7):1002–5. doi: 10.1107/S2056989018008423 (PMC6038626; doi:10.1107/S2056989018008423)
Supplement: Supplementary file 2 [file e-74-01002-Isup2.hkl]

#
# h,k,l, Fc-squared, Fo-squared, sigma(Fo-squared), status flag
#
data_I
_shelx_title ' SIR92 run in space group P 21/c'
_shelx_refln_list_code          4
_shelx_F_calc_maximum      339.84
_exptl_crystal_F_000      1296.00
_reflns_d_resolution_high  0.6617

loop_
 _space_group_symop_operation_xyz
 'x, y, z'
 '-x, y+1/2, -z+1/2'
 '-x, -y, -z'
 'x, -y-1/2, z-1/2'

_cell_length_a    24.3079
_cell_length_b     7.5677
_cell_length_c    18.4555
_cell_angle_alpha  90.000
_cell_angle_beta  110.024
_cell_angle_gamma  90.000

_shelx_F_squared_multiplier     1.000

loop_
 _refln_index_h
 _refln_index_k
 _refln_index_l
 _refln_F_squared_calc
 _refln_F_squared_meas
 _refln_F_squared_sigma
 _refln_observed_status
   4   0   0       1134.93       1199.47        36.86 o
   5   0   0       1143.68       1069.53        28.12 o
   6   0   0      17661.03      17627.68       377.19 o
   7   0   0       3890.88       3763.95        92.63 o
   8   0   0       9271.57       9285.93       210.10 o
   9   0   0         63.85        113.64        44.37 o
  10   0   0       3117.74       3172.54        73.72 o
  11   0   0        671.67        691.08        23.23 o
  12   0   0        602.86        654.90        33.71 o
  13   0   0       8422.70       8470.40       291.11 o
  14   0   0         85.19        150.89        11.86 o
  15   0   0        273.36        292.65        14.13 o
  16   0   0        263.43        280.24        13.83 o
  17   0   0        739.79        703.60        24.53 o
  18   0   0        293.77        304.25        16.14 o
  19   0   0        311.98        337.44        49.21 o
  20   0   0       1926.62       2043.84       148.66 o
  21   0   0       3185.01       3050.32       115.73 o
  22   0   0        324.26        431.70        19.83 o
  23   0   0        110.50        179.02        12.83 o
  24   0   0        901.04        858.48        31.39 o
  25   0   0         14.88         32.27         7.61 o
  26   0   0         32.36         26.50         7.17 o
  27   0   0         35.98         28.34         8.53 o
  28   0   0        186.58        185.97        20.68 o
  29   0   0         71.31         72.09        13.47 o
  30   0   0          0.34          2.29         5.45 o
  31   0   0         48.87         45.21        11.76 o
  32   0   0        165.16        162.95        23.16 o
  33   0   0         10.26          7.98         6.25 o
   2   1   0       7199.31       7256.36       179.47 o
   3   1   0          6.95         13.71         1.57 o
   4   1   0         52.36         56.80         2.33 o
   5   1   0      14243.32      14047.42       309.55 o
   6   1   0        705.86        631.51        16.45 o
   7   1   0         30.89         23.86         1.56 o
   8   1   0        141.91        149.22         5.07 o
   9   1   0         58.96         69.88         3.47 o
  10   1   0       2755.62       2758.32        63.76 o
  11   1   0         44.28         37.19         7.40 o
  12   1   0       2979.99       3003.66        68.99 o
  13   1   0        801.60       1002.47        31.08 o
  14   1   0         94.00        101.45         6.10 o
  15   1   0         20.87         19.36         3.43 o
  16   1   0         10.32          9.22         2.71 o
  17   1   0         76.75         64.86         5.17 o
  18   1   0       1368.83       1290.16        33.49 o
  19   1   0         48.93         65.71         5.72 o
  20   1   0        337.30        345.02        20.13 o
  21   1   0        200.95        206.97        12.44 o
  22   1   0        214.47        215.19         9.47 o
  23   1   0          0.17          2.18         2.83 o
  24   1   0         16.21          6.74         3.84 o
  25   1   0         32.51         31.12         4.61 o
  26   1   0        157.68        121.87         8.76 o
  27   1   0          1.88         -0.30         5.69 o
  28   1   0          3.45         -3.12         6.31 o
  29   1   0          2.83         -2.19        13.54 o
  30   1   0         22.05         24.45        10.50 o
  31   1   0        109.56         96.80        12.15 o
  32   1   0         28.10         22.64         9.58 o
  33   1   0         16.04         21.88        11.24 o
   0   2   0       5710.30       5415.36       120.50 o
   1   2   0        132.25        146.86         6.00 o
   2   2   0       1005.96        973.63        23.61 o
   3   2   0      14560.29      14575.49       320.39 o
   4   2   0        695.46        621.75        16.02 o
   5   2   0       1067.42       1196.31        27.83 o
   6   2   0       5912.25       5937.07       132.68 o
   7   2   0        450.74        475.65        13.84 o
   8   2   0       3128.63       3292.85        73.36 o
   9   2   0          6.12          2.59         1.15 o
  10   2   0        169.12        245.04         7.52 o
  11   2   0        580.05        602.60        15.68 o
  12   2   0         19.30         18.67         2.12 o
  13   2   0       1144.07       1046.79        26.76 o
  14   2   0       2164.11       2117.01        51.21 o
  15   2   0          0.91          8.04         3.45 o
  16   2   0         37.16         37.51         3.60 o
  17   2   0          8.40         10.67         1.99 o
  18   2   0          0.03         -2.45         5.48 o
  19   2   0         56.22         58.18         4.26 o
  20   2   0         32.77         33.03         3.47 o
  21   2   0          9.16         13.69         2.72 o
  22   2   0          0.54         -3.70         4.83 o
  23   2   0          0.64         -1.94         7.97 o
  24   2   0         38.13         37.02         4.98 o
  25   2   0          4.87          8.88         3.69 o
  26   2   0         20.46         13.73         7.09 o
  27   2   0          1.26          5.34         4.20 o
  28   2   0        167.34        159.75        11.67 o
  29   2   0         74.12         78.21        10.94 o
  30   2   0          0.18          2.57         6.29 o
  31   2   0          0.48         -2.18         6.98 o
  32   2   0          0.56        -10.72        10.72 o
   1   3   0       2399.06       2521.17        59.54 o
   2   3   0          0.02         21.07         2.83 o
   3   3   0       1330.02       1326.59        32.17 o
   4   3   0       4040.87       3931.11       100.07 o
   5   3   0        710.77        769.78        19.97 o
   6   3   0       1054.77       1164.21        27.91 o
   7   3   0         15.38         46.39         4.04 o
   8   3   0         54.58         76.69         3.37 o
   9   3   0        707.54        600.35        17.81 o
  10   3   0        856.37        896.75        22.08 o
  11   3   0        822.98        826.54        20.21 o
  12   3   0         85.69        113.13         4.36 o
  13   3   0        105.15        109.19         4.57 o
  14   3   0         23.02         23.73         2.20 o
  15   3   0        220.06        211.77         6.91 o
  16   3   0        118.46        107.46         5.22 o
  17   3   0       1640.33       1539.75        38.27 o
  18   3   0          0.54          3.49         3.22 o
  19   3   0         23.33         23.35         3.06 o
  20   3   0        152.28        150.44         7.44 o
  21   3   0          0.15         -6.16         6.64 o
  22   3   0          1.61         -0.31         4.95 o
  23   3   0         10.19          5.18         2.75 o
  24   3   0         91.50         98.80        10.40 o
  25   3   0         53.80         50.24         9.30 o
  26   3   0          6.71         26.50         8.07 o
  27   3   0         45.15         73.64        11.32 o
  28   3   0         14.51         26.92         7.92 o
  29   3   0          8.57         32.10        21.27 o
  30   3   0         35.31         37.34        16.65 o
  31   3   0          6.62         22.38        11.12 o
   0   4   0         66.38         44.20         6.44 o
   1   4   0        403.58        402.04        12.72 o
   2   4   0        311.66        260.20         9.55 o
   3   4   0        293.24        380.27        12.79 o
   4   4   0         15.55         27.30         4.08 o
   5   4   0         68.97         84.76         6.73 o
   6   4   0       2615.68       2646.36        59.82 o
   7   4   0         62.80         91.39         3.98 o
   8   4   0         93.80        114.99         4.80 o
   9   4   0        856.81        879.13        23.52 o
  10   4   0        773.83        769.20        19.74 o
  11   4   0          3.24         11.91         1.95 o
  12   4   0       1452.31       1336.51        33.38 o
  13   4   0          0.03          3.14         2.32 o
  14   4   0        123.32        122.82         6.12 o
  15   4   0         23.84         20.00         4.79 o
  16   4   0        216.97        219.68        12.76 o
  17   4   0        889.43        810.40        32.04 o
  18   4   0         26.31         28.56         3.77 o
  19   4   0          6.32          9.28         2.58 o
  20   4   0         10.07          8.31         2.10 o
  21   4   0          6.71          5.63         4.49 o
  22   4   0         85.31         86.48         7.31 o
  23   4   0         33.25         45.85         5.59 o
  24   4   0         37.03         45.66        12.33 o
  25   4   0         24.02         29.14         6.86 o
  26   4   0          0.00          2.97        14.97 o
  27   4   0          1.68         22.07        22.43 o
  28   4   0         23.47         28.56         8.04 o
  29   4   0          0.26          4.81         5.72 o
  30   4   0        125.47        130.56        21.84 o
   1   5   0         23.67         24.18         2.41 o
   2   5   0        275.80        251.77         9.34 o
   3   5   0          0.80          0.46         2.96 o
   4   5   0          1.57         22.68         5.16 o
   5   5   0          1.72         -1.45         5.44 o
   6   5   0         50.27         54.70         3.34 o
   7   5   0        383.55        410.83        11.80 o
   8   5   0        130.48        165.50         7.69 o
   9   5   0        239.58        263.45         9.25 o
  10   5   0        147.35        136.45         5.41 o
  11   5   0          9.33          4.85         2.03 o
  12   5   0        983.46        899.30        23.31 o
  13   5   0        238.55        216.94         9.20 o
  14   5   0        648.48        636.94        18.92 o
  15   5   0         18.77         16.78         4.21 o
  16   5   0         31.24         26.78         3.28 o
  17   5   0         65.66         70.26         4.87 o
  18   5   0          1.73         -2.80         5.35 o
  19   5   0          2.75         -2.12        10.00 o
  20   5   0          0.41         -2.96         4.96 o
  21   5   0         11.63          9.42         3.48 o
  22   5   0         50.85         35.46        10.83 o
  23   5   0          6.03          8.53         5.91 o
  24   5   0          0.01          2.17         3.44 o
  25   5   0          6.18         13.10         5.95 o
  26   5   0          3.22         -0.01         6.95 o
  27   5   0         16.56          5.87        14.62 o
  28   5   0          8.51         15.45         6.77 o
  29   5   0         97.33        104.54        19.96 o
   0   6   0       2866.02       2810.83        66.30 o
   1   6   0        553.01        557.98        17.59 o
   2   6   0       1137.68       1113.70        29.51 o
   3   6   0        232.49        218.07         9.60 o
   4   6   0         67.29         71.01         5.56 o
   5   6   0         62.99         60.40         5.50 o
   6   6   0        289.20        265.58        11.63 o
   7   6   0       1189.72       1199.00        34.36 o
   8   6   0       1365.39       1343.02        36.19 o
   9   6   0         86.21         64.67         5.03 o
  10   6   0         13.56         13.12         3.01 o
  11   6   0        240.11        223.21         9.55 o
  12   6   0         10.38          7.39         2.33 o
  13   6   0         29.87         26.25         3.55 o
  14   6   0        429.06        419.13        14.68 o
  15   6   0         27.72         29.32         3.88 o
  16   6   0          0.85          8.47         3.93 o
  17   6   0        207.17        216.10        10.13 o
  18   6   0         72.00         78.03         8.99 o
  19   6   0         79.40         88.66         8.14 o
  20   6   0         27.44         29.70         6.30 o
  21   6   0         26.97         30.37         5.07 o
  22   6   0         14.88         23.57         4.77 o
  23   6   0          0.02          1.22         3.70 o
  24   6   0         83.55        104.86        10.18 o
  25   6   0         58.70         62.23        10.93 o
  26   6   0         13.54         27.16        17.68 o
  27   6   0         26.21         31.63        12.31 o
  28   6   0          0.07         11.05         8.44 o
   1   7   0        159.42        140.02         6.60 o
   2   7   0        218.80        210.97         8.46 o
   3   7   0          0.09          3.19         4.70 o
   4   7   0        167.11        158.33         8.03 o
   5   7   0          0.48          0.08         5.10 o
   6   7   0        126.30        101.53         6.39 o
   7   7   0         18.55         18.93         6.24 o
   8   7   0         77.34         64.49         5.40 o
   9   7   0        108.47        120.38         7.21 o
  10   7   0        455.89        447.33        17.30 o
  11   7   0          4.91          4.03         2.89 o
  12   7   0        231.83        220.90        10.33 o
  13   7   0         56.31         50.48         5.94 o
  14   7   0          0.18          0.29         4.70 o
  15   7   0        125.53        132.54         7.90 o
  16   7   0          0.20          5.68         3.32 o
  17   7   0        105.76        106.97        10.29 o
  18   7   0         38.82         49.34         6.70 o
  19   7   0         17.27         25.93         8.38 o
  20   7   0         75.26         73.99         8.54 o
  21   7   0         53.83         50.49         6.87 o
  22   7   0          3.58          8.53         4.12 o
  23   7   0          9.22         21.48         6.04 o
  24   7   0         74.87         87.84        13.12 o
   0   8   0         84.63         73.30        13.08 o
   1   8   0          1.22         -0.98         6.50 o
   2   8   0         29.54         18.42         4.37 o
   3   8   0         10.67         -7.66         8.19 o
   4   8   0         58.69         49.85         7.20 o
   5   8   0          0.63         -6.87         6.87 o
   6   8   0        138.84        122.20        11.09 o
   7   8   0          6.64          6.86         4.17 o
   8   8   0          7.69         15.74         4.45 o
   9   8   0        100.00         93.67         8.49 o
  10   8   0         89.63         82.26         8.33 o
  11   8   0        112.04        114.93        10.01 o
  12   8   0         10.08          7.99         4.07 o
  13   8   0         66.44         65.00         7.46 o
  14   8   0         50.05         40.42         8.44 o
  15   8   0         23.65         11.78         4.28 o
  16   8   0          3.17         -2.70         6.68 o
  17   8   0         90.24        103.65        14.70 o
  18   8   0         30.46         28.28         7.42 o
  19   8   0         17.91         23.57        11.02 o
  20   8   0          1.91         -9.59         9.98 o
  21   8   0         22.62         28.90        10.32 o
   1   9   0         22.05         11.59         5.99 o
   2   9   0          2.42         -3.97         6.87 o
   3   9   0          0.01         -9.19         9.19 o
   4   9   0          0.23         -5.97         8.23 o
   5   9   0         86.91         66.76         9.68 o
   6   9   0          0.85         -3.71         7.40 o
   7   9   0          0.10          2.20         4.04 o
   8   9   0          0.00          2.90         5.08 o
   9   9   0          3.81          3.15         4.12 o
  10   9   0         60.59         58.97         9.00 o
  11   9   0         28.98         26.78         7.22 o
  12   9   0          0.28         15.33         6.69 o
  13   9   0        132.53        152.37        26.90 o
  14   9   0          6.10         15.36        17.81 o
  16   9   0          1.44          5.03         8.37 o
  17   9   0          0.26          5.11         7.88 o
  18   9   0          3.33         -2.91         6.90 o
   0  10   0        125.79        147.09        22.42 o
   1  10   0         24.14         29.03         9.01 o
   2  10   0          1.20         10.53         7.79 o
   3  10   0          5.28         -2.81         7.91 o
   4  10   0          0.62         -5.99        22.25 o
   5  10   0         13.54         13.91        11.19 o
   6  10   0          6.27          3.38         5.23 o
   7  10   0         24.89         38.20        11.46 o
   8  10   0          2.48          2.19         5.92 o
   9  10   0          0.12          4.79         5.83 o
  10  10   0          4.50         14.78         7.01 o
  11  10   0         22.07         26.09         7.94 o
  13  10   0         68.25         70.82        16.83 o
  14  10   0         28.26         33.69        13.01 o
  15  10   0         17.91         14.82         8.85 o
 -34   1   1          6.67         -1.41         7.48 o
 -33   1   1          1.12         -0.86         7.45 o
 -32   1   1          3.47          2.36         3.91 o
 -31   1   1          1.24         -4.48         6.79 o
 -30   1   1         27.21         22.72         6.02 o
 -29   1   1          5.77         -0.85        10.65 o
 -28   1   1         77.39         65.38         8.51 o
 -27   1   1         15.50         14.91        10.65 o
 -26   1   1          1.00         -2.42         4.99 o
 -25   1   1         11.43          5.43         3.67 o
 -24   1   1          3.08          0.34         2.88 o
 -23   1   1         54.86         53.29         7.53 o
 -22   1   1         74.32        122.04        11.59 o
 -21   1   1       1902.94       1832.92        44.97 o
 -20   1   1        883.43        858.27        26.53 o
 -19   1   1        784.20        768.94        21.39 o
 -18   1   1        210.97        207.35         8.64 o
 -17   1   1         91.53         99.12         5.65 o
 -16   1   1        311.81        319.53        11.16 o
 -15   1   1        404.91        425.01        12.87 o
 -14   1   1        171.21        182.82         7.30 o
 -13   1   1        100.50        118.48         5.01 o
 -12   1   1        443.97        427.54        12.65 o
 -11   1   1        516.72        542.70        14.11 o
 -10   1   1        213.88        232.49         7.25 o
  -9   1   1         24.03         66.14         3.02 o
  -8   1   1        300.73        283.02         7.99 o
  -7   1   1       2280.44       2646.34        59.34 o
  -6   1   1        206.29        255.29         7.11 o
  -5   1   1       3454.18       3298.33        73.51 o
  -4   1   1      16065.20      15787.23       348.19 o
  -3   1   1        854.05        947.82        22.48 o
  -2   1   1        876.37        908.67        23.43 o
   1   1   1      17143.25      16694.58       343.29 o
   2   1   1       4110.05       4117.60       100.39 o
   3   1   1      42133.96      42036.62       890.77 o
   4   1   1       3997.30       4457.05       111.97 o
   5   1   1          2.66          4.70         1.48 o
   6   1   1        586.36        510.94        13.27 o
   7   1   1         94.26        124.86         4.82 o
   8   1   1       4223.34       4397.02       100.51 o
   9   1   1        892.80        980.23        32.06 o
  10   1   1        470.40        447.02        13.74 o
  11   1   1       1108.51       1115.45        35.93 o
  12   1   1         12.00         24.05         4.77 o
  13   1   1        139.76        185.50         8.18 o
  14   1   1        141.18        134.90         6.90 o
  15   1   1          1.14          7.04         3.29 o
  16   1   1          3.33          6.96         3.02 o
  17   1   1        504.91        532.17        17.96 o
  18   1   1         44.21         47.60         9.99 o
  19   1   1        184.72        186.91        11.91 o
  20   1   1        400.43        390.18        13.98 o
  21   1   1        132.33        113.65         7.22 o
  22   1   1         47.64         42.94         5.57 o
  23   1   1         51.70         62.02         5.53 o
  24   1   1        244.12        248.23        12.98 o
  25   1   1          8.48          5.35         3.95 o
  26   1   1          0.21         -6.64         6.64 o
  27   1   1          0.00         -7.13         7.13 o
  28   1   1         15.27         14.31         5.97 o
  29   1   1          0.00         -4.77         7.17 o
  30   1   1         23.93         13.46         5.43 o
  31   1   1          0.19         -3.42         6.94 o
  32   1   1          6.55         -8.34         8.69 o
  33   1   1          5.62         -6.01         8.39 o
 -33   2   1         25.97         17.86        10.19 o
 -32   2   1         11.63         -1.81         7.72 o
 -31   2   1          1.67         -9.38         9.38 o
 -30   2   1         54.53         64.55        14.03 o
 -29   2   1         15.72         26.81        10.19 o
 -28   2   1          5.79         15.82         5.64 o
 -27   2   1          1.11          4.19         6.06 o
 -26   2   1          1.58          0.75         2.91 o
 -25   2   1          4.43          2.16         3.21 o
 -24   2   1         61.21         65.77         6.30 o
 -23   2   1          3.31          7.77         3.33 o
 -22   2   1          9.22          8.78         2.39 o
 -21   2   1        107.93         93.10         5.85 o
 -20   2   1        221.84        214.95         9.00 o
 -19   2   1          0.02          2.68         2.26 o
 -18   2   1        372.81        344.14        11.97 o
 -17   2   1         29.47         31.54         3.31 o
 -16   2   1       1244.13       1145.63        33.27 o
 -15   2   1         30.00         24.69         2.38 o
 -14   2   1         73.26        105.70         4.63 o
 -13   2   1       1174.66       1228.89        28.68 o
 -12   2   1        985.04       1296.74        30.21 o
 -11   2   1         21.83         26.54         2.10 o
 -10   2   1        173.93        199.14         6.03 o
  -9   2   1        584.79        688.88        16.80 o
  -8   2   1        301.17        311.31         8.38 o
  -7   2   1         33.98         51.79         2.46 o
  -6   2   1         20.14         16.61         1.65 o
  -5   2   1       1537.68       1645.21        37.65 o
  -4   2   1        275.57        242.91         7.15 o
  -3   2   1       1925.83       2231.75        51.17 o
  -2   2   1        618.51        632.52        19.77 o
  -1   2   1      20165.16      19667.96       431.34 o
   0   2   1        123.17        192.10        28.34 o
   1   2   1      26839.12      27419.99       594.09 o
   2   2   1        289.65        277.63        10.95 o
   3   2   1       3957.63       4067.57        90.46 o
   4   2   1       1714.29       1756.71        41.20 o
   5   2   1        362.52        332.56         9.12 o
   6   2   1        228.42        260.56         7.47 o
   7   2   1       1811.75       1954.55        44.98 o
   8   2   1        655.21        793.36        19.11 o
   9   2   1         41.05        114.76         5.30 o
  10   2   1        364.69        382.03        11.09 o
  11   2   1       1699.81       1606.79        37.23 o
  12   2   1        137.61        140.11         5.59 o
  13   2   1          1.09          1.58         1.84 o
  14   2   1        484.02        458.33        13.67 o
  15   2   1        477.76        476.62        16.06 o
  16   2   1          8.57         25.44         5.69 o
  17   2   1        662.37        594.72        17.95 o
  18   2   1         43.55         39.52         4.70 o
  19   2   1        370.16        321.87        13.23 o
  20   2   1          7.60         11.28         3.54 o
  21   2   1        276.24        255.23        10.23 o
  22   2   1         11.59         15.02         2.78 o
  23   2   1          4.92         -2.90         6.10 o
  24   2   1          6.44          4.27         3.33 o
  25   2   1          2.22         -1.03         7.08 o
  26   2   1         20.78         10.22         5.55 o
  27   2   1          5.64          4.93         6.36 o
  28   2   1          1.58         -3.35         7.06 o
  29   2   1          4.63          8.87         5.26 o
  30   2   1          9.52          7.69         9.03 o
  31   2   1         48.26         52.89        14.58 o
  32   2   1          5.71        -11.32        11.32 o
 -32   3   1          0.08        -11.41        11.41 o
 -31   3   1         28.04         26.84        11.00 o
 -30   3   1         26.63         24.63        10.58 o
 -29   3   1          0.80          6.51         7.90 o
 -28   3   1         70.75         99.51        12.68 o
 -27   3   1        925.50        995.92        44.81 o
 -26   3   1          8.49         24.76         8.37 o
 -25   3   1         10.30         20.98         6.96 o
 -24   3   1        220.88        242.44        13.05 o
 -23   3   1          0.19          6.50         4.50 o
 -22   3   1         87.17         88.81         5.88 o
 -21   3   1         34.70         28.09         3.31 o
 -20   3   1          5.42          4.05         2.30 o
 -19   3   1        814.71        840.23        30.33 o
 -18   3   1        361.50        345.25        12.11 o
 -17   3   1        122.24        105.94         5.18 o
 -16   3   1        200.66        197.86         7.43 o
 -15   3   1         83.70         61.86         3.44 o
 -14   3   1        817.42        816.89        21.57 o
 -13   3   1        168.76        151.21         5.54 o
 -12   3   1         65.50         54.11         3.08 o
 -11   3   1        268.64        263.31         7.85 o
 -10   3   1         39.77         46.31         2.94 o
  -9   3   1        285.30        314.96         9.55 o
  -8   3   1       3665.84       4029.26        89.83 o
  -7   3   1       9361.82       9593.38       211.51 o
  -6   3   1          6.66          9.88         1.73 o
  -5   3   1       2531.87       2741.18        61.83 o
  -4   3   1        272.71        327.30        10.70 o
  -3   3   1       1280.66       1404.16        44.77 o
  -2   3   1         23.57         14.98         3.57 o
  -1   3   1       4058.72       4591.85       106.17 o
   0   3   1        357.42        376.59        15.84 o
   1   3   1      10462.16      10772.62       234.94 o
   2   3   1       2795.40       3035.18        87.52 o
   3   3   1       1055.32       1076.42        26.75 o
   4   3   1       3261.12       3420.98        78.73 o
   5   3   1       7244.98       7426.55       163.19 o
   6   3   1        181.81        227.73         6.99 o
   7   3   1         10.54         13.11         2.03 o
   8   3   1       1337.43       1386.77        34.53 o
   9   3   1         46.94         39.11         2.55 o
  10   3   1        483.88        555.61        16.32 o
  11   3   1        268.53        245.62         7.58 o
  12   3   1         28.90         44.80         3.02 o
  13   3   1        356.91        356.13        11.07 o
  14   3   1        557.77        495.52        16.24 o
  15   3   1        818.55        838.12        25.03 o
  16   3   1        195.11        169.78         7.16 o
  17   3   1        383.96        382.68        14.77 o
  18   3   1        375.54        356.58        12.58 o
  19   3   1         46.04         36.49         3.86 o
  20   3   1        107.22        105.99         7.13 o
  21   3   1         81.62         86.49         5.67 o
  22   3   1         20.41         18.04         2.97 o
  23   3   1         64.51         59.96         5.03 o
  24   3   1          8.82          7.44         4.26 o
  25   3   1          1.01          4.16         4.90 o
  26   3   1          6.22         11.15         9.56 o
  27   3   1        179.99        231.20        18.57 o
  28   3   1         40.80         55.53        10.52 o
  29   3   1         49.85         60.49        10.38 o
  30   3   1          9.20          7.76         5.49 o
  31   3   1          4.11         -2.54         6.79 o
 -30   4   1         44.55         47.24        14.26 o
 -29   4   1          1.44          5.43         5.93 o
 -28   4   1        100.53        123.21        14.26 o
 -27   4   1         23.86         37.80        21.35 o
 -26   4   1          0.00          9.60        16.50 o
 -25   4   1        194.15        202.44        15.89 o
 -24   4   1         21.58         38.87         8.11 o
 -23   4   1          3.09          1.11         2.87 o
 -22   4   1          0.07         -0.72         7.87 o
 -21   4   1         12.88         11.22         3.58 o
 -20   4   1          0.94         -4.18         6.94 o
 -19   4   1         30.87         31.79         3.53 o
 -18   4   1        234.61        215.50         8.27 o
 -17   4   1        227.11        283.52         9.92 o
 -16   4   1       1697.75       1536.48        38.62 o
 -15   4   1        213.70        192.93         9.02 o
 -14   4   1         37.71         29.89         3.73 o
 -13   4   1          5.58          1.06         2.33 o
 -12   4   1          0.01          2.42         2.65 o
 -11   4   1        254.14        269.36        11.52 o
 -10   4   1        191.07        208.66         7.03 o
  -9   4   1        151.72        127.93         5.11 o
  -8   4   1         84.59         79.37         4.67 o
  -7   4   1       1258.64       1280.52        38.10 o
  -6   4   1        409.96        488.96        14.22 o
  -5   4   1        512.77        534.06        15.41 o
  -4   4   1        139.75        111.68         5.84 o
  -3   4   1       4425.69       4890.91       109.22 o
  -2   4   1        654.97        691.67        24.36 o
  -1   4   1       3083.65       3079.67        70.21 o
   0   4   1        312.78        265.15        12.32 o
   1   4   1        110.20        137.80         6.76 o
   2   4   1          3.47          4.40         2.42 o
   3   4   1       1547.32       1501.68        35.83 o
   4   4   1        334.86        412.69        12.53 o
   5   4   1       1387.67       1386.80        32.77 o
   6   4   1          0.21          2.83         1.96 o
   7   4   1       1183.78       1168.53        30.64 o
   8   4   1          3.65          1.85         1.35 o
   9   4   1         12.36         17.65         1.95 o
  10   4   1         16.16         10.96         1.72 o
  11   4   1        136.00        123.58         5.00 o
  12   4   1        298.29        292.72         8.99 o
  13   4   1        196.71        190.72         7.16 o
  14   4   1          1.94          3.86         3.58 o
  15   4   1          0.21          1.10         2.47 o
  16   4   1        329.33        342.88        14.87 o
  17   4   1        182.99        217.92        12.92 o
  18   4   1       1020.72        979.18        27.49 o
  19   4   1         20.81         25.84         3.63 o
  20   4   1          9.13          3.23         3.18 o
  21   4   1         92.50         70.36        10.21 o
  22   4   1          5.07          3.83         4.96 o
  23   4   1         47.63         47.29         5.87 o
  24   4   1         34.04         26.59         6.41 o
  25   4   1        155.49        160.01        14.61 o
  26   4   1         23.42         35.28        13.72 o
  27   4   1         28.79         28.94         8.06 o
  28   4   1          0.75          2.59         4.54 o
  29   4   1         57.09         50.54        11.92 o
  30   4   1          0.02          4.18         9.20 o
 -29   5   1         16.15         35.89        13.82 o
 -28   5   1         24.79         17.35         7.11 o
 -27   5   1         24.22         16.44         6.76 o
 -26   5   1          5.39          3.56         8.49 o
 -25   5   1         31.38         31.03         7.38 o
 -24   5   1         27.23         27.11         5.81 o
 -23   5   1          1.18          1.61         3.26 o
 -22   5   1         32.38         24.21         6.09 o
 -21   5   1         39.95         31.83         4.96 o
 -20   5   1         31.64         24.19         4.44 o
 -19   5   1        344.94        333.18        12.84 o
 -18   5   1         53.34         56.27         4.92 o
 -17   5   1          3.34          8.83         3.89 o
 -16   5   1        507.55        432.71        15.68 o
 -15   5   1         98.03        102.07         5.85 o
 -14   5   1        567.28        553.77        24.88 o
 -13   5   1        325.22        337.99        12.02 o
 -12   5   1        229.87        231.48         9.41 o
 -11   5   1          0.10          0.29         2.06 o
 -10   5   1        546.91        575.84        17.35 o
  -9   5   1        115.63        119.89         6.48 o
  -8   5   1        813.38        891.30        24.23 o
  -7   5   1        278.54        271.73        10.40 o
  -6   5   1         62.98         60.82         4.25 o
  -5   5   1          4.74         -2.50         6.04 o
  -4   5   1        217.67        212.09         8.24 o
  -3   5   1        275.47        328.29        10.92 o
  -2   5   1        331.22        282.43         9.97 o
  -1   5   1        213.93        206.46         9.41 o
   0   5   1         13.52          4.54         2.44 o
   1   5   1          0.36          0.22         1.81 o
   2   5   1        416.00        355.90        13.81 o
   3   5   1          0.22          0.17         1.94 o
   4   5   1        588.70        634.28        21.06 o
   5   5   1       1077.97       1024.63        25.95 o
   6   5   1         70.25         60.13         4.58 o
   7   5   1         47.98         42.78         2.98 o
   8   5   1        264.53        237.01         8.95 o
   9   5   1        205.46        205.88         7.72 o
  10   5   1         91.51         83.55         4.01 o
  11   5   1         21.36         23.52         2.75 o
  12   5   1        479.53        445.82        14.63 o
  13   5   1         17.84         22.91         3.75 o
  14   5   1        132.73        118.17         8.32 o
  15   5   1         37.07         40.97         4.61 o
  16   5   1          2.97         -0.03         5.24 o
  17   5   1          0.01          3.78         3.73 o
  18   5   1        231.01        209.13        10.40 o
  19   5   1         18.03         14.53         3.74 o
  20   5   1          3.44          4.24         2.94 o
  21   5   1         68.47         74.10         7.11 o
  22   5   1          0.13         -0.34         6.01 o
  23   5   1         35.74         27.64         6.92 o
  24   5   1         53.20         56.10         9.36 o
  25   5   1         87.78         94.35        11.99 o
  26   5   1         38.99         50.12         9.73 o
  27   5   1          0.02          2.76         7.27 o
  28   5   1         42.71         43.83        14.67 o
  29   5   1         15.46         21.36        11.89 o
 -28   6   1         15.61         14.55         9.13 o
 -27   6   1         15.97         22.39         7.95 o
 -26   6   1         18.86         19.93        16.26 o
 -25   6   1         26.57         33.68        13.12 o
 -24   6   1         73.43        104.71        12.71 o
 -23   6   1        127.44        127.52        14.39 o
 -22   6   1          0.04          5.71         3.90 o
 -21   6   1          1.41         -1.39         6.34 o
 -20   6   1          5.47          7.52         3.72 o
 -19   6   1          2.36          8.94         3.18 o
 -18   6   1        171.24        185.43         9.70 o
 -17   6   1        835.87        873.98        26.23 o
 -16   6   1        532.98        546.53        25.28 o
 -15   6   1          8.56         13.75         3.95 o
 -14   6   1         49.10         47.66         4.38 o
 -13   6   1         83.32         81.46         5.53 o
 -12   6   1         69.10         56.21         4.49 o
 -11   6   1        117.17        129.29         6.92 o
 -10   6   1        884.03        863.06        25.84 o
  -9   6   1         28.85         19.63         3.56 o
  -8   6   1        193.45        182.25         8.21 o
  -7   6   1        326.06        303.76        16.78 o
  -6   6   1          3.50          6.46         2.61 o
  -5   6   1        249.03        259.16        10.10 o
  -4   6   1        635.36        626.42        22.68 o
  -3   6   1       3004.84       2972.00        69.12 o
  -2   6   1        517.05        527.70        26.87 o
  -1   6   1          7.34         12.40         4.97 o
   0   6   1         73.07         85.55         3.89 o
   1   6   1        141.32        152.25         7.08 o
   2   6   1        358.77        379.13        19.61 o
   3   6   1       1406.04       1310.29        41.42 o
   4   6   1       2387.35       2274.28        70.08 o
   5   6   1       2161.05       2107.30        66.03 o
   6   6   1          9.13         32.69         5.58 o
   7   6   1        125.78        114.74         6.65 o
   8   6   1        254.56        224.95         9.70 o
   9   6   1        239.16        255.19        10.43 o
  10   6   1        180.96        175.04         8.43 o
  11   6   1        901.31        895.56        25.37 o
  12   6   1        276.99        256.44        10.68 o
  13   6   1          9.08          7.48         5.14 o
  14   6   1        143.88        137.53         8.68 o
  15   6   1         39.56         43.45         5.29 o
  16   6   1        141.56        135.42        10.82 o
  17   6   1        381.22        420.40        17.00 o
  18   6   1        701.60        698.01        32.51 o
  19   6   1         59.11         74.73         8.96 o
  20   6   1          0.08          7.00         4.08 o
  21   6   1          4.15         10.23         5.70 o
  22   6   1         50.97         47.96         6.51 o
  23   6   1         21.25         28.80         6.10 o
  24   6   1         90.52        121.97        16.89 o
  25   6   1        189.33        200.66        19.57 o
  26   6   1         45.61         78.98        13.28 o
  27   6   1         10.68          6.19         8.52 o
  28   6   1         64.07         82.13        19.72 o
 -25   7   1          0.02         31.07        14.44 o
 -24   7   1         51.87         67.58        16.80 o
 -23   7   1         59.24         56.23        15.85 o
 -22   7   1          0.04         -1.20         5.83 o
 -21   7   1        252.73        254.05        18.81 o
 -20   7   1         16.98         22.06         6.21 o
 -19   7   1         12.18         15.52         4.05 o
 -18   7   1         64.73         86.91         7.12 o
 -17   7   1        171.65        169.80         9.65 o
 -16   7   1         35.57         44.30         5.68 o
 -15   7   1         25.66         22.07         3.43 o
 -14   7   1         14.63         12.35         3.37 o
 -13   7   1        295.86        268.92        11.54 o
 -12   7   1         12.14         11.09         3.41 o
 -11   7   1        311.28        287.89        11.80 o
 -10   7   1        449.86        435.29        15.33 o
  -9   7   1          4.11          6.31         4.22 o
  -8   7   1          6.61         18.32         4.05 o
  -7   7   1       1027.42        973.09        27.67 o
  -6   7   1         41.86         47.50         8.22 o
  -5   7   1        117.26        110.11         7.31 o
  -4   7   1          4.65         10.32         3.49 o
  -3   7   1        403.89        353.41        18.13 o
  -2   7   1        178.26        160.67        11.63 o
  -1   7   1        191.54        196.83         9.09 o
   0   7   1        918.66        868.34        24.83 o
   1   7   1         12.23         14.88         4.68 o
   2   7   1        806.38        757.13        22.48 o
   3   7   1        489.06        459.33        18.30 o
   5   7   1        274.46        281.99        14.56 o
   6   7   1        195.05        166.93        11.35 o
   7   7   1        256.14        252.17        10.77 o
   8   7   1          0.85          5.58         4.44 o
   9   7   1        386.11        351.04        13.47 o
  10   7   1        166.98        175.42         9.05 o
  11   7   1        287.33        270.63        11.72 o
  12   7   1          3.21         14.99         4.68 o
  13   7   1         19.11         26.99         4.16 o
  14   7   1        196.42        205.22        10.26 o
  15   7   1         23.59         35.64         5.33 o
  16   7   1          1.86          3.34         3.23 o
  17   7   1         98.53         90.02         7.82 o
  18   7   1          2.92          7.54         4.56 o
  19   7   1          8.57         23.09         7.87 o
  20   7   1         51.23         49.81         7.34 o
  21   7   1        168.37        184.27        13.74 o
  22   7   1          0.32          1.48         4.42 o
  23   7   1         19.26         20.16         5.73 o
  24   7   1         54.85         62.65        11.19 o
  25   7   1          8.52          2.37         7.82 o
 -22   8   1          1.09          0.21         9.52 o
 -21   8   1          0.62         -8.52         9.03 o
 -20   8   1          3.09         -3.47         8.40 o
 -19   8   1         10.77          7.63         8.49 o
 -18   8   1          0.12         -0.41        12.99 o
 -17   8   1         71.86         78.86        10.61 o
 -16   8   1          3.48          5.36         7.23 o
 -15   8   1         21.67         26.88         9.82 o
 -14   8   1          2.03          0.44         4.31 o
 -13   8   1         10.38         11.27        16.92 o
 -12   8   1        181.29        153.31        23.17 o
 -11   8   1        309.39        305.48        22.37 o
 -10   8   1        142.23        148.34        12.60 o
  -9   8   1        259.49        264.56        17.04 o
  -8   8   1        139.08        124.00        27.70 o
  -7   8   1         53.22         52.82         7.61 o
  -6   8   1          0.41        -10.64        14.64 o
  -5   8   1        593.38        494.61        23.82 o
  -4   8   1          2.37          5.35         8.99 o
  -3   8   1        162.63        167.15        12.94 o
  -2   8   1         42.05         37.66        11.77 o
  -1   8   1         61.73         59.55         7.81 o
   0   8   1         61.73         55.10         7.69 o
   1   8   1        113.87         94.79         9.64 o
   2   8   1        122.16        105.06         9.68 o
   3   8   1          0.64         -1.56        10.51 o
   4   8   1          0.01         -2.79        11.14 o
   5   8   1        188.59        170.17        11.05 o
   6   8   1        108.09         97.14         9.47 o
   7   8   1         61.48         53.30         6.44 o
   8   8   1        105.79        108.25        12.79 o
   9   8   1         19.40         15.20         4.38 o
  10   8   1        263.78        284.23        15.33 o
  11   8   1        486.05        474.21        26.66 o
  12   8   1         18.76         14.65         5.52 o
  13   8   1          0.02          6.00         7.02 o
  14   8   1         11.32         20.08        14.90 o
  15   8   1        124.69        122.95        12.39 o
  16   8   1         28.67         28.88         6.98 o
  17   8   1         71.22         60.95         9.37 o
  18   8   1          6.33         11.98         8.67 o
  19   8   1         16.60          9.50         5.30 o
  20   8   1         15.10          9.67         5.48 o
  21   8   1          4.87        -10.39        20.62 o
  22   8   1          0.04        -11.42        11.42 o
 -19   9   1          1.76         -9.52         9.52 o
 -18   9   1         39.39         51.65        15.33 o
 -17   9   1         19.57         21.23        10.71 o
 -16   9   1          0.49         -5.72         7.12 o
 -15   9   1         45.04         45.79         8.86 o
 -14   9   1         70.65         74.81        13.16 o
 -13   9   1          4.30          4.01         6.01 o
 -12   9   1         56.81         61.04         9.39 o
 -11   9   1          2.25         -2.41         7.56 o
 -10   9   1          3.10          2.82         4.67 o
  -9   9   1         10.65         11.34        10.67 o
  -8   9   1        127.35        137.00        13.51 o
  -7   9   1         11.26         17.13         6.08 o
  -6   9   1        419.62        439.08        24.91 o
  -5   9   1          5.69          6.22         4.95 o
  -4   9   1         73.88         64.48         9.01 o
  -3   9   1         25.56         21.02         5.43 o
  -2   9   1         28.75         22.94         6.19 o
  -1   9   1          4.94         -1.60         6.74 o
   0   9   1         89.45        101.16        10.93 o
   1   9   1         46.64         48.28        20.82 o
   2   9   1        150.89        145.28        13.35 o
   3   9   1         21.28         18.80         7.25 o
   4   9   1         11.97          7.08         7.24 o
   5   9   1          0.64         -5.11         8.19 o
   6   9   1          7.55         11.01         7.27 o
   7   9   1          2.98          4.12         5.18 o
   8   9   1        138.22        130.30        13.31 o
   9   9   1          5.57          4.88         4.25 o
  10   9   1          4.71         14.74         6.04 o
  11   9   1         53.36         70.68         8.79 o
  12   9   1         61.47         73.14        10.79 o
  13   9   1         30.19         44.66         9.52 o
  14   9   1        161.04        167.29        16.47 o
  15   9   1        119.66        120.22        19.08 o
  16   9   1          8.19         11.84         7.33 o
  17   9   1         54.08         49.42        14.23 o
  18   9   1          4.78         17.76        11.49 o
 -16  10   1         21.06         21.44        12.57 o
 -15  10   1          0.52         -8.73         9.26 o
 -14  10   1         14.30         15.44         6.93 o
 -13  10   1         18.54         27.18         8.45 o
 -12  10   1         10.19         11.46         6.77 o
 -11  10   1          6.91         23.29         7.71 o
 -10  10   1         41.30         50.83        14.72 o
  -9  10   1         33.27         45.31        13.82 o
  -8  10   1         38.04         68.04        11.61 o
  -7  10   1          8.00          1.98         6.57 o
  -6  10   1         50.77         70.59        11.28 o
  -5  10   1         52.62         64.21        10.80 o
  -4  10   1         15.07         12.25         5.78 o
  -3  10   1         76.77         87.27        12.45 o
  -2  10   1          6.38          6.16         5.70 o
  -1  10   1         27.86         31.77         7.79 o
   0  10   1          1.54          2.48         8.50 o
   1  10   1          5.73          2.51         5.38 o
   2  10   1          0.74         -0.90         6.79 o
   3  10   1         57.62         58.30        10.19 o
   4  10   1         24.00         26.96         8.10 o
   5  10   1         42.25         54.13        10.17 o
   6  10   1         10.31         19.71        10.38 o
   7  10   1         45.03         58.28        10.96 o
   8  10   1          5.56          8.23         6.31 o
   9  10   1          1.78         -6.04         7.15 o
  10  10   1         67.82        104.80        20.25 o
  11  10   1         19.51         17.79         9.83 o
  12  10   1          0.92         -4.19         7.28 o
  13  10   1          2.50         -1.15         6.99 o
 -35   0   2          5.71         17.81        10.94 o
 -34   0   2        121.96        122.52        22.23 o
 -33   0   2         62.83         71.82        15.79 o
 -32   0   2          0.18         -5.69         6.86 o
 -31   0   2         59.57         42.63        12.00 o
 -30   0   2          0.40          6.81         6.11 o
 -29   0   2          0.33          0.85         5.42 o
 -28   0   2        273.25        269.30        24.72 o
 -27   0   2         58.93         59.02        11.69 o
 -26   0   2         35.12         32.88         8.69 o
 -25   0   2         49.63         46.20         9.47 o
 -24   0   2         71.90         52.30         9.12 o
 -23   0   2        307.46        279.84        21.49 o
 -22   0   2        125.13        137.39        15.36 o
 -21   0   2        676.73        679.61        32.86 o
 -20   0   2       2752.24       2652.00        74.03 o
 -19   0   2       2997.78       2968.75        78.93 o
 -18   0   2        194.97        255.00        22.93 o
 -17   0   2       2757.02       2541.45        73.52 o
 -16   0   2        360.64        364.83        28.71 o
 -15   0   2         96.86         97.16        16.62 o
 -14   0   2       2729.56       2594.33        75.43 o
 -13   0   2       2804.43       2957.59       126.93 o
 -12   0   2       3816.65       4370.05       154.56 o
 -11   0   2        816.37        827.19        50.65 o
 -10   0   2        717.87        843.64        30.66 o
  -9   0   2        336.07        297.50        12.34 o
  -8   0   2       9906.69       9863.46       216.95 o
  -7   0   2       4434.42       4201.62        94.19 o
  -6   0   2      19262.20      18916.09       402.57 o
  -5   0   2        410.06        350.44        23.42 o
  -4   0   2       1851.09       1933.01        51.67 o
   2   0   2      14138.88      14496.92       279.44 o
   3   0   2       1601.16       1601.99        40.94 o
   4   0   2      25833.42      26158.41       546.01 o
   5   0   2       5608.55       5611.41       123.11 o
   6   0   2       4885.07       4619.59       159.34 o
   7   0   2       5712.65       5634.25       124.07 o
   8   0   2        585.93        562.17        26.79 o
   9   0   2       6902.56       7471.24       158.18 o
  10   0   2       1362.38       1550.98        48.20 o
  11   0   2          0.81         14.39         6.62 o
  12   0   2       2075.27       2039.60        51.68 o
  13   0   2       5120.82       5268.73       118.69 o
  14   0   2         22.98        119.32        45.32 o
  15   0   2       2585.65       2513.79        62.36 o
  16   0   2       3064.44       2892.34        77.56 o
  17   0   2         10.59         48.94        11.59 o
  18   0   2        373.45        354.33        26.51 o
  19   0   2        544.13        584.71        22.47 o
  20   0   2          0.56         35.72        11.76 o
  21   0   2        592.58        603.82        34.63 o
  22   0   2       2333.83       2406.33        66.78 o
  23   0   2        158.95        196.16        13.78 o
  24   0   2        474.69        440.12        40.24 o
  25   0   2        307.95        339.17        29.91 o
  26   0   2        225.96        231.52        16.03 o
  27   0   2        100.11        116.06        11.56 o
  28   0   2         81.65         81.96        10.44 o
  29   0   2          2.05          6.43         6.26 o
  30   0   2        121.92        135.04        19.43 o
  31   0   2          4.48          7.23         7.63 o
 -34   1   2          0.22         -5.74         8.13 o
 -33   1   2          0.43          3.61         4.83 o
 -32   1   2         11.66          6.64         8.47 o
 -31   1   2         14.02         10.54         9.73 o
 -30   1   2          6.25         -4.14        19.85 o
 -29   1   2          9.29          2.27         4.87 o
 -28   1   2         26.10         24.44         5.62 o
 -27   1   2        130.00        129.52        11.51 o
 -26   1   2          5.01          3.25         3.95 o
 -25   1   2         82.82         80.28        10.50 o
 -24   1   2         89.22         77.47         8.17 o
 -23   1   2        144.55        142.68        17.89 o
 -22   1   2        151.37        172.18        11.99 o
 -21   1   2        240.83        243.39        19.32 o
 -20   1   2        855.62        827.82        30.81 o
 -19   1   2        251.94        268.85        12.53 o
 -18   1   2          5.39          3.78         2.14 o
 -17   1   2        167.71        196.23         8.15 o
 -16   1   2         47.82         61.39         4.53 o
 -15   1   2        582.96        598.22        16.02 o
 -14   1   2         32.81         54.34         3.10 o
 -13   1   2         28.29         18.61         2.15 o
 -12   1   2       1177.01       1139.12        28.34 o
 -11   1   2          7.69         12.06         3.15 o
 -10   1   2       1875.01       1929.01        43.98 o
  -9   1   2        845.11       1063.40        25.09 o
  -8   1   2          0.01          1.60         1.55 o
  -7   1   2       2374.96       2317.60        52.57 o
  -6   1   2        622.31        613.73        15.05 o
  -5   1   2       8306.30       8457.40       186.16 o
  -4   1   2        155.36        164.30        10.04 o
  -3   1   2      10618.35      10122.87       217.93 o
  -2   1   2       3007.57       3182.58        69.65 o
  -1   1   2          1.07         17.80         2.55 o
   0   1   2        148.67        141.00        10.31 o
   1   1   2         35.18         37.34        12.90 o
   2   1   2       2048.53       2198.68        49.77 o
   3   1   2        200.58        214.49         7.73 o
   4   1   2      47390.77      47132.78       977.51 o
   5   1   2       3488.73       3598.42        86.84 o
   6   1   2       2356.66       2538.20        57.52 o
   7   1   2       1698.46       1662.85        38.83 o
   8   1   2         94.89        117.29         4.98 o
   9   1   2        257.90        326.46        10.08 o
  10   1   2       3965.13       4222.02       105.98 o
  11   1   2          3.05         20.06         6.65 o
  12   1   2       3608.75       3629.83       101.98 o
  13   1   2        965.31        981.37        46.82 o
  14   1   2          4.73         10.84         5.62 o
  15   1   2        158.76        131.11         6.96 o
  16   1   2       1035.75       1031.65        35.50 o
  17   1   2        756.13        704.61        20.69 o
  18   1   2        581.21        566.14        18.74 o
  19   1   2        235.29        225.63        17.24 o
  20   1   2          0.63          6.47         6.15 o
  21   1   2        110.40        105.29         7.07 o
  22   1   2         32.13         34.33         5.30 o
  23   1   2          0.08          2.26         2.77 o
  24   1   2          6.95          7.41         3.76 o
  25   1   2         28.01         21.94         5.35 o
  26   1   2        106.88         86.14         6.86 o
  27   1   2         14.91         12.48         4.97 o
  28   1   2          1.93         -6.29         7.49 o
  29   1   2          0.40         -4.38         6.53 o
  30   1   2          4.47         -3.92        11.90 o
  31   1   2         88.29         82.59        16.71 o
  32   1   2         13.94          2.25         6.44 o
  33   1   2          7.03         -4.79         8.30 o
 -33   2   2          0.78         -3.96         8.92 o
 -32   2   2          0.38          7.40         7.06 o
 -31   2   2         22.78         22.86        10.22 o
 -30   2   2          0.71         13.36        10.48 o
 -29   2   2        117.71        130.42        12.67 o
 -28   2   2        101.92        116.00        11.49 o
 -27   2   2          0.06          8.67         4.34 o
 -26   2   2          0.38          0.10         8.06 o
 -25   2   2          0.42          1.22         4.97 o
 -24   2   2         16.73         24.58         4.53 o
 -23   2   2         41.47         67.50         7.03 o
 -22   2   2        120.06        126.55         6.93 o
 -21   2   2        270.33        278.84        10.79 o
 -20   2   2        231.89        230.87         9.44 o
 -19   2   2        126.03        113.93         6.29 o
 -18   2   2         10.27         14.07         2.20 o
 -17   2   2        116.93        100.42         4.90 o
 -16   2   2         23.45         24.12         2.25 o
 -15   2   2          0.10          0.82         1.85 o
 -14   2   2         68.50         50.44         3.13 o
 -13   2   2        362.80        429.54        11.93 o
 -12   2   2        437.80        535.77        14.50 o
 -11   2   2        424.70        480.48        13.23 o
 -10   2   2        993.90       1048.89        25.20 o
  -9   2   2        724.02        772.63        19.04 o
  -8   2   2         29.59         21.81         1.95 o
  -7   2   2         13.17         14.85         1.71 o
  -6   2   2        145.76        139.03         4.74 o
  -5   2   2        432.26        494.05        12.74 o
  -4   2   2      10941.68      11276.45       248.48 o
  -3   2   2       8064.94       7909.33       175.77 o
  -2   2   2       1842.25       1930.05        50.08 o
  -1   2   2       9430.57       9599.01       211.21 o
   0   2   2       9472.19       9267.20       202.13 o
   1   2   2        553.93        569.79        20.95 o
   2   2   2         27.17         51.54         2.79 o
   3   2   2       2434.63       2649.33        59.84 o
   4   2   2       4711.44       4582.15       101.46 o
   5   2   2        474.85        522.48        14.06 o
   6   2   2       1047.11       1097.47        25.81 o
   7   2   2       1091.21       1054.68        24.98 o
   8   2   2        667.78        683.94        17.35 o
   9   2   2       1813.65       1965.95        50.76 o
  10   2   2         10.39         16.86         2.37 o
  11   2   2        249.06        271.53         8.61 o
  12   2   2        339.81        293.52         9.16 o
  13   2   2        388.17        362.83        10.70 o
  14   2   2        134.70        130.79         5.32 o
  15   2   2         18.95         13.48         3.14 o
  16   2   2         69.76         75.91         4.65 o
  17   2   2         75.33         77.77        10.21 o
  18   2   2         28.94         28.45         7.48 o
  19   2   2        218.63        209.59         9.19 o
  20   2   2          4.94          6.71         2.87 o
  21   2   2         10.58          8.96         3.83 o
  22   2   2         90.42         96.49         7.37 o
  23   2   2          4.53          3.86         2.98 o
  24   2   2         15.37          8.37         4.05 o
  25   2   2         69.45         74.84         7.07 o
  26   2   2          0.17          7.32         4.65 o
  27   2   2          0.41         -2.24         6.81 o
  28   2   2         12.97         10.93         8.12 o
  29   2   2          2.23          2.80         4.69 o
  30   2   2         16.32         20.61        10.51 o
  31   2   2          5.27          5.04         7.29 o
  32   2   2         17.43          7.72         6.69 o
 -32   3   2         22.02         14.83         9.73 o
 -31   3   2          3.59         -7.78         7.78 o
 -30   3   2         25.23         31.86        11.37 o
 -29   3   2         11.98         12.90         8.86 o
 -28   3   2         10.50         40.31        13.53 o
 -27   3   2         20.92         33.71         7.57 o
 -26   3   2        169.73        161.81        11.05 o
 -25   3   2          9.55         21.92         9.43 o
 -24   3   2        275.06        278.47        16.25 o
 -23   3   2        146.22        158.07        10.02 o
 -22   3   2        520.35        515.02        16.83 o
 -21   3   2        156.84        163.56         8.01 o
 -20   3   2        188.99        188.85         9.34 o
 -19   3   2        143.92        142.10         6.96 o
 -18   3   2        124.63         96.70         4.94 o
 -17   3   2        226.21        207.24         7.86 o
 -16   3   2          2.97          3.65         2.53 o
 -15   3   2        279.05        261.99         8.98 o
 -14   3   2        130.11        116.24         5.44 o
 -13   3   2        459.43        447.85        13.23 o
 -12   3   2          1.60          6.73         2.05 o
 -11   3   2        620.83        588.11        18.44 o
 -10   3   2         77.02         60.71         3.87 o
  -9   3   2       3503.23       3469.90        81.57 o
  -8   3   2       4821.82       4822.04       114.59 o
  -7   3   2         42.63         37.24         3.61 o
  -6   3   2        197.62        195.02         6.66 o
  -5   3   2       2580.35       2444.59        59.71 o
  -4   3   2       1395.92       1384.29        35.94 o
  -3   3   2       4920.64       5057.39       134.54 o
  -2   3   2       7247.71       7575.44       174.04 o
  -1   3   2       3226.12       3342.77       104.91 o
   0   3   2          0.40         19.87         6.30 o
   1   3   2          4.27          6.39         2.90 o
   2   3   2        344.18        285.89         9.39 o
   3   3   2        510.37        538.57        15.52 o
   4   3   2       1519.91       1623.16        38.05 o
   5   3   2        100.69         71.13         3.43 o
   6   3   2        499.92        549.86        15.22 o
   8   3   2        559.16        514.75        13.57 o
   9   3   2        578.63        594.76        17.67 o
  10   3   2       1858.78       1733.25        40.41 o
  11   3   2        576.88        556.10        16.32 o
  12   3   2        326.57        311.61        12.26 o
  13   3   2        491.00        494.42        15.28 o
  14   3   2        162.97        154.02         7.19 o
  15   3   2          1.46          8.50         2.30 o
  16   3   2        215.33        242.18        12.82 o
  17   3   2          0.56         16.25         8.33 o
  18   3   2        433.04        518.01        19.23 o
  19   3   2        693.83        649.00        21.34 o
  20   3   2         64.81         67.33         5.36 o
  21   3   2        115.34        110.27         7.46 o
  22   3   2          1.13         -2.14        10.14 o
  23   3   2         29.24         24.60         5.63 o
  24   3   2          1.69         -1.51         6.44 o
  25   3   2         40.55         34.30         7.10 o
  26   3   2         43.30         50.16         8.99 o
  27   3   2         47.18         54.89        12.49 o
  28   3   2         38.22         47.91         9.46 o
  29   3   2          0.21          3.50         5.63 o
  30   3   2          2.00          4.14         8.29 o
 -31   4   2          2.26         -8.48         8.48 o
 -30   4   2          6.52          9.54         9.63 o
 -29   4   2          3.88          5.37         7.30 o
 -28   4   2         26.43         32.80        12.15 o
 -27   4   2         14.90         16.89         6.34 o
 -26   4   2         86.86         97.42        11.54 o
 -25   4   2        112.89        135.51        13.02 o
 -24   4   2        295.19        295.80        15.45 o
 -23   4   2         17.83         25.17         5.93 o
 -22   4   2        148.82        167.50         8.42 o
 -21   4   2         62.68         55.90         4.67 o
 -20   4   2         86.56         95.42         5.18 o
 -19   4   2        169.55        154.80         6.73 o
 -18   4   2        257.47        224.90         8.46 o
 -17   4   2        304.04        276.75        10.69 o
 -16   4   2        181.51        228.08        13.58 o
 -15   4   2        134.43        127.43         7.08 o
 -14   4   2        610.22        667.54        19.47 o
 -13   4   2        899.64        766.21        22.28 o
 -12   4   2         18.60         21.30         3.88 o
 -11   4   2       1127.45       1166.19        29.57 o
 -10   4   2        246.65        242.93         9.42 o
  -9   4   2         58.66         54.51         4.87 o
  -8   4   2         48.39         44.23         3.30 o
  -7   4   2        245.04        238.01         8.06 o
  -6   4   2        232.79        177.74         7.14 o
  -5   4   2        368.13        440.27        13.37 o
  -4   4   2        606.71        572.97        16.24 o
  -3   4   2        690.48        694.50        19.46 o
  -2   4   2        116.57        116.32         6.01 o
  -1   4   2         16.43         25.20         3.77 o
   0   4   2        413.01        449.55        16.48 o
   1   4   2         52.15         76.29         5.01 o
   2   4   2          3.92          0.31         1.81 o
   3   4   2       1671.67       1623.65        38.08 o
   4   4   2        463.20        416.04        14.55 o
   5   4   2       2019.44       2176.61        51.82 o
   6   4   2        138.01        181.34         6.13 o
   7   4   2        224.18        236.72         7.39 o
   8   4   2         85.66         94.59         4.40 o
   9   4   2         41.06         40.18         2.76 o
  10   4   2        523.80        469.16        12.99 o
  11   4   2        152.33        118.03        13.99 o
  12   4   2          0.02          1.37         2.74 o
  13   4   2        836.87        813.66        31.58 o
  14   4   2        263.35        252.02        12.79 o
  15   4   2        251.88        221.22        10.20 o
  16   4   2        312.50        283.36        14.03 o
  17   4   2        256.58        293.21        13.46 o
  18   4   2        610.51        686.04        21.07 o
  19   4   2        118.46        119.39        10.26 o
  20   4   2          3.56         -1.05        11.22 o
  21   4   2         49.56         30.60         6.11 o
  22   4   2          4.20         -0.85         7.75 o
  23   4   2          6.66          4.43         2.97 o
  24   4   2         26.53         19.13         9.83 o
  25   4   2         14.80         13.07         7.78 o
  26   4   2         68.80         69.88        10.23 o
  27   4   2         35.49         36.75         9.32 o
  28   4   2         69.57         68.92        11.44 o
  29   4   2          3.06          9.40         6.98 o
 -29   5   2          7.47         -4.73         9.64 o
 -28   5   2         19.01         20.15        10.02 o
 -27   5   2          1.49          0.00         7.08 o
 -26   5   2         92.36        106.57        12.28 o
 -25   5   2          2.68          8.63         4.89 o
 -24   5   2          1.30          7.42         5.46 o
 -23   5   2         51.70         57.16         8.27 o
 -22   5   2        116.39        110.06         8.60 o
 -21   5   2         38.86         42.27         5.44 o
 -20   5   2         82.87         89.17         6.14 o
 -19   5   2          1.84         -1.22         4.98 o
 -18   5   2          9.62         16.36         2.98 o
 -17   5   2         22.84         23.73         3.40 o
 -16   5   2        192.03        218.58         9.60 o
 -15   5   2         36.83         28.00         3.57 o
 -14   5   2          2.98          2.55         2.34 o
 -13   5   2        240.36        210.37         8.74 o
 -12   5   2         86.45         83.12         4.60 o
 -11   5   2          2.49          3.45         2.13 o
 -10   5   2          5.32          4.95         3.09 o
  -9   5   2         23.16         19.41         2.82 o
  -8   5   2        656.74        679.47        19.55 o
  -7   5   2          7.29          2.54         2.63 o
  -6   5   2        273.28        325.46        10.79 o
  -5   5   2        323.69        361.61        12.21 o
  -4   5   2        193.94        159.85         7.22 o
  -3   5   2          1.77          0.67         2.28 o
  -2   5   2          0.29          2.96         2.16 o
  -1   5   2        165.46        183.63         8.14 o
   0   5   2        579.38        759.43        19.87 o
   1   5   2          3.29          4.53         2.74 o
   2   5   2          9.11          2.74         1.67 o
   3   5   2        210.58        224.36         9.56 o
   4   5   2        701.20        765.63        23.00 o
   5   5   2        148.69        223.59        12.38 o
   6   5   2       1702.21       1710.08        41.64 o
   7   5   2         20.22         33.78         2.80 o
   9   5   2         13.06         10.68         1.74 o
  10   5   2        460.25        390.72        11.70 o
  11   5   2         63.41         69.96         4.63 o
  12   5   2         54.25         50.02         6.22 o
  13   5   2         32.67         27.72         3.88 o
  14   5   2          0.46         -3.63         4.94 o
  15   5   2        175.63        177.79         9.33 o
  16   5   2        269.91        275.42        12.22 o
  17   5   2         55.12         58.53         5.59 o
  18   5   2         87.05         97.40         7.21 o
  19   5   2         16.46         19.11         6.66 o
  20   5   2        143.74        138.11        11.05 o
  21   5   2         20.43         12.25         3.53 o
  22   5   2         50.25         45.54        15.30 o
  23   5   2         11.41         12.40         4.02 o
  24   5   2         42.11         38.80         8.35 o
  25   5   2          4.64          4.49         5.09 o
  26   5   2         37.48         43.91         8.90 o
  27   5   2          3.45         -0.18         9.82 o
  28   5   2          5.75          2.36         8.23 o
 -27   6   2         47.69         62.77        15.98 o
 -26   6   2         20.07         23.37        11.56 o
 -25   6   2          5.73          9.09         5.74 o
 -24   6   2          0.03         -3.05         6.60 o
 -23   6   2         14.93         13.98         6.27 o
 -22   6   2         84.46         84.40        10.32 o
 -21   6   2          2.51         -6.22         7.83 o
 -20   6   2         31.11         30.29         4.77 o
 -19   6   2        234.22        225.07        10.72 o
 -18   6   2         69.51         68.79         5.79 o
 -17   6   2        240.62        232.28        10.70 o
 -16   6   2        571.26        554.97        18.45 o
 -15   6   2        178.43        179.56         8.86 o
 -14   6   2          6.08          6.44         3.45 o
 -13   6   2          0.73         -0.74         4.54 o
 -12   6   2          6.18          0.77         2.44 o
 -11   6   2        154.07        150.52         7.45 o
 -10   6   2        126.58        118.90         6.44 o
  -9   6   2          5.57         -5.08         6.35 o
  -8   6   2         29.09         19.53         6.61 o
  -7   6   2       1210.15       1098.28        29.78 o
  -6   6   2        127.72        125.39         7.18 o
  -5   6   2        646.96        603.57        17.87 o
  -4   6   2        271.47        266.19        11.38 o
  -3   6   2        633.15        621.57        27.79 o
  -2   6   2         25.91         45.14         5.69 o
  -1   6   2        326.52        349.18        12.37 o
   0   6   2        230.86        222.18         8.03 o
   1   6   2        241.22        239.99         8.18 o
   2   6   2         69.62         60.19         4.23 o
   3   6   2        274.88        264.18        11.73 o
   4   6   2        642.94        616.40        23.93 o
   5   6   2       2018.76       1899.14        51.59 o
   6   6   2         17.21         34.51         9.22 o
   7   6   2        118.17        135.20         7.29 o
   8   6   2        135.11        115.65         6.66 o
   9   6   2         23.75         21.06         3.18 o
  10   6   2          7.17          6.82         3.06 o
  11   6   2         77.34         73.10         5.48 o
  12   6   2          0.17          0.56         4.00 o
  13   6   2         25.16         21.62         3.57 o
  14   6   2         29.06         17.19         4.93 o
  15   6   2         24.20         20.56         3.87 o
  16   6   2         28.52         21.04         4.13 o
  17   6   2          3.15         12.88         4.10 o
  18   6   2         76.38        104.78         8.37 o
  19   6   2         11.72         19.99         5.67 o
  20   6   2          6.51          7.62         9.65 o
  21   6   2         58.90         59.53         7.63 o
  22   6   2          4.75          8.60         4.25 o
  23   6   2          5.10          5.25         4.35 o
  24   6   2          6.75         10.97         9.14 o
  25   6   2         19.03         26.38        11.93 o
  26   6   2         49.21         57.24        15.63 o
  27   6   2          1.40          4.66         8.70 o
 -25   7   2          2.13          5.76         9.98 o
 -24   7   2          1.06          0.56         7.86 o
 -23   7   2         30.06         35.72        12.51 o
 -22   7   2         14.94         26.01        10.16 o
 -21   7   2         77.80         78.81        15.83 o
 -20   7   2         70.33         81.21         9.95 o
 -19   7   2         22.55         23.45         5.36 o
 -18   7   2         27.90         28.04         7.05 o
 -17   7   2        185.31        193.28        11.51 o
 -16   7   2         23.94         27.75         5.09 o
 -15   7   2        156.40        140.27         9.25 o
 -14   7   2         32.67         23.92         4.85 o
 -13   7   2        202.72        181.50         9.69 o
 -12   7   2         23.42         18.70         7.42 o
 -11   7   2         21.01         11.22         5.84 o
 -10   7   2        174.70        165.35         9.05 o
  -9   7   2         78.15         82.56        10.25 o
  -8   7   2        243.38        241.78        14.97 o
  -7   7   2          3.83         24.89         6.58 o
  -6   7   2        287.42        265.89        15.78 o
  -5   7   2        964.45        926.19        33.02 o
  -4   7   2         73.31         65.15         8.36 o
  -3   7   2          1.13          7.97         5.83 o
  -2   7   2        725.76        712.98        21.22 o
  -1   7   2          2.39          2.67         5.43 o
   0   7   2         22.57         13.02         3.88 o
   1   7   2          0.09         -5.52         9.16 o
   2   7   2         74.98         62.76         5.12 o
   3   7   2         11.21          4.02         3.97 o
   4   7   2          3.25          0.25         4.93 o
   5   7   2          0.20         -4.64        10.89 o
   6   7   2         43.32         27.09         3.34 o
   7   7   2         66.05         62.37         5.02 o
   8   7   2         93.07         79.60         5.82 o
   9   7   2        143.18        163.08        11.61 o
  10   7   2         97.72         97.97         6.81 o
  11   7   2        223.93        233.73        11.02 o
  12   7   2        818.54        835.22        35.38 o
  13   7   2        149.93        136.14         9.39 o
  14   7   2          9.71          5.33         3.40 o
  15   7   2         73.85         78.97         7.45 o
  16   7   2        372.91        376.83        17.23 o
  17   7   2         24.45         21.98         4.72 o
  18   7   2          0.28         10.43         5.40 o
  19   7   2        336.13        345.20        21.37 o
  20   7   2         26.99         33.90         9.69 o
  21   7   2          0.01          3.43         4.43 o
  22   7   2         26.54         28.09         6.36 o
  23   7   2          7.87         10.92         4.83 o
  24   7   2          4.13         -4.05         7.35 o
  25   7   2          1.65         -1.87         5.85 o
  26   7   2          6.11         -1.09         6.55 o
 -22   8   2          3.59         -7.58         9.77 o
 -21   8   2          2.81        -11.46        11.46 o
 -20   8   2          0.00        -12.43        12.43 o
 -19   8   2          1.77          7.22         8.01 o
 -18   8   2         12.29         14.36         8.13 o
 -17   8   2        101.93        120.54        12.64 o
 -16   8   2         42.44         49.73        10.76 o
 -15   8   2         16.81         12.40         5.08 o
 -14   8   2         15.20         13.30         4.00 o
 -13   8   2         38.32         39.66        11.75 o
 -12   8   2          0.05          1.61         5.66 o
 -11   8   2          0.40         -4.09         6.27 o
 -10   8   2         40.16         33.19         6.61 o
  -9   8   2         53.96         55.18        11.31 o
  -8   8   2         48.43         58.43        15.57 o
  -7   8   2         62.48         76.61        16.54 o
  -6   8   2        178.57        168.67        13.34 o
  -5   8   2          2.05          4.33         3.71 o
  -4   8   2          5.22         26.56        21.09 o
  -3   8   2        185.52        200.31        14.72 o
  -2   8   2        170.35        171.60        13.38 o
  -1   8   2         17.16         11.18         3.48 o
   0   8   2         95.35         91.01         7.69 o
   1   8   2          4.55          0.42         3.38 o
   2   8   2          7.11          1.33         5.27 o
   3   8   2         86.71         76.07         7.90 o
   4   8   2        233.50        231.98        17.27 o
   5   8   2          0.01         -3.96         9.65 o
   6   8   2        211.51        201.32        13.09 o
   7   8   2         79.86         72.12         8.41 o
   8   8   2          5.79          5.44         9.89 o
   9   8   2          7.65          5.60         3.70 o
  10   8   2         16.04         12.84         5.57 o
  11   8   2         38.73         25.70         6.51 o
  12   8   2         22.36         25.17         6.25 o
  13   8   2          7.58         12.95         6.01 o
  14   8   2         17.96         10.96         4.80 o
  15   8   2         26.83         26.06         6.78 o
  16   8   2          8.41          2.59         6.16 o
  17   8   2         33.48         43.47         8.29 o
  18   8   2         29.91         33.65        11.07 o
  19   8   2          4.64         -1.27         7.59 o
  20   8   2          0.35         -7.08         9.37 o
  21   8   2          1.52         -2.86         7.60 o
  22   8   2          2.28          7.11         8.85 o
  23   8   2          0.50         -9.48         9.48 o
 -20   9   2          3.12         -5.18         8.66 o
 -19   9   2          6.72          9.58         5.61 o
 -18   9   2         10.80         10.50         5.33 o
 -17   9   2          1.09          5.45        12.50 o
 -16   9   2          0.68         -2.45         7.08 o
 -15   9   2          0.37          3.34         4.77 o
 -14   9   2          3.10          1.73        11.17 o
 -13   9   2        106.37        112.99        12.63 o
 -12   9   2         19.56         14.51         5.72 o
 -11   9   2          0.64         -3.26         5.82 o
 -10   9   2         23.82         32.76        10.09 o
  -9   9   2         32.04         32.10         7.38 o
  -8   9   2         20.84         22.14         5.99 o
  -7   9   2          0.20          5.09         5.49 o
  -6   9   2          5.27         24.85        11.79 o
  -5   9   2         23.02         30.21         7.14 o
  -4   9   2         72.69         74.18         9.91 o
  -3   9   2          2.72          3.01         7.67 o
  -2   9   2         37.62         39.41         7.33 o
  -1   9   2         57.27         52.67         8.07 o
   0   9   2          5.91          2.10         5.51 o
   1   9   2          2.18        -10.25        11.34 o
   2   9   2         38.83         38.81         7.65 o
   3   9   2         30.05         32.12         6.58 o
   4   9   2         83.28         80.99        11.42 o
   5   9   2          1.91          3.46         5.61 o
   6   9   2          5.12          7.70         4.91 o
   7   9   2         61.16         61.71         7.89 o
   8   9   2         40.06         43.66         9.89 o
   9   9   2         86.77         87.71        11.40 o
  10   9   2          1.74         -0.48         6.47 o
  11   9   2        110.86        126.56        28.49 o
  12   9   2         39.05         29.13         8.22 o
  13   9   2          1.03         -5.21        13.65 o
  14   9   2          0.68          6.69         5.85 o
  15   9   2         37.21         31.29         8.35 o
  16   9   2          0.61          8.77        13.64 o
  17   9   2          0.42         -7.99         8.85 o
  18   9   2         38.96         18.26         9.97 o
 -16  10   2          2.53         -4.54         8.38 o
 -15  10   2          9.13         10.07         6.56 o
 -14  10   2         29.86         27.35         8.32 o
 -13  10   2          7.99          8.13        11.14 o
 -12  10   2         54.13         54.29        10.50 o
 -11  10   2          4.66          3.28         7.07 o
 -10  10   2         68.90         71.91        17.37 o
  -9  10   2         17.26         23.57        10.20 o
  -8  10   2          6.55          7.91         8.28 o
  -7  10   2         10.61         15.01         7.95 o
  -6  10   2          5.17         -0.06         7.35 o
  -5  10   2         11.78         13.20         7.71 o
  -4  10   2         43.82         49.28        12.38 o
  -3  10   2          0.83          6.99         8.81 o
  -2  10   2         50.10         43.52        13.14 o
  -1  10   2         36.11         28.26         8.86 o
   0  10   2         33.23         34.25         7.87 o
   1  10   2          0.00         -6.27         7.88 o
   2  10   2         45.68         38.27        11.23 o
   3  10   2         55.06         49.72        12.81 o
   4  10   2         18.66         18.86         9.09 o
   5  10   2          1.36          0.42         7.10 o
   6  10   2         13.15         14.04         9.19 o
   7  10   2         30.17         37.41        13.33 o
   8  10   2          1.57         11.30         7.93 o
   9  10   2          2.29          8.20         9.98 o
  10  10   2         57.24         69.93        16.85 o
  11  10   2         24.95         20.88        12.15 o
  12  10   2          0.00         14.85        11.52 o
  13  10   2        106.52        105.39        21.03 o
  14  10   2         21.55         16.12         9.40 o
  15  10   2         53.18         55.68        15.40 o
 -34   1   3          0.14          2.95         6.25 o
 -33   1   3         32.38         32.10        18.59 o
 -32   1   3          7.78          4.43         6.96 o
 -31   1   3          4.25          3.37         3.95 o
 -30   1   3          6.00          4.39         4.10 o
 -29   1   3          8.86          8.81         6.04 o
 -28   1   3         45.28         32.32         6.00 o
 -27   1   3        117.73        115.62        10.93 o
 -26   1   3          8.38         11.06        10.60 o
 -25   1   3          9.94         12.06         3.93 o
 -24   1   3        274.34        285.45        15.51 o
 -23   1   3          5.83         35.01        17.80 o
 -22   1   3        492.51        521.50        38.91 o
 -21   1   3       1275.98       1242.21        39.89 o
 -20   1   3         53.87         67.56        11.93 o
 -19   1   3         78.92         80.42         7.59 o
 -18   1   3          0.10          4.81         3.91 o
 -17   1   3          1.58          5.24         1.92 o
 -16   1   3        100.22         82.87         5.50 o
 -15   1   3        129.28        195.11         7.08 o
 -14   1   3        412.00        446.34        12.69 o
 -13   1   3         62.11         71.26         4.73 o
 -12   1   3        205.18        213.37        10.79 o
 -11   1   3       1989.51       2270.50        52.49 o
 -10   1   3        188.88        220.15         8.23 o
  -9   1   3       4101.53       4289.01        95.56 o
  -8   1   3        284.92        285.69         9.17 o
  -7   1   3         50.24         47.88         3.19 o
  -6   1   3          5.87          5.14         1.96 o
  -5   1   3       2670.59       2519.78        58.30 o
  -4   1   3       7300.49       7136.31       156.39 o
  -3   1   3        598.50        569.18        19.19 o
  -2   1   3       3743.89       3949.39        87.12 o
  -1   1   3      28647.15      29825.23       625.91 o
   0   1   3       1385.30       1463.62        36.28 o
   1   1   3       7368.33       7024.01       153.07 o
   2   1   3         20.10         26.08         2.62 o
   3   1   3       6753.65       6785.39       154.10 o
   4   1   3        668.69        689.46        23.52 o
   5   1   3       7994.16       7885.27       175.35 o
   6   1   3        228.66        201.37         8.47 o
   7   1   3        851.64        738.52        21.94 o
   8   1   3        464.60        579.34        16.35 o
   9   1   3         46.55         68.43         4.24 o
  10   1   3          0.09          2.47         1.63 o
  11   1   3       1797.75       1843.11        42.32 o
  12   1   3         13.03         12.08         2.46 o
  13   1   3        313.06        380.52        11.68 o
  14   1   3         77.04         81.87         4.07 o
  15   1   3         16.15         10.39         2.47 o
  16   1   3          9.11         15.57         5.22 o
  17   1   3        540.78        531.32        20.09 o
  18   1   3        123.98        139.88         7.79 o
  19   1   3          0.25          0.42         4.58 o
  20   1   3        178.64        161.07         8.15 o
  21   1   3         57.27         65.05         5.42 o
  22   1   3        250.21        245.21        14.38 o
  23   1   3         87.63         82.97         6.95 o
  24   1   3          0.01          6.40         3.23 o
  25   1   3        111.11        121.90         8.45 o
  26   1   3        123.32        135.26         9.02 o
  27   1   3          1.74          4.59         3.02 o
  28   1   3         66.94         67.69         9.80 o
  29   1   3          0.46         -2.67         7.90 o
  30   1   3         12.01         10.15        11.94 o
  31   1   3          3.55         -9.15         9.15 o
  32   1   3          6.38          8.96         7.79 o
 -33   2   3         71.06         81.62        17.30 o
 -32   2   3         11.58         -1.46         6.81 o
 -31   2   3         33.79         27.70         7.09 o
 -30   2   3        155.29        165.85        16.57 o
 -29   2   3         33.57         45.46        14.35 o
 -28   2   3          0.15          4.03         9.12 o
 -27   2   3         35.78         35.26         6.58 o
 -26   2   3        144.16        141.60        11.54 o
 -25   2   3         33.62         49.77         7.09 o
 -24   2   3          0.34         21.15         6.70 o
 -23   2   3       1309.51       1309.49        40.62 o
 -22   2   3        224.92        276.60        20.38 o
 -21   2   3        112.20        117.79         8.13 o
 -20   2   3        434.06        383.75        12.98 o
 -19   2   3        119.21        107.52         6.02 o
 -18   2   3        592.60        528.85        14.68 o
 -17   2   3        536.40        522.09        14.01 o
 -16   2   3        740.77        693.01        17.71 o
 -15   2   3         63.22         84.05         4.15 o
 -14   2   3          8.42         16.09         1.87 o
 -13   2   3          5.61          5.33         1.57 o
 -12   2   3        343.70        322.94         9.73 o
 -11   2   3        455.77        547.42        14.70 o
 -10   2   3        498.69        630.91        16.52 o
  -9   2   3       1025.09       1150.78        27.00 o
  -8   2   3        252.21        290.02         8.20 o
  -7   2   3        792.06        870.89        21.11 o
  -6   2   3       1427.37       1436.19        45.09 o
  -5   2   3       2812.23       2914.23        74.72 o
  -4   2   3       1104.84       1213.01        29.12 o
  -3   2   3       1568.14       1681.13        41.33 o
  -2   2   3         11.82         29.89         2.65 o
  -1   2   3       3072.48       3118.37        69.51 o
   0   2   3       3712.47       3920.46        86.29 o
   1   2   3       1636.85       1612.02        37.42 o
   2   2   3       1027.28       1068.65        25.44 o
   3   2   3         32.91         35.08         3.33 o
   4   2   3        929.01        985.76        24.24 o
   5   2   3       1620.06       1925.14        45.18 o
   6   2   3       3014.50       3145.70        70.12 o
   7   2   3         65.94         91.76         3.95 o
   8   2   3       1419.28       1636.23        37.73 o
   9   2   3          1.90          6.69         1.86 o
  10   2   3        921.46       1020.90        24.88 o
  11   2   3       1123.86       1267.90        30.16 o
  12   2   3          0.42          5.56         1.81 o
  13   2   3        245.66        260.38         8.45 o
  14   2   3          4.30          4.90         1.46 o
  15   2   3         18.05         18.64         2.16 o
  16   2   3         24.05         25.01         3.11 o
  17   2   3        238.78        219.16         8.52 o
  18   2   3          0.67          4.51         4.97 o
  19   2   3        198.33        204.69        12.18 o
  20   2   3         12.58          9.99         4.27 o
  21   2   3        231.45        228.33        12.51 o
  22   2   3        115.54        138.77         8.20 o
  23   2   3        159.76        162.10         9.11 o
  24   2   3         17.72          9.15         3.29 o
  25   2   3         57.44         48.77        11.62 o
  26   2   3         19.08         23.65         6.53 o
  27   2   3          0.90          0.05         4.29 o
  28   2   3         41.99         24.22         7.10 o
  29   2   3          4.25          3.91         6.91 o
  30   2   3         41.63         35.33        10.61 o
  31   2   3          5.89          6.41         7.31 o
 -32   3   3          5.88         -1.42         8.36 o
 -31   3   3          5.04         -4.36         7.89 o
 -30   3   3         51.49         49.03        13.27 o
 -29   3   3         19.43         31.51        10.92 o
 -28   3   3         52.77         52.11         8.21 o
 -27   3   3          2.16          7.30         6.78 o
 -26   3   3         12.16         15.21        11.40 o
 -25   3   3         30.60         30.30        10.42 o
 -24   3   3          4.73         15.82         7.66 o
 -23   3   3        435.75        422.05        17.01 o
 -22   3   3        227.81        247.44        12.33 o
 -21   3   3        101.20        102.84         6.10 o
 -20   3   3        508.26        513.21        15.88 o
 -19   3   3         28.21         29.09         3.16 o
 -18   3   3       1427.87       1433.67        34.88 o
 -17   3   3        699.18        677.13        18.46 o
 -16   3   3        593.17        526.33        15.08 o
 -15   3   3        183.02        194.91         7.55 o
 -14   3   3        295.15        297.38         9.86 o
 -13   3   3         62.57         75.08         4.32 o
 -12   3   3        329.50        342.45        13.45 o
 -11   3   3        649.88        692.56        21.27 o
 -10   3   3        249.92        213.68         8.67 o
  -9   3   3         57.81         99.93         6.97 o
  -8   3   3       7536.32       8129.78       178.81 o
  -7   3   3       1936.48       2032.53        49.68 o
  -6   3   3          1.70          5.29         1.90 o
  -5   3   3       7006.65       6858.92       152.59 o
  -4   3   3         32.67         31.33         5.73 o
  -3   3   3       2617.10       2517.59        81.49 o
  -2   3   3        319.51        416.36        14.14 o
  -1   3   3        807.88        848.39        29.99 o
   0   3   3       2627.01       2636.54        59.94 o
   1   3   3        704.49        692.56        20.49 o
   2   3   3         66.31         99.06         8.59 o
   3   3   3       7761.62       7941.87       173.73 o
   4   3   3        389.76        516.32        15.10 o
   5   3   3        128.51        160.69         6.66 o
   6   3   3       1968.76       2139.49        48.62 o
   7   3   3         69.15        131.64         5.47 o
   8   3   3       1439.63       1741.63        40.75 o
   9   3   3        891.22        835.75        25.02 o
  10   3   3        145.44        142.39         8.91 o
  11   3   3        594.48        593.83        16.68 o
  12   3   3         96.82         83.34         4.61 o
  13   3   3        183.50        209.30         8.03 o
  14   3   3       1074.75       1115.90        33.73 o
  15   3   3         88.35         94.38        13.31 o
  16   3   3       3634.46       3517.36       102.79 o
  17   3   3         61.65        110.89        18.57 o
  18   3   3         46.06         63.47         8.62 o
  19   3   3        102.24        129.71         9.67 o
  20   3   3          8.56          9.27        12.37 o
  21   3   3         99.07        114.74        11.40 o
  22   3   3         76.62         79.00         9.38 o
  23   3   3          0.95          3.11         3.28 o
  24   3   3         41.62         35.20         7.13 o
  25   3   3         11.42          6.85        14.26 o
  26   3   3         11.73          7.58         8.72 o
  27   3   3         14.36         28.91        18.58 o
  28   3   3          7.77         11.06         6.29 o
  29   3   3         26.00         25.78         7.93 o
  30   3   3          0.62        -10.90        10.90 o
 -31   4   3          0.12         12.18         9.98 o
 -30   4   3         10.59         19.21         9.73 o
 -29   4   3          1.47         -2.15         6.60 o
 -28   4   3          1.85          0.93         7.69 o
 -27   4   3          0.16          3.33         7.98 o
 -26   4   3          8.24         22.79        10.55 o
 -25   4   3         59.20         72.58         8.54 o
 -24   4   3          4.20         10.62         5.66 o
 -23   4   3          0.84         12.22         5.66 o
 -22   4   3         56.82         56.79         5.90 o
 -21   4   3        144.33        134.00         7.09 o
 -20   4   3         22.91         27.36         3.42 o
 -19   4   3         46.36         50.07         4.56 o
 -18   4   3         38.61         34.24         3.54 o
 -17   4   3         46.19         50.61         4.32 o
 -16   4   3        952.33        868.69        23.95 o
 -15   4   3       2703.81       2728.81        64.00 o
 -14   4   3         76.83         85.62         5.87 o
 -13   4   3        123.93        153.94         7.31 o
 -12   4   3        289.18        267.37        10.15 o
 -11   4   3         96.69         87.74         5.42 o
 -10   4   3          5.82          4.90         2.84 o
  -9   4   3         80.67         55.95         3.55 o
  -8   4   3         27.68         25.84         2.36 o
  -7   4   3         11.80          4.64         1.63 o
  -6   4   3          3.26          5.72         1.95 o
  -5   4   3        989.13       1029.87        30.92 o
  -4   4   3        933.28        875.05        23.38 o
  -3   4   3        247.35        266.63        14.12 o
  -2   4   3        838.59        824.80        22.19 o
  -1   4   3       1152.18       1215.82        30.78 o
   0   4   3          6.01          0.69         3.06 o
   1   4   3       1363.02       1446.23        36.50 o
   2   4   3         87.89         86.34         6.30 o
   3   4   3       1925.42       1995.21        45.68 o
   4   4   3        111.54        112.66         4.96 o
   5   4   3        336.94        307.65        11.51 o
   6   4   3         63.59         77.07         4.60 o
   7   4   3        476.26        452.49        13.33 o
   8   4   3       1319.44       1463.15        36.13 o
   9   4   3         25.95         29.52         3.38 o
  10   4   3        124.23        126.90         8.55 o
  11   4   3         53.88         58.58         5.76 o
  12   4   3        345.57        331.39        14.56 o
  13   4   3        197.62        219.33        11.79 o
  14   4   3       1261.73       1168.59        42.10 o
  15   4   3         88.69         94.69         7.74 o
  16   4   3        102.09         97.93        10.99 o
  17   4   3        339.97        305.27        14.63 o
  18   4   3        523.75        481.71        18.96 o
  19   4   3         46.23         72.50        12.40 o
  20   4   3          8.66          7.88         5.74 o
  21   4   3         11.73         15.01         6.21 o
  22   4   3         31.72         17.19         6.42 o
  23   4   3          0.00        -11.64        12.79 o
  24   4   3          1.00        -11.03        22.28 o
  25   4   3         42.10         37.18         7.30 o
  26   4   3         46.45         55.81         9.91 o
  27   4   3         30.14         34.42        17.50 o
  28   4   3         22.87         40.62        10.17 o
 -29   5   3          6.98         -0.53         8.49 o
 -28   5   3         35.03         43.36        13.05 o
 -27   5   3         10.68         10.74         8.00 o
 -26   5   3          2.88          3.49         6.24 o
 -25   5   3          3.48          2.67         6.03 o
 -24   5   3         47.00         57.43         9.00 o
 -23   5   3         11.11         10.15         6.08 o
 -22   5   3          1.15         -3.08         5.90 o
 -21   5   3         54.24         46.62         5.27 o
 -20   5   3         55.68         58.03         5.63 o
 -19   5   3         34.28         31.09         4.37 o
 -18   5   3        411.86        375.31        15.05 o
 -17   5   3         16.45         24.17         4.19 o
 -16   5   3        588.61        515.58        18.00 o
 -15   5   3        563.18        524.36        18.11 o
 -14   5   3        237.65        194.69         9.56 o
 -13   5   3         39.98         43.72         4.63 o
 -12   5   3          4.16          4.26         2.12 o
 -11   5   3         57.18         54.03         5.40 o
 -10   5   3         80.16         78.50         6.38 o
  -9   5   3          0.57          1.14         2.35 o
  -8   5   3          6.24          3.32         2.05 o
  -7   5   3         10.38          9.91         2.19 o
  -6   5   3        166.65        157.26         7.14 o
  -5   5   3        200.58        184.35         7.93 o
  -4   5   3         27.46         30.71         4.42 o
  -3   5   3        245.83        246.77        11.54 o
  -2   5   3        209.73        210.61        16.47 o
  -1   5   3         20.82         23.53         2.63 o
   0   5   3         95.66         98.79         4.99 o
   1   5   3         76.52         76.08         4.37 o
   2   5   3         90.96        103.04        10.35 o
   3   5   3       2650.03       2776.21        68.20 o
   4   5   3         12.69         19.76         4.51 o
   5   5   3       1352.50       1354.49        39.96 o
   6   5   3        175.67        173.72         6.55 o
   7   5   3          1.35          0.41         1.82 o
   8   5   3        174.19        176.93        12.64 o
   9   5   3        225.41        209.23         8.41 o
  10   5   3         11.56          3.99         3.19 o
  11   5   3         86.87         81.84         5.87 o
  12   5   3        113.06         93.60         6.56 o
  13   5   3        284.87        302.77        12.67 o
  14   5   3         31.33         39.54         4.75 o
  15   5   3        249.16        236.75        11.25 o
  16   5   3          2.22          1.24         3.45 o
  17   5   3          1.81         -2.81         5.88 o
  18   5   3         17.04         17.15         3.73 o
  19   5   3         22.51         19.50         6.37 o
  20   5   3         14.61         14.18         5.20 o
  21   5   3          1.26          3.75         3.80 o
  22   5   3         16.60         14.74         4.05 o
  23   5   3         12.21          5.33         8.38 o
  24   5   3         25.92         33.21         7.87 o
  25   5   3         36.09         34.10        14.46 o
  26   5   3         10.87         31.31        13.76 o
  27   5   3         17.60         28.49         8.43 o
 -27   6   3         19.14         11.81         8.30 o
 -26   6   3         10.87          9.51         7.80 o
 -25   6   3          4.19         -0.15         5.99 o
 -24   6   3         62.52         63.92        14.65 o
 -23   6   3        127.10        125.53        19.30 o
 -22   6   3         12.30         16.95         4.87 o
 -21   6   3         18.96         20.06         4.01 o
 -20   6   3          6.70          5.75         3.91 o
 -19   6   3          5.92          6.09         2.80 o
 -18   6   3          0.75         -0.01         4.55 o
 -17   6   3        133.99        133.80        10.39 o
 -16   6   3        206.27        204.01        12.54 o
 -15   6   3         90.26        105.06        12.76 o
 -14   6   3         20.79         27.98         4.36 o
 -13   6   3        534.32        511.16        17.78 o
 -12   6   3          0.51          0.14         2.50 o
 -11   6   3        316.91        314.75        14.06 o
 -10   6   3        358.72        341.38        13.02 o
  -9   6   3         73.69         61.43         7.94 o
  -8   6   3        458.44        422.69        14.89 o
  -7   6   3          7.67          6.66         2.84 o
  -6   6   3        350.61        366.04        14.28 o
  -5   6   3          5.70         11.29         5.25 o
  -4   6   3         91.77        113.86         8.27 o
  -3   6   3       2746.41       2628.77        65.30 o
  -2   6   3        457.07        471.84        20.40 o
  -1   6   3        743.62        696.39        25.74 o
   0   6   3         60.49         57.12         4.89 o
   1   6   3         50.58         52.25         3.17 o
   2   6   3         89.13         92.37         6.02 o
   3   6   3        258.43        253.24        10.22 o
   4   6   3        152.87        171.02        12.29 o
   5   6   3       1316.76       1285.19        33.85 o
   6   6   3        105.67         99.30         6.60 o
   7   6   3        584.68        562.17        21.25 o
   8   6   3        102.72        116.64         7.06 o
   9   6   3        692.21        699.65        22.65 o
  10   6   3        309.97        299.09        13.07 o
  11   6   3         28.36         22.60         3.85 o
  12   6   3        341.31        323.29        13.95 o
  13   6   3         44.97         42.92         5.13 o
  14   6   3          8.06          5.57         5.11 o
  15   6   3          0.70          0.33         4.33 o
  16   6   3         94.95         90.73         7.40 o
  17   6   3          7.63         16.34         4.03 o
  18   6   3        361.02        347.72        19.71 o
  19   6   3         90.22         99.27        10.91 o
  20   6   3        112.42        124.78        15.44 o
  21   6   3         50.05         49.06         8.26 o
  22   6   3         82.98         86.53         9.24 o
  23   6   3         11.43         15.14         5.32 o
  24   6   3         71.06         72.25        11.96 o
  25   6   3         67.28         71.80        12.38 o
  26   6   3          5.72         14.56        10.61 o
 -25   7   3         52.98         56.24        15.68 o
 -24   7   3          0.36         15.09         9.97 o
 -23   7   3          2.38          2.23         7.67 o
 -22   7   3         11.45         15.64         9.61 o
 -21   7   3         28.30         33.67        10.99 o
 -20   7   3          1.25          9.00         4.95 o
 -19   7   3          0.55          2.46         4.06 o
 -18   7   3          3.34          5.97         8.19 o
 -17   7   3         71.51         59.39         8.71 o
 -16   7   3         55.20         64.54         8.50 o
 -15   7   3        245.31        226.04        14.94 o
 -14   7   3          5.97          7.74         7.44 o
 -13   7   3         15.97         13.71         9.97 o
 -12   7   3         13.22         10.12         4.65 o
 -11   7   3         20.91         10.07         5.88 o
 -10   7   3        775.31        740.18        28.64 o
  -9   7   3        636.95        642.78        26.43 o
  -8   7   3        392.33        414.19        27.57 o
  -7   7   3        321.30        292.31        16.64 o
  -6   7   3         49.29         71.79         8.72 o
  -5   7   3         84.94         93.81         7.94 o
  -4   7   3          1.34         14.83         4.50 o
  -3   7   3        189.54        184.81        10.70 o
  -2   7   3        215.41        218.93         9.77 o
  -1   7   3          2.59          3.91         3.60 o
   0   7   3        350.28        333.32        12.75 o
   1   7   3          2.73         -3.06         6.30 o
   2   7   3         71.97         55.27         5.24 o
   3   7   3         92.48         80.41         5.58 o
   4   7   3         15.76          3.00         4.58 o
   5   7   3        210.51        181.47         8.74 o
   6   7   3         70.04         63.40        10.67 o
   7   7   3         11.63         -4.64         9.71 o
   8   7   3         51.00         35.40        10.72 o
   9   7   3        872.19        831.71        29.39 o
  10   7   3        412.50        410.86        18.64 o
  11   7   3         39.33         41.49         5.79 o
  12   7   3          0.79         15.36         4.37 o
  13   7   3         15.97         21.31         4.73 o
  14   7   3          0.01          6.43         4.00 o
  15   7   3        134.20        145.79        10.31 o
  16   7   3         13.21         20.73         4.99 o
  17   7   3         22.28         24.05         5.04 o
  18   7   3          1.50          7.14         5.28 o
  19   7   3        107.61        103.06        11.92 o
  20   7   3         29.06         43.58         8.81 o
  21   7   3         98.80        117.44        13.57 o
  22   7   3         25.28         28.23         6.91 o
  23   7   3         59.01         69.62        11.45 o
  24   7   3          1.47         -7.44         8.25 o
  25   7   3          0.31         -6.90         7.78 o
 -23   8   3          1.61          6.34         8.71 o
 -22   8   3          7.37        -10.26        10.26 o
 -21   8   3          0.82        -10.96        10.96 o
 -20   8   3          4.85         -4.00         6.99 o
 -19   8   3          1.24          1.92         4.37 o
 -18   8   3          6.25          8.06        14.81 o
 -17   8   3        141.94        129.85        13.13 o
 -16   8   3          1.69          2.90         5.12 o
 -15   8   3         21.06         26.14         7.33 o
 -14   8   3         56.50         48.19         7.62 o
 -13   8   3          0.06         -2.26         6.07 o
 -12   8   3         12.07         16.32         4.77 o
 -11   8   3         44.91         40.22         6.73 o
 -10   8   3          5.23          8.94         8.32 o
  -9   8   3        544.85        508.12        34.68 o
  -8   8   3         70.91         67.69         9.13 o
  -7   8   3         20.58         20.97         7.33 o
  -6   8   3          0.06         12.13         5.63 o
  -5   8   3        693.68        672.73        32.17 o
  -4   8   3          3.06         22.33        11.61 o
  -3   8   3        892.77        878.80        36.62 o
  -2   8   3        262.19        266.53        14.36 o
  -1   8   3         46.96         55.68         6.54 o
   0   8   3        214.62        214.97        12.41 o
   1   8   3          0.94         -0.62         6.19 o
   2   8   3        284.10        272.17        19.40 o
   3   8   3        124.86        132.87         9.92 o
   4   8   3        504.51        445.42        19.42 o
   5   8   3        198.47        182.96        11.89 o
   6   8   3          6.46          5.12         6.47 o
   7   8   3         20.90         29.14        15.61 o
   8   8   3        121.58        117.58        24.57 o
   9   8   3         96.19         81.65         9.86 o
  10   8   3        132.30        120.56        12.92 o
  11   8   3         97.67         97.68        17.90 o
  12   8   3         18.93         29.69         7.86 o
  13   8   3         63.74         71.34        10.28 o
  14   8   3          5.59         18.84         8.95 o
  15   8   3        248.57        252.03        18.84 o
  16   8   3        126.67        149.07        14.81 o
  17   8   3         60.55         43.17        12.72 o
  18   8   3         19.52         16.27         9.72 o
  19   8   3         25.43         12.31         8.91 o
  20   8   3         10.45         15.34         8.88 o
  21   8   3         13.16          1.89         7.37 o
  22   8   3         10.35          8.45         9.10 o
 -20   9   3          2.39         -8.89         8.89 o
 -19   9   3         76.71         73.74        11.96 o
 -18   9   3         11.81         13.15        11.61 o
 -17   9   3         47.47         42.96         9.25 o
 -16   9   3          0.14         -1.56         6.54 o
 -15   9   3         65.53         57.60         9.56 o
 -14   9   3          6.25          7.67        10.86 o
 -13   9   3          0.48          3.61         5.69 o
 -12   9   3        138.33        155.16        14.52 o
 -11   9   3         53.25         55.71         9.18 o
 -10   9   3         19.90         15.54         4.94 o
  -9   9   3         14.36         12.04         4.61 o
  -8   9   3         90.47        103.02        11.31 o
  -7   9   3         64.17         67.89         9.14 o
  -6   9   3        309.41        305.10        27.44 o
  -5   9   3         38.35         42.76        12.55 o
  -4   9   3        240.96        249.65        25.78 o
  -3   9   3          2.59          5.58         8.21 o
  -2   9   3          5.10          8.68         8.39 o
  -1   9   3          6.32         13.37         9.84 o
   0   9   3        180.99        170.53        14.66 o
   1   9   3          7.55          1.85         5.44 o
   2   9   3        234.12        243.30        17.68 o
   3   9   3         15.41         14.38         5.88 o
   4   9   3         24.30         19.00         5.91 o
   5   9   3         19.70         38.16        11.17 o
   6   9   3         20.89         20.22         6.28 o
   7   9   3          6.86          5.39        11.64 o
   8   9   3         52.97         45.12         9.29 o
   9   9   3         69.54         78.28        11.22 o
  10   9   3         11.78         22.67         6.78 o
  11   9   3         31.26         53.52        14.56 o
  12   9   3         12.74         17.18        10.08 o
  13   9   3        106.71         97.73        13.17 o
  14   9   3          0.37         -6.98         9.70 o
  15   9   3          5.91          3.00         5.16 o
  16   9   3          0.02         -6.76         6.76 o
  17   9   3          1.85         15.07        10.95 o
 -17  10   3         16.32         17.01        11.14 o
 -16  10   3         11.16         22.35        12.35 o
 -15  10   3         15.94         15.47        11.51 o
 -14  10   3          6.49          2.66        15.08 o
 -13  10   3          9.68         24.06        11.74 o
 -12  10   3         22.19         12.67         6.94 o
 -11  10   3          0.44         -5.44         7.95 o
 -10  10   3          0.01          2.63         7.02 o
  -9  10   3          5.13          0.74         8.53 o
  -8  10   3        209.39        237.10        28.86 o
  -7  10   3          3.47          6.06         7.54 o
  -6  10   3         17.58          4.39         7.13 o
  -5  10   3        145.03        170.55        24.28 o
  -4  10   3          5.30          0.52         7.56 o
  -3  10   3         25.26         17.48        11.14 o
  -2  10   3         13.77          3.95         8.25 o
  -1  10   3         38.36         47.41        12.68 o
   0  10   3          8.99         12.63         7.57 o
   1  10   3          0.36         -6.13        10.43 o
   2  10   3         11.17          4.66         7.32 o
   3  10   3         32.30         34.14        11.34 o
   4  10   3          2.89          9.01         8.42 o
   5  10   3          9.62         10.46         9.36 o
   6  10   3         37.81         20.11        10.46 o
   7  10   3         42.22         52.05        15.76 o
   8  10   3         82.88        105.75        15.05 o
   9  10   3         15.40         29.87         9.57 o
  10  10   3         69.64         88.17        19.85 o
  11  10   3         35.77         51.66        16.75 o
  12  10   3        237.06        264.96        33.29 o
  13  10   3          1.40         19.19        12.09 o
  14  10   3         68.27         86.49        20.28 o
 -35   0   4          0.95          6.62         8.06 o
 -34   0   4         53.92         82.88        17.70 o
 -33   0   4         10.04         13.04         8.67 o
 -32   0   4         37.94         38.23        11.68 o
 -31   0   4          1.27         -1.12         6.38 o
 -30   0   4         62.59         55.61        12.42 o
 -29   0   4          1.58          2.64         5.35 o
 -28   0   4         86.49         66.55        12.98 o
 -27   0   4         66.16         66.71        12.38 o
 -26   0   4         26.95         35.46         9.95 o
 -25   0   4        777.60        728.21        37.38 o
 -24   0   4        103.10        104.97        14.28 o
 -23   0   4         42.83         60.17        11.64 o
 -22   0   4        819.82        764.68        35.70 o
 -21   0   4          3.16          4.41         6.31 o
 -20   0   4        245.70        236.94        18.96 o
 -19   0   4       1044.00        947.78        37.10 o
 -18   0   4        313.92        279.65        39.71 o
 -17   0   4        365.29        387.07        21.78 o
 -16   0   4         56.77         76.48        10.06 o
 -15   0   4        141.81        183.11        16.48 o
 -14   0   4       4154.14       4249.88        99.61 o
 -13   0   4       4242.08       4482.07       103.49 o
 -12   0   4        309.37        291.39        19.68 o
 -11   0   4       3418.97       3785.42        89.16 o
 -10   0   4        523.32        528.58        16.86 o
  -9   0   4          1.98          2.48         3.56 o
  -8   0   4       2456.01       2544.83        62.16 o
  -7   0   4        632.66        667.99        33.39 o
  -6   0   4       7715.87       7975.95       309.07 o
  -5   0   4       5817.26       5923.24       129.54 o
  -4   0   4      14665.19      14816.69       310.48 o
  -3   0   4        110.27        102.11         7.02 o
  -2   0   4       2606.99       2773.98        64.81 o
  -1   0   4      17036.96      16405.80       454.13 o
   0   0   4       5303.59       5651.24       124.01 o
   1   0   4          3.98         16.35         9.25 o
   2   0   4     115494.49     119208.40      1220.02 o
   3   0   4        921.72        895.33        30.26 o
   4   0   4       9242.21       9149.00       214.17 o
   5   0   4      17361.49      17559.72       378.99 o
   6   0   4       1546.09       1690.14        50.83 o
   7   0   4      15817.94      17126.91       355.19 o
   8   0   4       1610.40       1616.61        50.31 o
   9   0   4       3852.40       4230.91        98.67 o
  10   0   4        674.27        693.35        30.54 o
  11   0   4        243.58        250.75        17.52 o
  12   0   4         10.26          9.18         5.78 o
  13   0   4        153.46        144.07        13.60 o
  14   0   4        386.14        355.70        51.21 o
  15   0   4        991.51        969.84        53.94 o
  16   0   4          5.75         11.21        11.23 o
  17   0   4          0.58          0.82         9.63 o
  18   0   4         48.52         38.31         5.36 o
  19   0   4         34.96         34.78         6.40 o
  20   0   4        220.16        226.00        15.04 o
  21   0   4         15.95         21.73         5.12 o
  22   0   4        163.35        171.37        12.40 o
  23   0   4        272.09        270.19        16.47 o
  24   0   4          2.88         13.86         5.85 o
  25   0   4        170.81        187.28        14.70 o
  26   0   4        185.25        208.44        16.12 o
  27   0   4         23.14         20.73         6.10 o
  28   0   4          7.87          8.13         4.29 o
  29   0   4          2.81         11.48         9.19 o
  30   0   4         90.64        113.92        20.83 o
 -35   1   4          0.42         19.87        10.59 o
 -34   1   4         26.56         31.66         8.33 o
 -33   1   4          5.39          7.99         5.87 o
 -32   1   4          0.72         -6.89        10.39 o
 -31   1   4          6.22         12.46         7.12 o
 -30   1   4         15.57         19.72         5.50 o
 -29   1   4          1.98         -2.79         5.34 o
 -28   1   4          0.18          2.28         5.86 o
 -27   1   4        279.43        258.30        16.20 o
 -26   1   4         33.68         30.32         6.23 o
 -25   1   4          9.29         30.61         8.51 o
 -24   1   4       1093.16       1018.81        91.88 o
 -23   1   4        246.75        254.47        14.61 o
 -22   1   4        112.03        115.68        10.02 o
 -21   1   4       1095.06       1064.16        61.62 o
 -20   1   4        194.59        215.39        30.07 o
 -19   1   4        976.50        865.15        40.25 o
 -18   1   4        237.10        237.19         9.62 o
 -17   1   4        588.23        620.88        16.81 o
 -16   1   4       1846.70       1804.13        41.70 o
 -15   1   4       2289.38       2224.32        54.00 o
 -14   1   4        131.71        182.99        20.44 o
 -13   1   4       4317.03       4329.45       205.72 o
 -12   1   4        115.33        109.01        37.63 o
 -11   1   4       4560.64       5188.71       124.91 o
 -10   1   4        150.74        199.33        13.51 o
  -9   1   4        357.47        366.28        11.42 o
  -8   1   4          2.17          4.29         1.69 o
  -7   1   4       2728.91       2653.95        64.65 o
  -6   1   4       1266.54       1289.85        32.39 o
  -5   1   4       1706.40       1839.41        43.90 o
  -4   1   4        897.50        836.78        23.19 o
  -3   1   4      10473.36      10535.87       225.58 o
  -2   1   4       3176.32       3122.92        77.40 o
  -1   1   4       5351.59       5457.18       123.71 o
   0   1   4      38006.65      38114.75       801.40 o
   1   1   4        243.93        263.35        16.70 o
   2   1   4      22344.56      22224.98       491.11 o
   3   1   4        778.73        687.52        24.88 o
   4   1   4       3593.73       3515.81       109.22 o
   5   1   4       1691.87       1807.54        52.10 o
   6   1   4        616.89        580.77        17.18 o
   7   1   4        134.52        125.45         8.91 o
   8   1   4        150.48        168.14        17.92 o
   9   1   4       1020.59       1149.87        33.52 o
  10   1   4         34.91         32.58         7.87 o
  11   1   4        119.09        111.15         5.77 o
  12   1   4         84.84         97.92         5.24 o
  13   1   4         37.70         51.56         3.36 o
  14   1   4         13.35         17.39         2.07 o
  15   1   4          8.97          0.94         1.83 o
  16   1   4         51.37         55.79         6.08 o
  18   1   4         24.17         29.45         3.52 o
  19   1   4         85.94         73.09        10.93 o
  20   1   4         18.08         -6.27        11.35 o
  21   1   4        328.59        278.45        11.73 o
  22   1   4          1.54          7.61         3.06 o
  23   1   4         37.10         37.39         5.28 o
  24   1   4          0.93          4.50         2.94 o
  25   1   4         45.29         72.58         7.07 o
  26   1   4        296.93        311.36        15.36 o
  27   1   4          8.55         17.91         5.24 o
  28   1   4         15.92          7.81         4.11 o
  29   1   4          0.05         -3.99         7.49 o
  30   1   4          0.46         -8.42         8.42 o
  31   1   4          0.84         -5.82         8.09 o
 -33   2   4          5.27          3.22         6.39 o
 -32   2   4          0.02         -9.10         9.10 o
 -31   2   4         23.67         28.87         6.72 o
 -30   2   4          0.29         -2.64        13.05 o
 -29   2   4         21.97         29.52         7.12 o
 -28   2   4         23.00         23.02        17.29 o
 -27   2   4         14.73         17.63        10.38 o
 -26   2   4          0.01          1.53         7.46 o
 -25   2   4         93.96         96.75         9.39 o
 -24   2   4        183.27        181.12        12.61 o
 -23   2   4         52.69         93.59        10.16 o
 -22   2   4        680.72        704.04        26.13 o
 -21   2   4         16.06         22.79         6.27 o
 -20   2   4         93.49         90.65         6.48 o
 -19   2   4         24.15         30.31         4.15 o
 -18   2   4        537.82        518.81        14.76 o
 -17   2   4          6.94         13.24         5.03 o
 -16   2   4        709.51        666.95        18.22 o
 -15   2   4        699.31        706.21        19.12 o
 -14   2   4        915.95        919.98        23.79 o
 -13   2   4          3.07         -0.50         5.73 o
 -12   2   4        209.74        208.63         8.13 o
 -11   2   4         41.44         48.68         3.26 o
 -10   2   4         39.14         45.46         3.29 o
  -9   2   4       1419.92       1418.56        33.41 o
  -8   2   4        286.96        352.67        10.63 o
  -7   2   4       1124.80       1258.10        30.59 o
  -6   2   4        824.14        874.34        22.37 o
  -5   2   4        783.07        820.42        20.70 o
  -4   2   4       1023.09        961.48        29.90 o
  -3   2   4       3564.78       3902.66        86.07 o
  -2   2   4       2410.10       2439.03        54.95 o
  -1   2   4       1777.46       1928.33        44.09 o
   0   2   4         95.95        122.91         4.83 o
   1   2   4         29.55         24.82         2.34 o
   2   2   4        462.54        539.63        14.61 o
   3   2   4        304.94        289.36         8.97 o
   4   2   4        590.05        574.35        15.66 o
   5   2   4       1744.68       1830.03        42.60 o
   6   2   4          1.84          9.02         1.53 o
   7   2   4       2303.32       2297.20        53.61 o
   8   2   4        134.23        178.80         7.10 o
   9   2   4         51.59         36.08         2.67 o
  10   2   4        194.89        207.58         7.65 o
  11   2   4        399.19        386.06        11.33 o
  12   2   4        405.65        422.87        12.07 o
  13   2   4        245.66        250.19         8.35 o
  14   2   4          0.77          2.20         1.57 o
  15   2   4        728.38        677.35        20.25 o
  16   2   4        437.17        443.63        13.69 o
  17   2   4         13.57         14.35         3.96 o
  18   2   4          7.04          5.23         3.21 o
  19   2   4        163.98        155.59         9.99 o
  20   2   4         20.02         31.51         8.18 o
  21   2   4        318.87        309.45        12.76 o
  22   2   4        127.44        144.19         9.48 o
  23   2   4        244.30        236.06        11.57 o
  24   2   4         78.97         88.20         8.61 o
  25   2   4          4.08          1.75         4.08 o
  26   2   4          0.82          2.34         4.39 o
  27   2   4          0.06         -3.73         7.59 o
  28   2   4          0.32         -8.55         8.55 o
  29   2   4          0.71         -8.10         8.45 o
  30   2   4         18.97         18.86        10.04 o
  31   2   4          8.09         -2.64         7.72 o
 -32   3   4          0.68         -6.31         9.01 o
 -31   3   4          2.28         -8.81         9.55 o
 -30   3   4          5.87          8.72         7.79 o
 -29   3   4         76.49         82.17        10.14 o
 -28   3   4         89.92        118.46        11.68 o
 -27   3   4          3.17          3.32         4.23 o
 -26   3   4         67.86         54.92        15.09 o
 -25   3   4        128.14        157.85        12.24 o
 -24   3   4          0.65          8.18         9.53 o
 -23   3   4        134.51        134.89        10.95 o
 -22   3   4        356.18        353.70        17.30 o
 -21   3   4         56.02         59.80         6.05 o
 -20   3   4        195.26        202.19         9.65 o
 -19   3   4         51.22         47.51         4.11 o
 -18   3   4        222.13        221.31        10.14 o
 -17   3   4         19.85         21.34         2.97 o
 -16   3   4        123.13        117.59         6.16 o
 -15   3   4        965.73        863.01        23.14 o
 -14   3   4         24.49         39.07         3.75 o
 -13   3   4         85.08        114.32         6.03 o
 -12   3   4       1354.42       1282.82        33.27 o
 -11   3   4        881.72        746.72        22.18 o
 -10   3   4          2.36          0.44         2.23 o
  -9   3   4       2308.77       2517.00        57.48 o
  -8   3   4       3008.83       3137.71        70.52 o
  -7   3   4        933.53       1007.22        25.62 o
  -6   3   4          9.78         20.67         2.50 o
  -5   3   4         68.84         63.93         7.77 o
  -4   3   4        580.11        524.75        30.09 o
  -3   3   4        487.37        498.00        20.10 o
  -2   3   4       1687.19       2065.14        47.16 o
  -1   3   4       2086.54       2227.59        50.48 o
   0   3   4        778.85        818.67        20.77 o
   1   3   4        192.04        156.72         6.31 o
   2   3   4        863.59        876.39        31.66 o
   3   3   4       1251.22       1318.26        30.56 o
   4   3   4        591.63        512.84        13.47 o
   5   3   4        221.11        182.54         6.66 o
   6   3   4       2049.98       2086.68        47.73 o
   7   3   4          5.23          5.50         2.02 o
   8   3   4          0.00         -0.62         3.66 o
  10   3   4        168.58        151.63         6.93 o
  11   3   4         79.71         58.06         4.46 o
  12   3   4         99.32         86.12         4.83 o
  13   3   4       2331.21       2124.67        49.15 o
  14   3   4        152.88        179.13        10.51 o
  15   3   4         11.09         26.01         3.46 o
  16   3   4          3.07         14.29         3.87 o
  17   3   4         67.19         59.05         4.61 o
  18   3   4         45.60         52.12         5.44 o
  19   3   4        671.66        668.15        21.76 o
  20   3   4         81.97         93.34         9.81 o
  21   3   4        119.71        134.52        14.12 o
  22   3   4         37.59         38.13         7.45 o
  23   3   4         45.30         58.48         8.67 o
  24   3   4         37.43         31.93         6.98 o
  25   3   4          3.97         12.05         5.79 o
  26   3   4         91.36         88.67        11.94 o
  27   3   4          1.20          4.99         6.01 o
  28   3   4         42.67         36.74         8.91 o
  29   3   4         16.45          1.45         7.10 o
 -31   4   4         22.64         15.04         9.94 o
 -30   4   4        109.42        137.06        21.56 o
 -29   4   4         16.27         12.49         9.41 o
 -28   4   4        115.75        119.78        19.02 o
 -27   4   4         11.26         18.36         9.89 o
 -26   4   4         23.05         18.55        10.06 o
 -25   4   4         27.68         26.31         8.95 o
 -24   4   4          3.66         15.39         5.48 o
 -23   4   4         37.48         37.35         7.23 o
 -22   4   4         26.37         24.12         5.31 o
 -21   4   4        162.71        172.42         9.16 o
 -20   4   4          4.37          4.83         2.71 o
 -19   4   4         40.26         35.66         4.38 o
 -18   4   4         44.73         64.86         6.77 o
 -17   4   4       1436.72       1326.66        35.32 o
 -16   4   4        240.76        272.00        14.45 o
 -15   4   4         62.61         63.41         8.43 o
 -14   4   4         40.61         44.91         4.65 o
 -13   4   4        245.98        241.35        10.38 o
 -12   4   4          0.00          2.45         2.37 o
 -11   4   4         86.93         82.05         4.94 o
 -10   4   4        285.59        278.99         9.89 o
  -9   4   4         10.71         19.79         2.22 o
  -8   4   4        224.12        226.63        12.90 o
  -7   4   4        641.96        647.26        18.06 o
  -6   4   4        295.50        321.93        12.82 o
  -5   4   4       1423.71       1660.44        50.90 o
  -4   4   4       2847.94       2976.48        68.98 o
  -3   4   4        726.65        734.87        28.52 o
  -2   4   4        301.35        248.74         9.45 o
  -1   4   4         16.62         23.06         2.45 o
   0   4   4        229.16        262.46        10.07 o
   1   4   4        399.77        392.46        11.62 o
   2   4   4        569.02        573.25        15.68 o
   4   4   4         82.04         71.86         4.17 o
   5   4   4         45.30         61.26         3.94 o
   6   4   4         30.39         20.26         2.44 o
   7   4   4        153.65        172.70         7.08 o
   8   4   4        502.70        517.19        19.35 o
   9   4   4         15.55         11.49         3.58 o
  10   4   4         89.97         77.87         6.53 o
  11   4   4         48.48         43.82         5.04 o
  12   4   4         44.80         37.60         4.49 o
  13   4   4         18.99         22.48        10.17 o
  14   4   4        773.99        745.60        27.78 o
  15   4   4          5.65          8.44         3.43 o
  16   4   4         80.39         81.73         7.42 o
  17   4   4        103.75         88.55         8.03 o
  18   4   4        135.76        138.36        17.59 o
  19   4   4         84.75         88.56        15.32 o
  20   4   4          1.07         -0.79         5.60 o
  21   4   4          0.09          4.63         7.10 o
  22   4   4         26.98          9.11         8.11 o
  23   4   4          2.95         -2.12         7.78 o
  24   4   4          0.48        -10.17        10.17 o
  25   4   4         19.29         16.19        15.84 o
  26   4   4          4.64          4.13         5.21 o
  27   4   4         10.12         20.75         7.72 o
  28   4   4         10.00         23.58         9.24 o
 -29   5   4         13.78          6.86         7.11 o
 -28   5   4         12.56         14.02         8.33 o
 -27   5   4          0.44         -9.83         9.83 o
 -26   5   4          4.70          7.49         8.53 o
 -25   5   4         68.64         73.79        15.34 o
 -24   5   4        107.99        123.11        18.77 o
 -23   5   4          1.09          1.71         6.30 o
 -22   5   4         94.46         77.47        13.62 o
 -21   5   4          0.49         -5.51        12.88 o
 -20   5   4        124.37        115.80         9.76 o
 -19   5   4         61.59         66.82         5.83 o
 -18   5   4        134.03        122.00         8.19 o
 -17   5   4        720.39        709.02        22.65 o
 -16   5   4        490.59        494.18        25.22 o
 -15   5   4          1.59         15.35         4.58 o
 -14   5   4        693.47        690.98        21.71 o
 -13   5   4        225.79        258.54        12.49 o
 -12   5   4       1767.62       1742.30        49.87 o
 -11   5   4        366.51        358.20        13.33 o
 -10   5   4         42.05         35.35         3.90 o
  -9   5   4          4.59          0.68         2.46 o
  -8   5   4          1.18          1.74         2.58 o
  -7   5   4        490.41        436.33        15.50 o
  -6   5   4        150.74        111.90        20.33 o
  -5   5   4       1143.63       1094.41        33.59 o
  -4   5   4          0.14          9.44         6.61 o
  -3   5   4         46.21         35.86         5.14 o
  -2   5   4         77.95         94.49         5.68 o
  -1   5   4         11.61         19.25         2.58 o
   0   5   4          0.11          1.73         2.09 o
   1   5   4        134.39        163.12         7.16 o
   2   5   4          4.41          2.55         1.82 o
   3   5   4        122.99        124.85         5.59 o
   4   5   4        443.86        466.35        31.34 o
   5   5   4         20.09         31.12         8.89 o
   6   5   4        145.56        109.85         6.25 o
   7   5   4        113.69        105.25         6.28 o
   8   5   4         51.58         43.66         3.51 o
   9   5   4        175.33        149.36         9.62 o
  10   5   4        146.35        125.73         8.70 o
  12   5   4         57.43         49.83        10.76 o
  13   5   4          3.22          0.49         2.90 o
  14   5   4        223.50        194.57        11.75 o
  15   5   4         11.23         17.52         3.67 o
  16   5   4         27.87         25.34         4.10 o
  17   5   4        160.54        155.75         9.34 o
  18   5   4         30.80         20.22        10.89 o
  19   5   4          2.06         -1.45        13.29 o
  20   5   4          5.70          2.87         3.70 o
  21   5   4          3.69          3.06         4.20 o
  22   5   4          0.12         -5.98        10.57 o
  23   5   4          3.89         -6.55         7.43 o
  24   5   4          0.05         -1.52         6.68 o
  25   5   4          5.04         11.21         6.80 o
  26   5   4         79.66         92.22        13.67 o
  27   5   4          0.18          5.24         8.00 o
 -28   6   4          6.51          2.66         7.04 o
 -27   6   4         50.05         52.73        14.01 o
 -26   6   4         66.43         62.13        15.39 o
 -25   6   4          1.71          6.78         6.96 o
 -24   6   4         47.51         39.54        12.11 o
 -23   6   4          9.30         16.01         8.26 o
 -22   6   4          0.35         -2.79         6.03 o
 -21   6   4          4.52          2.79         3.78 o
 -20   6   4         56.43         48.54         7.23 o
 -19   6   4          1.11         -5.69         5.69 o
 -18   6   4          1.58         -2.26         5.85 o
 -17   6   4         20.73         13.55         3.97 o
 -16   6   4         16.68         10.61         5.14 o
 -15   6   4        391.18        347.47        26.84 o
 -14   6   4         24.85         36.89         6.21 o
 -13   6   4         26.27         29.99         5.88 o
 -12   6   4        210.88        182.46        11.73 o
 -11   6   4        191.47        179.89        13.86 o
 -10   6   4        104.60         98.77         8.10 o
  -9   6   4         29.81         24.09         3.38 o
  -8   6   4        273.00        272.95        19.70 o
  -7   6   4       1219.99       1154.45        32.23 o
  -6   6   4        478.34        530.92        21.54 o
  -5   6   4       2324.75       2254.24        60.76 o
  -4   6   4         25.33         27.48         9.83 o
  -3   6   4          5.34         13.37         5.69 o
  -2   6   4        407.15        404.06        13.77 o
  -1   6   4         45.27         50.57         3.48 o
   0   6   4         29.62         25.04         3.12 o
   1   6   4         21.29         12.34         2.45 o
   2   6   4         84.53         88.82         6.79 o
   3   6   4         34.02         44.73         9.37 o
   4   6   4        851.24        882.72        29.42 o
   5   6   4        144.22        136.26         6.79 o
   6   6   4         33.68         49.08         5.61 o
   7   6   4        316.57        300.29        13.23 o
   8   6   4        847.50        765.30        24.41 o
   9   6   4         60.48         57.14         6.95 o
  10   6   4         21.20         15.67         3.72 o
  11   6   4          2.38          0.44         4.00 o
  12   6   4        127.10        118.72         8.04 o
  13   6   4          2.27          3.81         3.71 o
  14   6   4          0.05         -2.44         4.33 o
  15   6   4         56.49         47.03         5.48 o
  16   6   4          8.06          5.00         2.75 o
  17   6   4          0.37         -0.34         6.60 o
  18   6   4          7.28          9.46         4.76 o
  19   6   4         12.74         25.61         6.68 o
  20   6   4          1.89          5.53        13.25 o
  21   6   4         45.06         50.47         8.73 o
  22   6   4         45.32         40.62        12.30 o
  23   6   4          8.18          7.02         4.37 o
  24   6   4         57.82         56.31        11.06 o
  25   6   4          0.77          6.83         9.74 o
  26   6   4         43.94         36.94        13.36 o
 -26   7   4         50.89         57.42        16.20 o
 -25   7   4         58.79        107.66        21.18 o
 -24   7   4        199.87        233.59        29.34 o
 -23   7   4         88.44        102.35        18.70 o
 -22   7   4          5.54         -7.39         7.39 o
 -21   7   4         60.12         57.87         8.57 o
 -20   7   4          1.25         -1.76         5.68 o
 -19   7   4         41.37         28.20         7.24 o
 -18   7   4         73.53         65.48        17.79 o
 -17   7   4         11.58         13.18         4.36 o
 -16   7   4        227.05        220.71        14.88 o
 -15   7   4         38.78         31.92         6.11 o
 -14   7   4        350.08        325.07        17.71 o
 -13   7   4        124.25        122.09        10.55 o
 -12   7   4         35.29         24.29        11.46 o
 -11   7   4          0.47         -0.14        28.63 o
 -10   7   4         43.59         50.51         7.31 o
  -9   7   4        424.48        438.61        20.05 o
  -8   7   4        192.04        161.73         9.48 o
  -7   7   4          5.73         -0.68         5.15 o
  -6   7   4        247.40        253.89        12.00 o
  -5   7   4        460.76        449.94        21.56 o
  -4   7   4        848.17        792.60        29.53 o
  -3   7   4        179.47        188.47         9.95 o
  -2   7   4        300.68        307.53        13.05 o
  -1   7   4         15.54         25.49         5.83 o
   0   7   4        691.85        678.26        22.47 o
   1   7   4          0.11          2.58         3.20 o
   2   7   4         84.56         87.56         5.52 o
   3   7   4         34.53         32.35         4.52 o
   4   7   4          0.78         -5.49        10.36 o
   5   7   4          3.09         -3.28         6.51 o
   6   7   4         25.41         21.24         8.25 o
   7   7   4        142.15        106.54        12.70 o
   8   7   4         29.59         14.30         3.69 o
   9   7   4          0.46          1.05         2.82 o
  10   7   4          3.44         12.96         4.18 o
  11   7   4        494.48        488.08        19.46 o
  12   7   4        103.50        105.08         8.73 o
  13   7   4        354.15        340.93        19.92 o
  14   7   4          2.54          4.26         5.75 o
  15   7   4          4.80         10.23         4.32 o
  16   7   4        391.14        393.72        18.57 o
  17   7   4         97.87        110.55        12.03 o
  18   7   4         47.96         56.90         9.42 o
  19   7   4        236.07        269.70        19.91 o
  20   7   4          4.49          4.66         7.32 o
  21   7   4         21.36         32.53        10.91 o
  22   7   4         10.74         11.54         5.56 o
  23   7   4         54.81         52.16        10.25 o
  24   7   4          0.52         -2.96         7.14 o
 -23   8   4          3.44          9.21        11.23 o
 -22   8   4         21.15         17.58         8.89 o
 -21   8   4         42.82         37.34        12.02 o
 -20   8   4          1.11         -3.00         9.87 o
 -19   8   4         29.89         28.55         6.97 o
 -18   8   4         27.51         29.95         7.01 o
 -17   8   4         55.94         57.61         8.85 o
 -16   8   4          0.04         -0.70        13.10 o
 -15   8   4         60.92         69.82         9.58 o
 -14   8   4         36.09         34.17         6.83 o
 -13   8   4          1.63          6.49         6.34 o
 -12   8   4         36.75         38.26         8.46 o
 -11   8   4         14.08         11.01         4.50 o
 -10   8   4         13.40         10.19         6.43 o
  -9   8   4         59.04         56.49         7.85 o
  -8   8   4         33.04         34.55         6.59 o
  -7   8   4        207.18        195.91        23.04 o
  -6   8   4         87.37         81.98         9.00 o
  -5   8   4          9.71         17.70         4.75 o
  -4   8   4        193.48        206.10        12.87 o
  -3   8   4          4.09         20.65         5.62 o
  -2   8   4          9.64         26.36        18.72 o
  -1   8   4         34.10         44.76        15.93 o
   0   8   4        293.75        274.04        17.37 o
   1   8   4         72.04         62.21         8.44 o
   2   8   4          5.60         -2.17        24.82 o
   3   8   4         54.83         62.11         8.45 o
   4   8   4        130.46        150.26        12.70 o
   5   8   4         26.01         20.06         6.04 o
   6   8   4         85.79         79.22        11.95 o
   7   8   4          3.38          1.83         4.05 o
   8   8   4         41.93         43.83        10.85 o
   9   8   4          3.17          1.67         5.18 o
  10   8   4        250.35        226.11        16.60 o
  11   8   4          2.10          8.18        11.80 o
  12   8   4          0.30         16.34         6.37 o
  13   8   4        581.02        580.68        43.04 o
  14   8   4         21.44         33.18         8.56 o
  15   8   4         31.21         31.37         7.95 o
  16   8   4          5.22         15.92         6.52 o
  17   8   4          3.86          5.29         8.60 o
  18   8   4          0.92          4.07         7.06 o
  19   8   4         19.79          5.27         7.88 o
  20   8   4          2.56          8.70         8.20 o
  21   8   4         11.18          0.00         6.87 o
 -20   9   4         14.19         20.76        10.41 o
 -19   9   4          3.05         11.41         6.43 o
 -18   9   4         17.94         14.62         6.49 o
 -17   9   4        106.73        107.00        13.52 o
 -16   9   4          0.00          4.47         4.80 o
 -15   9   4          6.11         -4.67         6.66 o
 -14   9   4          3.80          4.63         5.02 o
 -13   9   4         62.01         58.20         9.16 o
 -12   9   4          0.64         -1.64         5.63 o
 -11   9   4         11.58         12.40        10.20 o
 -10   9   4          0.50          5.67         9.33 o
  -9   9   4        135.80        124.22        12.29 o
  -8   9   4         13.51         19.05        12.84 o
  -7   9   4         14.84         14.85         8.56 o
  -6   9   4          6.04         13.73         8.56 o
  -5   9   4         19.44         32.18        12.60 o
  -4   9   4          3.86          6.66         9.98 o
  -3   9   4         18.55         31.82        11.67 o
  -2   9   4        115.53        110.02        12.02 o
  -1   9   4          5.20         10.63         5.99 o
   0   9   4         27.51         28.75         7.19 o
   1   9   4         41.18         34.77        23.88 o
   2   9   4        122.26        118.46        12.80 o
   3   9   4          7.93          3.48         8.03 o
   4   9   4         22.92         17.49         6.11 o
   5   9   4          0.10          2.97         8.61 o
   6   9   4          0.34         -0.46         7.17 o
   7   9   4          4.62          6.79         4.95 o
   8   9   4         41.55         50.85         8.99 o
   9   9   4         15.50         16.05         6.29 o
  10   9   4         62.30         62.32        10.62 o
  11   9   4        110.63        136.29        15.57 o
  12   9   4         48.96         71.32        27.30 o
  13   9   4         21.68         45.40        15.11 o
  14   9   4          0.37         -1.76        11.16 o
  15   9   4         13.21         15.52         6.43 o
  16   9   4          0.64        -11.32        11.32 o
 -17  10   4         50.94         47.55        15.91 o
 -16  10   4         56.31         62.22        16.92 o
 -15  10   4          0.59          0.09         6.61 o
 -14  10   4         12.30         -0.41         8.19 o
 -13  10   4          2.51          1.79         7.67 o
 -12  10   4          9.57         19.83        10.41 o
 -11  10   4          7.09         -1.43         7.00 o
 -10  10   4          6.01         -1.51         8.60 o
  -9  10   4          0.23          3.67         6.38 o
  -8  10   4         26.68         20.19        10.83 o
  -7  10   4         59.74         51.91        14.24 o
  -6  10   4          7.93         20.48        10.95 o
  -5  10   4         10.33         24.35        11.85 o
  -4  10   4         39.18         61.44        15.60 o
  -3  10   4          4.25         10.61        10.44 o
  -2  10   4         16.98         21.94        10.79 o
  -1  10   4         15.30         11.98        10.08 o
   0  10   4          6.11          1.70         7.23 o
   1  10   4         25.59         47.98        14.58 o
   2  10   4          0.28         -4.42         8.02 o
   3  10   4         57.48         57.92        10.53 o
   4  10   4         12.40         12.40         5.38 o
   5  10   4        140.53        141.18        19.78 o
   6  10   4         10.11          4.31         7.81 o
   7  10   4          0.22          4.34         5.49 o
   8  10   4          7.24         18.27         7.98 o
   9  10   4          2.22          5.25         8.75 o
  10  10   4          3.44          6.27         8.74 o
  11  10   4         29.80         37.43        15.12 o
  12  10   4         17.14         44.27        15.49 o
  13  10   4          1.39         10.74         9.94 o
  14  10   4        141.39        172.78        28.27 o
 -36   1   5          0.03         -9.92         9.92 o
 -35   1   5         21.33         39.83        12.97 o
 -34   1   5          5.97          9.37        14.69 o
 -33   1   5         28.63         29.63        17.06 o
 -32   1   5         11.08         12.19        10.67 o
 -31   1   5          0.60         -0.30         9.29 o
 -30   1   5         28.52         34.79         7.53 o
 -29   1   5          1.50          3.78         7.82 o
 -28   1   5         25.92         30.10         6.13 o
 -27   1   5         18.38         17.54         6.33 o
 -26   1   5          3.73         -0.85         5.51 o
 -25   1   5         10.70          9.88         7.92 o
 -24   1   5          0.05          0.52         3.27 o
 -23   1   5         13.05         22.26         5.94 o
 -22   1   5        511.78        529.03        22.43 o
 -21   1   5       1291.63       1148.71        38.19 o
 -20   1   5        422.75        431.52        22.80 o
 -19   1   5        892.19        858.25        24.37 o
 -18   1   5          9.49         12.40         5.97 o
 -17   1   5         51.42         35.48         3.54 o
 -16   1   5        150.03        153.63         7.58 o
 -15   1   5         50.10         66.17         7.32 o
 -14   1   5       1209.58       1257.60        36.03 o
 -13   1   5       1450.75       1686.22        41.04 o
 -12   1   5         70.66         73.40         9.97 o
 -11   1   5        205.39        258.58        10.34 o
 -10   1   5        226.59        232.07         9.77 o
  -9   1   5       1637.94       1645.96        41.10 o
  -8   1   5        289.59        312.03        11.36 o
  -7   1   5        408.45        419.69        13.72 o
  -6   1   5          0.45          4.34         2.41 o
  -5   1   5       3961.57       4319.10       103.80 o
  -4   1   5         21.99         40.74         4.49 o
  -3   1   5          8.13         23.96         3.01 o
  -2   1   5        273.04        293.25         9.43 o
  -1   1   5       2323.67       2409.50        56.41 o
   0   1   5       4043.98       4275.22        96.30 o
   1   1   5       3775.01       4032.03        89.79 o
   2   1   5        341.02        317.85        25.58 o
   3   1   5      14796.93      14883.58       324.18 o
   4   1   5         64.98         49.55         4.79 o
   5   1   5       3379.76       3938.47        89.07 o
   6   1   5        715.31        775.65        25.52 o
   7   1   5         43.71         90.29         9.42 o
   8   1   5         10.49          9.56         8.95 o
   9   1   5        308.28        325.52        24.46 o
  10   1   5       2106.00       2293.32        57.88 o
  11   1   5         10.52          4.76        12.45 o
  12   1   5         95.66         89.17         5.03 o
  13   1   5         96.77         87.20         4.96 o
  14   1   5         19.59         19.60         2.65 o
  15   1   5         12.09         14.43         2.16 o
  16   1   5         47.45         44.73         3.63 o
  17   1   5          4.48          4.15         2.53 o
  18   1   5          1.64          0.25         2.51 o
  19   1   5        141.70        123.88         8.09 o
  20   1   5          1.71         -0.95         9.96 o
  21   1   5         43.67         35.07         6.33 o
  22   1   5          1.51          1.14         2.74 o
  23   1   5         44.30         51.93         5.59 o
  24   1   5        229.29        237.32        12.41 o
  25   1   5        177.50        196.92        11.45 o
  26   1   5         71.53         66.30        10.71 o
  27   1   5          0.29          3.48         6.79 o
  28   1   5          0.08         -3.25         7.58 o
  29   1   5          1.62          2.32         5.16 o
  30   1   5          1.29          3.71         6.07 o
 -34   2   5         11.98         19.27        10.29 o
 -33   2   5          4.21        -10.12        10.12 o
 -32   2   5          5.60         -1.37        13.60 o
 -31   2   5         15.61         -0.87         7.83 o
 -30   2   5          0.16         -8.01         8.01 o
 -29   2   5          8.31         -1.11        21.81 o
 -28   2   5         21.52         14.10         7.61 o
 -27   2   5          6.39          1.84         5.65 o
 -26   2   5         36.03         17.11         7.35 o
 -25   2   5         20.59         14.12        12.40 o
 -24   2   5        285.66        256.91        27.68 o
 -23   2   5        860.89        796.95        53.60 o
 -22   2   5       1029.36        985.77        32.72 o
 -21   2   5         11.14         22.23         5.86 o
 -20   2   5         20.36         16.18         8.23 o
 -19   2   5        733.76        690.08        18.82 o
 -18   2   5        357.84        316.51        12.57 o
 -17   2   5        239.92        213.78         8.26 o
 -16   2   5        117.34        132.70         7.56 o
 -15   2   5         26.05         21.77         2.61 o
 -14   2   5         62.86         53.05         4.60 o
 -13   2   5          7.32         18.12         3.24 o
 -12   2   5       1095.11       1097.96        26.75 o
 -11   2   5        120.79        130.50         5.65 o
 -10   2   5       1376.56       1431.00        35.19 o
  -9   2   5        867.90       1032.29        26.63 o
  -8   2   5       2233.27       2567.85        65.81 o
  -7   2   5         17.45         15.84         3.04 o
  -6   2   5        355.90        336.27        16.28 o
  -5   2   5        614.07        663.36        19.24 o
  -4   2   5       1181.88       1359.03        33.01 o
  -3   2   5       1135.47       1138.11        27.45 o
  -2   2   5          0.11          1.44         1.43 o
  -1   2   5        172.46        227.36         7.35 o
   0   2   5       2378.50       2411.22        63.80 o
   1   2   5        972.16       1001.36        29.57 o
   2   2   5         84.01         54.61         5.21 o
   3   2   5       1603.69       1783.85        42.12 o
   4   2   5        233.63        293.75        10.32 o
   5   2   5       2055.28       2074.06        49.09 o
   6   2   5         96.68         89.64         4.77 o
   7   2   5       2211.94       2258.16        72.69 o
   8   2   5       2368.83       2327.25        65.19 o
   9   2   5        177.59        169.86         7.88 o
  10   2   5        862.66        811.94        22.55 o
  11   2   5         77.91         68.37         4.25 o
  12   2   5          0.82          7.45         2.82 o
  13   2   5       1043.65        993.56        27.86 o
  14   2   5         15.55         25.48         2.48 o
  15   2   5        425.33        371.20        12.29 o
  16   2   5        103.89        103.62         5.56 o
  17   2   5         34.20         23.73         2.83 o
  18   2   5         62.98         49.35         5.13 o
  19   2   5         13.89         15.10         6.74 o
  20   2   5         68.57         78.45        16.89 o
  21   2   5          0.01         11.32         4.45 o
  22   2   5        232.22        254.91        14.03 o
  23   2   5         30.28         50.49         6.88 o
  24   2   5         12.37         10.63         4.37 o
  25   2   5         59.56         70.22         8.23 o
  26   2   5         26.70         36.73         8.23 o
  27   2   5         21.41         32.22        15.05 o
  28   2   5         18.80         10.15         5.84 o
  29   2   5          0.10          0.64         6.06 o
  30   2   5         17.91         11.81         7.03 o
 -32   3   5          0.00        -10.91        10.91 o
 -31   3   5          0.34        -11.95        11.95 o
 -30   3   5          3.35         -3.87         9.30 o
 -29   3   5         65.73         84.76        14.83 o
 -28   3   5         38.71         45.49        21.73 o
 -27   3   5         85.30         76.61         9.21 o
 -26   3   5         44.60         50.40        10.42 o
 -25   3   5        829.85        830.07        31.49 o
 -24   3   5        106.47         96.33         9.92 o
 -23   3   5         54.43         50.87         6.84 o
 -22   3   5         23.91         30.25         6.04 o
 -21   3   5        298.81        296.96        12.34 o
 -20   3   5        698.38        678.66        20.94 o
 -19   3   5        480.35        451.37        15.65 o
 -18   3   5          0.37          3.96         3.25 o
 -17   3   5        256.19        259.26        10.76 o
 -16   3   5         72.46         65.06         8.00 o
 -15   3   5         31.86         35.64         5.23 o
 -14   3   5        132.62        123.60         7.28 o
 -13   3   5       1296.94       1344.23        32.79 o
 -12   3   5         40.35         34.73         4.21 o
 -11   3   5        387.17        383.73        13.37 o
 -10   3   5        737.95        894.83        23.96 o
  -9   3   5         91.04         96.16         5.17 o
  -8   3   5        663.79        637.23        26.65 o
  -7   3   5       1307.21       1522.03        46.10 o
  -6   3   5          5.77          4.64         2.41 o
  -5   3   5       7726.05       8388.01       173.64 o
  -4   3   5       2570.02       2673.73       100.89 o
  -3   3   5       4365.70       4641.79        98.72 o
  -2   3   5         61.47         85.78         5.04 o
  -1   3   5       2360.54       2659.04        58.55 o
   0   3   5        934.46        938.34        36.09 o
   1   3   5        792.54        869.46        26.78 o
   2   3   5         55.38         67.86         4.70 o
   3   3   5       3378.38       3433.06        76.50 o
   4   3   5       1461.06       1640.95        38.50 o
   5   3   5        371.69        362.50        11.55 o
   6   3   5        296.37        280.60         9.82 o
   7   3   5        732.85        879.94        24.31 o
   8   3   5        393.58        318.57        11.96 o
   9   3   5          0.17         -0.24         4.01 o
  10   3   5         78.33         52.61         3.53 o
  11   3   5          6.24          8.40         2.13 o
  12   3   5         10.59         14.08         2.78 o
  13   3   5          0.08          2.24         1.75 o
  14   3   5         12.40         12.45         3.71 o
  15   3   5         19.93         35.10         5.99 o
  16   3   5        378.21        351.88        11.73 o
  17   3   5          9.91         11.75         4.61 o
  18   3   5          5.72         12.90         5.08 o
  19   3   5          2.34         11.50         8.78 o
  20   3   5        393.75        376.46        19.46 o
  21   3   5        138.38        149.82        12.45 o
  22   3   5         53.18         80.17         8.13 o
  23   3   5         60.53         77.35        11.52 o
  24   3   5          0.44         -1.50         6.48 o
  25   3   5         62.76         65.67        22.61 o
  26   3   5         23.38         51.60        10.89 o
  27   3   5         46.53         71.11        11.78 o
  28   3   5         26.37         33.52         9.50 o
  29   3   5          4.65          2.15         6.80 o
 -31   4   5         21.94         14.65         7.30 o
 -30   4   5          3.17         -8.44        10.40 o
 -29   4   5          2.32         -0.06         6.58 o
 -28   4   5         46.32         56.20        14.09 o
 -27   4   5        123.46        147.60        13.16 o
 -26   4   5          0.00          6.91         4.92 o
 -25   4   5        169.27        153.73        12.38 o
 -24   4   5          8.36         21.69        10.90 o
 -23   4   5        210.39        203.53        14.57 o
 -22   4   5        121.18        113.43         7.47 o
 -21   4   5        177.48        166.19         9.07 o
 -20   4   5        233.94        199.34        15.11 o
 -19   4   5        373.50        358.34        16.24 o
 -18   4   5          8.33         15.94         5.57 o
 -17   4   5          0.04          6.96         6.81 o
 -16   4   5        185.23        193.30        11.48 o
 -15   4   5        453.13        478.57        18.90 o
 -14   4   5          2.40          5.80         3.52 o
 -13   4   5         51.69         41.23         5.38 o
 -12   4   5          5.41         -2.05         4.00 o
 -11   4   5         33.06         21.12         3.30 o
 -10   4   5        294.64        322.48        10.33 o
  -9   4   5        115.99        144.21         5.83 o
  -8   4   5         19.56         14.85         2.89 o
  -7   4   5        567.44        580.02        20.18 o
  -6   4   5        210.85        226.33        12.14 o
  -5   4   5        318.88        323.03        14.31 o
  -4   4   5         85.39         87.04         7.28 o
  -3   4   5        140.00        130.20         6.61 o
  -2   4   5         29.82         46.31         3.51 o
  -1   4   5       1536.93       1695.08        40.78 o
   0   4   5         23.73         25.82         3.29 o
   1   4   5          6.97         14.46         2.79 o
   2   4   5         94.07         83.58         6.73 o
   3   4   5        129.78        141.44         8.46 o
   4   4   5        588.14        527.17        19.20 o
   5   4   5          0.62         -1.91         3.73 o
   6   4   5         61.55         55.25         4.56 o
   7   4   5        420.82        424.05        14.44 o
   8   4   5         41.90         43.77         5.27 o
   9   4   5         90.45         88.59         5.87 o
  10   4   5         83.31         85.50         5.92 o
  11   4   5        443.83        405.62        17.76 o
  12   4   5          3.20          4.22         2.92 o
  13   4   5        765.64        729.51        30.57 o
  14   4   5        253.64        224.72        27.11 o
  15   4   5        412.34        426.68        17.74 o
  16   4   5        121.14        118.98         9.02 o
  17   4   5         18.97         17.39         6.35 o
  18   4   5         26.35         22.08         8.69 o
  19   4   5         17.62         22.15         9.67 o
  20   4   5          0.49          5.12         7.62 o
  21   4   5         24.09         48.81        12.20 o
  22   4   5         18.87         20.89         9.13 o
  23   4   5         27.38         17.61         7.90 o
  24   4   5          5.67         -6.26        17.34 o
  25   4   5          1.56         -8.66         8.66 o
  26   4   5          2.44         -8.03        11.93 o
  27   4   5         26.94         40.76        10.72 o
 -30   5   5          0.65        -10.31        10.31 o
 -29   5   5         16.78         17.84        10.19 o
 -28   5   5         22.24         15.16         7.85 o
 -27   5   5         10.31         13.67         8.62 o
 -26   5   5          0.38         -2.02         6.46 o
 -25   5   5          0.17         -4.10         7.08 o
 -24   5   5          2.18          1.08         5.35 o
 -23   5   5         27.18         15.71         8.56 o
 -22   5   5         31.20         38.58         6.29 o
 -21   5   5          3.26         -1.50         4.58 o
 -20   5   5         21.26         15.23         5.31 o
 -19   5   5         12.00         10.29         4.13 o
 -18   5   5        714.63        634.84        25.75 o
 -17   5   5        580.95        553.76        22.38 o
 -16   5   5        369.02        363.94        17.32 o
 -15   5   5          2.49         42.00        18.33 o
 -14   5   5       4167.52       3933.83        96.31 o
 -13   5   5        188.18        182.78         9.07 o
 -12   5   5         89.18         76.15        10.84 o
 -11   5   5        360.43        368.17        13.90 o
 -10   5   5         33.97         35.56         3.44 o
  -9   5   5          0.41         -0.90         4.02 o
  -8   5   5         78.22         63.69         6.86 o
  -7   5   5          0.03         -1.93         4.33 o
  -6   5   5        117.83        127.62         7.62 o
  -5   5   5       1082.10       1071.80        29.54 o
  -4   5   5        105.32        132.82         7.93 o
  -3   5   5        118.23        152.03         8.55 o
  -2   5   5        272.52        246.74         8.48 o
  -1   5   5        915.29        988.29        24.43 o
   0   5   5         51.66         73.03         5.99 o
   1   5   5        379.82        432.44        12.32 o
   2   5   5        195.36        201.18        11.94 o
   3   5   5        960.21        956.60        31.69 o
   4   5   5        480.37        480.77        17.68 o
   5   5   5         71.72         74.09         7.16 o
   6   5   5        636.57        589.96        32.29 o
   7   5   5       1726.57       1645.59        48.26 o
   8   5   5          2.22         10.08         8.46 o
   9   5   5        496.01        482.60        19.24 o
  10   5   5        345.74        362.31        16.60 o
  11   5   5          0.39         -2.07         6.88 o
  12   5   5        277.06        244.39        13.31 o
  13   5   5        103.42        104.89         8.60 o
  14   5   5        438.31        406.53        18.20 o
  15   5   5         14.29         13.17         6.97 o
  16   5   5         70.47         67.35         7.56 o
  17   5   5        161.94        152.65        11.47 o
  18   5   5         65.64         50.57         7.54 o
  19   5   5         25.80         29.83         6.69 o
  20   5   5          0.00          5.08         9.00 o
  21   5   5          1.85          3.07         4.08 o
  22   5   5          1.91         -1.71         6.18 o
  23   5   5          2.60         -0.28         8.94 o
  24   5   5          4.42         -0.23         7.18 o
  25   5   5        114.55        136.57        16.01 o
  26   5   5          4.36         16.98        11.04 o
 -28   6   5          7.63          9.08         9.33 o
 -27   6   5          4.27          5.14         6.99 o
 -26   6   5         22.25         17.78         9.00 o
 -25   6   5          8.41         -3.05         8.13 o
 -24   6   5         40.12         32.65        10.11 o
 -23   6   5          6.53          8.89         6.74 o
 -22   6   5         10.91         10.58         7.28 o
 -21   6   5         56.30         55.73         7.74 o
 -20   6   5          4.61         -2.22         5.60 o
 -19   6   5         12.30          7.35         4.86 o
 -18   6   5          0.57         -5.39         5.39 o
 -17   6   5         47.22         40.43         6.14 o
 -16   6   5        217.67        200.77        13.05 o
 -15   6   5         11.39         10.09         4.53 o
 -14   6   5        455.32        479.93        20.94 o
 -13   6   5        192.82        176.97        14.73 o
 -12   6   5        152.09        137.10        16.42 o
 -11   6   5        192.60        190.73         9.84 o
 -10   6   5        323.69        292.15        12.50 o
  -9   6   5          7.28          7.65         2.54 o
  -8   6   5        959.09        940.73        27.60 o
  -7   6   5          0.09          3.21         4.23 o
  -6   6   5         18.71         25.98         5.55 o
  -5   6   5        943.97        953.81        27.81 o
  -4   6   5          0.61         13.61         4.26 o
  -3   6   5        203.15        197.26         8.92 o
  -2   6   5         42.03         40.24         3.16 o
  -1   6   5        254.42        249.53         8.41 o
   0   6   5         18.94         23.81         2.23 o
   1   6   5          2.99          4.85         1.82 o
   2   6   5        160.62        159.85         8.19 o
   3   6   5        169.27        164.33         6.48 o
   4   6   5         66.53         67.29         7.04 o
   5   6   5        526.38        508.52        18.35 o
   6   6   5        161.39        144.30         8.73 o
   7   6   5         43.90         48.14         5.54 o
   8   6   5          0.10          9.03         4.00 o
   9   6   5        207.00        222.39        13.77 o
  10   6   5        431.76        427.00        16.83 o
  11   6   5          2.66          3.65         5.76 o
  12   6   5        119.60        121.06         8.33 o
  13   6   5        128.43        121.76         9.70 o
  14   6   5          0.16         -0.09         5.46 o
  15   6   5         12.18          4.21         3.85 o
  16   6   5         13.60         11.00         3.33 o
  17   6   5         43.18         51.20         7.75 o
  18   6   5         20.27         21.28         6.17 o
  19   6   5          9.56         10.26         4.90 o
  20   6   5         22.44         28.22        12.25 o
  21   6   5          0.00          8.98        11.32 o
  22   6   5         54.62         54.79         9.81 o
  23   6   5          4.13          2.74         6.59 o
  24   6   5         20.75         22.52        12.45 o
  25   6   5         86.27        105.49        21.63 o
 -26   7   5          0.36         22.44        11.88 o
 -25   7   5         34.84         54.97        16.12 o
 -24   7   5        121.41        134.06        22.03 o
 -23   7   5          4.09          8.75         8.66 o
 -22   7   5          5.71          4.85         6.42 o
 -21   7   5          1.19         -4.71         6.91 o
 -20   7   5          0.11         -5.28         6.65 o
 -19   7   5         55.50         58.09         7.92 o
 -18   7   5         70.21         61.89         8.38 o
 -17   7   5         13.11          8.14         4.01 o
 -16   7   5         11.43          2.25         7.42 o
 -15   7   5         23.73         18.89         7.09 o
 -14   7   5         17.15         18.67         9.78 o
 -13   7   5        116.99        102.92        16.99 o
 -12   7   5         53.88         45.95         6.68 o
 -11   7   5         73.84         86.89         8.81 o
 -10   7   5         56.83         54.51         5.61 o
  -9   7   5          4.74          8.53         4.38 o
  -8   7   5        234.43        203.10        10.62 o
  -7   7   5         24.07         16.58         3.26 o
  -6   7   5         70.10         80.63         6.64 o
  -5   7   5         31.64         25.75         5.60 o
  -4   7   5         62.59         57.10         4.68 o
  -3   7   5        649.25        620.52        18.77 o
  -2   7   5         81.45         90.27         5.77 o
  -1   7   5         14.32          7.53         2.28 o
   0   7   5         41.25         52.99         5.62 o
   1   7   5        451.20        437.39        17.11 o
   2   7   5         41.81         31.24         4.66 o
   3   7   5          0.81         -0.42        10.71 o
   4   7   5          5.14          4.60         3.73 o
   5   7   5         40.59         26.85         4.32 o
   6   7   5          0.36         -0.27         6.49 o
   7   7   5         90.15         89.85         7.50 o
   8   7   5          0.02          1.11         3.56 o
   9   7   5        122.41        122.43         8.64 o
  10   7   5        313.27        310.73        14.76 o
  11   7   5          3.79          6.98         3.75 o
  12   7   5        169.25        170.73        11.02 o
  13   7   5         54.88         55.66         6.45 o
  14   7   5          0.04          2.01         3.25 o
  15   7   5         57.76         65.27        10.49 o
  16   7   5          3.41          7.25         5.61 o
  17   7   5          0.06          3.11         4.41 o
  18   7   5          7.40         10.47         5.56 o
  19   7   5          0.09          4.55         5.78 o
  20   7   5          0.08         14.24        14.65 o
  21   7   5         13.13         18.64         7.35 o
  22   7   5         56.56         57.91        11.09 o
  23   7   5          0.06          0.64         5.61 o
 -23   8   5        101.28        144.46        24.98 o
 -22   8   5          1.86          0.05         6.89 o
 -21   8   5          5.56          3.21         7.16 o
 -20   8   5          0.24         -3.63         6.36 o
 -19   8   5          0.87          2.96         4.48 o
 -18   8   5        114.75        104.96        11.76 o
 -17   8   5          4.96          0.82         4.24 o
 -16   8   5         42.04         34.53         7.44 o
 -15   8   5         59.00         53.23         7.80 o
 -14   8   5          2.81          0.66         4.22 o
 -13   8   5         30.47         25.86         5.89 o
 -12   8   5         66.86         68.02         8.51 o
 -11   8   5         43.90         32.43         6.07 o
 -10   8   5         51.29         47.05         7.10 o
  -9   8   5          2.31         -1.31         5.34 o
  -8   8   5          7.38          6.05         3.81 o
  -7   8   5         50.51         57.83         6.38 o
  -6   8   5         34.84         32.66         5.19 o
  -5   8   5         32.51         37.81         7.30 o
  -4   8   5        445.78        425.03        31.62 o
  -3   8   5        965.33        915.15        35.72 o
  -2   8   5          9.65         21.39         6.79 o
  -1   8   5         21.93         26.68         5.51 o
   0   8   5         40.86         40.94        12.04 o
   1   8   5          5.70          6.53         5.07 o
   2   8   5          9.40          6.48         2.96 o
   3   8   5         19.78          1.84         8.68 o
   4   8   5        116.12        116.97        16.67 o
   5   8   5          9.06         10.24         5.30 o
   6   8   5          3.31          1.06         3.84 o
   7   8   5          5.90         -3.44         6.82 o
   8   8   5          2.15         -4.78        12.44 o
   9   8   5          2.43         -5.09        15.57 o
  10   8   5          2.59         -0.69         6.81 o
  11   8   5          2.97          5.06         5.58 o
  12   8   5          0.45          1.35         7.25 o
  13   8   5        153.55        153.42        11.97 o
  14   8   5         17.81         37.70         7.17 o
  15   8   5         10.83         30.67         8.17 o
  16   8   5         36.37         62.38        15.94 o
  17   8   5         85.86         74.01        17.48 o
  18   8   5         24.64         16.82        10.15 o
  19   8   5         37.44         53.93        14.97 o
  20   8   5         13.22         14.45        10.61 o
 -21   9   5          0.00          4.30         8.99 o
 -20   9   5         30.17         30.17         8.11 o
 -19   9   5         26.29         36.46         8.61 o
 -18   9   5         19.55         12.44         6.61 o
 -17   9   5          2.41          6.15         4.51 o
 -16   9   5          1.55          3.85         4.87 o
 -15   9   5          6.69         13.24         5.87 o
 -14   9   5         25.46         19.21         6.38 o
 -13   9   5          2.25          9.47        18.59 o
 -12   9   5         82.29        113.63        12.45 o
 -11   9   5         87.29         96.97        15.93 o
 -10   9   5        188.78        191.67        15.73 o
  -9   9   5         32.30         31.71        12.38 o
  -8   9   5        112.40         97.39        17.49 o
  -7   9   5          2.79         -3.03         8.11 o
  -6   9   5          6.63         17.92         9.95 o
  -5   9   5         86.66         95.21        11.31 o
  -4   9   5        118.19        147.72        14.17 o
  -3   9   5        115.12        129.14        13.52 o
  -2   9   5          0.25         -6.31        18.88 o
  -1   9   5         39.65         38.11         7.29 o
   0   9   5         58.02         58.56        11.91 o
   1   9   5         67.31         51.62        10.05 o
   2   9   5         83.12         91.04        13.87 o
   3   9   5         18.88         26.61         7.14 o
   4   9   5          3.75          7.84         6.38 o
   5   9   5          0.07         -8.67         8.67 o
   6   9   5         41.64         48.28         9.23 o
   7   9   5         35.47         41.76         8.62 o
   8   9   5          1.70          1.89         5.56 o
   9   9   5        159.10        194.61        17.69 o
  10   9   5         86.64         85.25        25.48 o
  11   9   5         58.42         71.06        12.46 o
  12   9   5         96.64        104.48        14.71 o
  13   9   5         45.11         61.86        11.87 o
  14   9   5          4.64          6.73         6.37 o
  15   9   5          2.02          9.35         9.38 o
 -15  10   5         23.56         37.54        14.39 o
 -14  10   5          6.56          2.97         6.39 o
 -13  10   5         24.72         19.26         8.86 o
 -12  10   5          3.78          2.09         7.19 o
 -11  10   5         17.39         25.47        12.69 o
 -10  10   5         37.46         43.57        13.90 o
  -9  10   5          8.93          6.91         8.03 o
  -8  10   5          5.01          9.34         8.13 o
  -7  10   5          1.46          4.76         8.73 o
  -6  10   5         40.85         39.02        13.18 o
  -5  10   5         21.04         20.08        11.21 o
  -4  10   5        111.08        134.77        22.76 o
  -3  10   5          7.44         18.84        11.51 o
  -2  10   5          6.61          3.23         7.35 o
  -1  10   5         93.82        112.27        21.22 o
   0  10   5          0.59         -4.17         8.29 o
   1  10   5         25.37         18.55         7.28 o
   2  10   5          1.46          0.45        15.08 o
   3  10   5          0.58         -9.61         9.61 o
   4  10   5          3.66          4.86        11.61 o
   5  10   5         20.43         12.36         7.82 o
   6  10   5          0.00         -5.51         9.14 o
   7  10   5          6.84         10.44         6.31 o
   8  10   5         15.60         20.46        10.54 o
   9  10   5         13.01         25.02        11.44 o
  10  10   5         19.78         29.17        13.15 o
  11  10   5        184.91        210.29        31.02 o
  12  10   5         79.69        113.51        23.95 o
 -35   0   6          6.07          7.55         8.41 o
 -34   0   6         81.52         95.59        19.18 o
 -33   0   6         68.76        112.52        19.35 o
 -32   0   6         37.63         75.88        15.70 o
 -31   0   6         11.20          9.85         8.12 o
 -30   0   6         75.39         75.32        14.77 o
 -29   0   6         33.84         28.72         8.92 o
 -28   0   6          8.83          2.11         5.91 o
 -27   0   6        103.35        104.05        15.39 o
 -26   0   6         74.04         72.89        12.52 o
 -25   0   6          3.18          0.70         5.62 o
 -24   0   6         69.94         66.59        10.99 o
 -23   0   6         40.29         44.05        10.06 o
 -22   0   6        102.16         87.73        12.16 o
 -21   0   6          0.22         -3.64         5.51 o
 -20   0   6        237.43        195.21        17.12 o
 -19   0   6        112.01        112.76        13.11 o
 -18   0   6        499.73        415.54        23.60 o
 -17   0   6         39.23         37.89         8.39 o
 -16   0   6        133.73        107.30        12.36 o
 -15   0   6        873.21        889.62        35.69 o
 -14   0   6       1341.48       1419.45        39.49 o
 -13   0   6          4.03         31.69        20.53 o
 -12   0   6      13189.48      14946.89       321.77 o
 -11   0   6       4306.10       4815.34       109.46 o
 -10   0   6       2038.68       2198.57        60.65 o
  -9   0   6       2959.14       2937.41        73.73 o
  -8   0   6       1100.46       1207.53        40.28 o
  -7   0   6        959.65       1132.55        40.78 o
  -6   0   6      19390.57      20078.71       557.11 o
  -5   0   6        175.87        208.08        11.45 o
  -4   0   6      13582.83      14187.75       414.22 o
  -3   0   6       1980.72       2062.45        51.35 o
  -2   0   6      10011.29      10237.86       230.21 o
  -1   0   6       9776.48      10014.76       309.08 o
   0   0   6       3011.80       3265.96       107.81 o
   1   0   6      14895.90      15185.83       323.46 o
   2   0   6       4073.40       4646.83       106.49 o
   3   0   6        489.80        487.15        56.96 o
   4   0   6       5422.05       5769.48       126.64 o
   5   0   6         41.55         41.90         8.56 o
   6   0   6       1149.60       1181.47        40.64 o
   7   0   6         55.89         45.82         8.42 o
   8   0   6        628.80        497.89        25.37 o
   9   0   6        909.98        815.54        33.36 o
  10   0   6       1098.61       1078.72        39.11 o
  11   0   6        300.57        264.32        18.73 o
  12   0   6        596.61        563.96        27.29 o
  13   0   6          8.49          1.86         4.69 o
  14   0   6         27.70         38.46         8.82 o
  15   0   6        301.68        316.54        22.58 o
  16   0   6        260.10        207.56        18.83 o
  17   0   6         12.51         12.80         3.34 o
  18   0   6          0.80         -8.37        15.35 o
  19   0   6         13.66         11.59         8.62 o
  20   0   6          0.52         -3.50         7.26 o
  21   0   6         89.24         88.04        10.09 o
  22   0   6         85.99        108.28        10.17 o
  23   0   6         42.62         69.06         9.24 o
  24   0   6        545.22        584.50        27.69 o
  25   0   6          6.99         26.45         7.02 o
  26   0   6         20.39         16.22         5.27 o
  27   0   6         20.35          8.59         8.57 o
  28   0   6         17.54         14.15         8.53 o
 -36   1   6         20.85         -4.06         9.35 o
 -35   1   6          5.99         -8.67         8.67 o
 -34   1   6         70.03         77.42        11.82 o
 -33   1   6          0.01          6.69        14.78 o
 -32   1   6          9.21         17.22         6.12 o
 -31   1   6          7.74         11.90        12.22 o
 -30   1   6          5.89          6.08        21.31 o
 -29   1   6         19.39         16.06        12.11 o
 -28   1   6         29.96         24.50         9.66 o
 -27   1   6         37.37         29.20        11.66 o
 -26   1   6          4.28          3.93         5.19 o
 -25   1   6         32.25         27.34         6.62 o
 -24   1   6        100.50         94.40         8.56 o
 -23   1   6         59.19         55.28         6.75 o
 -22   1   6          1.14          5.18         4.12 o
 -21   1   6        898.16        867.07        24.60 o
 -20   1   6       1780.89       1649.95        46.77 o
 -19   1   6          0.00          9.46         4.45 o
 -18   1   6        142.02        156.62        10.61 o
 -17   1   6       1079.82        995.32        49.22 o
 -16   1   6          9.46         14.30         5.77 o
 -15   1   6        257.31        204.76        12.06 o
 -14   1   6         35.92         24.47         4.38 o
 -13   1   6        247.40        261.93        10.58 o
 -12   1   6        383.15        409.69        14.17 o
 -11   1   6        152.56        196.52        11.11 o
 -10   1   6         13.21         25.70         4.63 o
  -9   1   6          1.01          3.71         3.27 o
  -8   1   6        780.17        914.58        28.49 o
  -7   1   6        964.99       1193.81        31.91 o
  -6   1   6          2.91         -5.12         5.12 o
  -5   1   6        614.38        596.45        17.31 o
  -4   1   6          2.32          0.33         2.86 o
  -3   1   6       4141.02       4214.25        93.97 o
  -2   1   6        215.86        257.52        11.89 o
  -1   1   6        522.78        497.59        14.33 o
   0   1   6       2063.98       2330.34        53.68 o
   1   1   6        773.55        773.34        22.03 o
   2   1   6         59.95         78.96         9.44 o
   3   1   6          3.38         13.29        13.39 o
   4   1   6       1421.67       1445.72        39.72 o
   5   1   6        714.45        680.73        55.99 o
   6   1   6      10525.04      10965.83       239.13 o
   7   1   6       1082.64       1083.22        60.51 o
   8   1   6          7.53          0.04         3.96 o
   9   1   6        454.12        489.30        19.26 o
  10   1   6        215.57        186.74        11.30 o
  11   1   6        330.15        345.29        15.91 o
  12   1   6         13.80          6.25         3.22 o
  13   1   6        101.78         70.05         5.19 o
  14   1   6        369.48        344.52        11.59 o
  15   1   6          7.72         10.24         2.94 o
  16   1   6          0.01         -0.48         3.91 o
  17   1   6          7.91          2.20         3.77 o
  18   1   6          0.29         -2.64         7.26 o
  19   1   6         82.01         81.90         5.94 o
  20   1   6          1.24         -4.32         7.41 o
  21   1   6         60.43         58.61         6.70 o
  22   1   6        141.94        139.77         8.51 o
  23   1   6          4.28         12.33         5.32 o
  24   1   6        218.46        238.48        18.47 o
  25   1   6          8.89         23.00        10.44 o
  26   1   6          0.00          2.71         4.05 o
  27   1   6         42.49         45.69         7.42 o
  28   1   6         28.09         31.78         6.76 o
  29   1   6         16.71         22.05         7.34 o
 -34   2   6          0.38         -5.48         7.49 o
 -33   2   6          2.17         -3.85         6.77 o
 -32   2   6          1.53         -7.54         7.70 o
 -31   2   6          0.30         -3.57        16.35 o
 -30   2   6          1.27         -7.98         7.98 o
 -29   2   6         87.96         77.70         9.22 o
 -28   2   6         10.37         -2.93         5.68 o
 -27   2   6         12.11          8.81         4.06 o
 -26   2   6         16.14         17.94         4.26 o
 -25   2   6         20.93          7.54         4.25 o
 -24   2   6        296.46        260.98        16.59 o
 -23   2   6         99.76        104.33         9.46 o
 -22   2   6        215.76        206.35        13.19 o
 -21   2   6          0.65          4.90         3.63 o
 -20   2   6        601.54        491.02        16.44 o
 -19   2   6       1030.73        926.08        26.01 o
 -18   2   6          6.00         10.46         3.07 o
 -17   2   6        620.66        605.28        22.09 o
 -16   2   6        188.16        207.88        14.75 o
 -15   2   6          3.24          8.32         5.47 o
 -14   2   6         53.75         39.91         3.83 o
 -13   2   6        199.44        192.61         8.43 o
 -12   2   6         12.99         42.75        10.09 o
 -11   2   6         62.02         62.21         6.39 o
 -10   2   6        780.74        909.78        29.13 o
  -9   2   6       1264.36       1532.33        68.02 o
  -8   2   6       1935.76       2153.90        64.64 o
  -7   2   6        630.84        614.23        26.42 o
  -6   2   6       2632.37       2859.43        65.06 o
  -5   2   6       1424.62       1363.20        33.70 o
  -4   2   6       1004.19        955.20        24.82 o
  -2   2   6        183.31        157.63         5.98 o
  -1   2   6         18.27         14.32         1.99 o
   0   2   6       3035.20       3118.66        74.85 o
   1   2   6       2148.65       2161.80        57.46 o
   2   2   6        610.76        649.60        27.75 o
   3   2   6       1630.96       1633.69        61.41 o
   4   2   6       3867.37       3980.71       104.46 o
   5   2   6        204.43        241.56        22.64 o
   6   2   6       3044.30       2983.38        70.04 o
   7   2   6        181.99        177.63        10.47 o
   8   2   6       1007.31        950.04        25.26 o
   9   2   6         82.96         88.07         5.66 o
  10   2   6         59.63         48.98         4.20 o
  11   2   6         40.50         35.65         4.51 o
  12   2   6         55.96         54.16         4.31 o
  13   2   6         90.56         95.33         5.14 o
  14   2   6         44.68         35.61         3.16 o
  15   2   6          1.06         -0.01         3.66 o
  16   2   6         92.87         91.57         5.33 o
  17   2   6         91.50         95.69        10.48 o
  18   2   6          5.12         10.40         3.37 o
  19   2   6         16.03         18.15         4.63 o
  20   2   6         13.09         14.28         3.59 o
  21   2   6        144.49        148.34        10.37 o
  22   2   6         30.34         46.41        10.32 o
  23   2   6         22.71         25.44         5.57 o
  24   2   6          3.98         14.62         4.44 o
  25   2   6         31.98         33.60         6.51 o
  26   2   6          1.75         -5.48        12.81 o
  27   2   6          0.83         -3.85         8.49 o
  28   2   6          0.37         -0.81         9.21 o
  29   2   6         19.87         18.93        10.61 o
  30   2   6         23.91         19.92        11.32 o
 -33   3   6          0.00        -11.19        11.19 o
 -32   3   6          0.01        -12.49        12.49 o
 -31   3   6          2.12         -3.50        11.04 o
 -30   3   6          9.42          5.07         5.36 o
 -29   3   6          1.47          0.81         4.24 o
 -28   3   6        110.40         99.53        10.70 o
 -27   3   6         31.35         40.90         8.12 o
 -26   3   6         14.81         10.97         7.28 o
 -25   3   6         51.84         58.45         7.79 o
 -24   3   6        334.34        302.13        16.46 o
 -23   3   6         24.93         28.62        13.39 o
 -22   3   6        356.93        329.86        13.22 o
 -21   3   6        257.79        243.13        15.76 o
 -20   3   6         26.30         20.93         3.70 o
 -19   3   6         13.40          9.76         2.75 o
 -18   3   6         51.17         52.83         4.76 o
 -17   3   6        172.34        160.68         8.41 o
 -16   3   6        501.59        558.19        17.89 o
 -15   3   6        390.93        392.67        14.29 o
 -14   3   6         68.22        100.05         5.45 o
 -13   3   6         30.89         49.57         4.37 o
 -12   3   6         15.38         15.88         3.41 o
 -11   3   6          1.87          1.59         2.81 o
 -10   3   6         12.07         12.74         3.57 o
  -9   3   6       1700.64       1741.52        42.72 o
  -8   3   6          3.14          1.35         1.53 o
  -7   3   6        200.87        206.15         8.07 o
  -6   3   6       2398.83       2558.20        68.22 o
  -5   3   6       2943.30       3152.00       121.89 o
  -4   3   6        900.29        944.72        24.96 o
  -3   3   6        369.17        286.62         9.65 o
  -2   3   6       1394.67       1338.62        32.56 o
  -1   3   6         74.13         62.09         7.68 o
   0   3   6        695.69        691.62        27.02 o
   1   3   6        446.11        454.40        22.14 o
   2   3   6       2659.07       2786.11        60.42 o
   3   3   6        622.90        571.76        17.29 o
   4   3   6        185.86        185.79         9.11 o
   5   3   6       1485.04       1533.13        39.54 o
   6   3   6        152.77        198.64        12.19 o
   7   3   6        110.35         94.92        12.09 o
   8   3   6         76.99         99.89         6.12 o
   9   3   6         25.55         27.96         3.44 o
  10   3   6        127.38        103.79         5.20 o
  11   3   6        455.42        436.23        13.07 o
  12   3   6          5.49          3.24         1.88 o
  13   3   6          3.87          8.03         2.70 o
  14   3   6          0.50          1.42         1.67 o
  15   3   6          0.75          4.38         1.90 o
  16   3   6         70.74         73.13         5.83 o
  17   3   6          0.00          1.67         3.66 o
  18   3   6         69.03         74.56         8.71 o
  19   3   6         22.17         19.04        13.39 o
  20   3   6         32.99         37.01         7.09 o
  21   3   6        138.27        145.81        12.90 o
  22   3   6         50.17         69.39         9.50 o
  23   3   6         72.16         68.85         8.09 o
  24   3   6          0.51          4.87         5.61 o
  25   3   6          2.44         10.47         6.14 o
  26   3   6         17.34         29.11         8.51 o
  27   3   6          3.85         19.14         8.23 o
  28   3   6         36.46         40.05        14.23 o
 -31   4   6          0.77        -12.01        12.01 o
 -30   4   6         23.12         20.43         9.24 o
 -29   4   6          0.27         -3.08         7.61 o
 -28   4   6          4.10          3.55        10.88 o
 -27   4   6          6.47         13.46         4.84 o
 -26   4   6          2.79          0.76         3.83 o
 -25   4   6          1.93          9.96         9.07 o
 -24   4   6         58.20         53.15         7.73 o
 -23   4   6          3.72          1.20         3.46 o
 -22   4   6          3.08          9.38         4.23 o
 -21   4   6        126.00        134.01        10.05 o
 -20   4   6         36.23         34.56         5.48 o
 -19   4   6        189.57        164.66        13.80 o
 -18   4   6         90.34        105.03         8.55 o
 -17   4   6       1520.70       1404.28        71.55 o
 -16   4   6          5.66         14.70         4.40 o
 -15   4   6         15.82         11.06         3.46 o
 -14   4   6        164.50        179.53         8.73 o
 -13   4   6        589.75        508.44        16.54 o
 -12   4   6         66.89         63.19         5.29 o
 -11   4   6        871.64        880.73        23.93 o
 -10   4   6         35.80         38.35         2.96 o
  -9   4   6         67.61         66.24         3.81 o
  -8   4   6        258.11        319.81        14.16 o
  -7   4   6       1043.77       1124.03        39.77 o
  -6   4   6       1028.74       1031.25        25.80 o
  -5   4   6        551.54        608.80        27.15 o
  -4   4   6        233.21        249.71        12.30 o
  -3   4   6         64.53         79.54         4.57 o
  -2   4   6        154.03        164.96         8.12 o
  -1   4   6        963.10       1125.06        30.64 o
   0   4   6         29.48         35.10         3.24 o
   2   4   6        258.72        227.90        11.56 o
   3   4   6          1.18         -0.51         3.05 o
   4   4   6          0.24         -1.47         5.57 o
   5   4   6        122.62        107.73         6.25 o
   6   4   6         55.92         50.72         4.74 o
   7   4   6        313.02        329.34        12.37 o
   8   4   6         12.72         17.69         3.45 o
   9   4   6        120.50         91.91         6.18 o
  10   4   6        809.33        804.69        26.62 o
  11   4   6          4.77          9.64         5.85 o
  12   4   6        231.82        216.76        11.67 o
  13   4   6         37.63         38.86         8.91 o
  14   4   6        266.77        254.60        13.29 o
  15   4   6        116.90        128.27         7.77 o
  16   4   6         60.28         56.15         5.36 o
  17   4   6        168.44        144.06        10.79 o
  18   4   6         16.45         19.13         9.16 o
  19   4   6        126.64        118.94        17.43 o
  20   4   6          1.40         -1.43         6.94 o
  21   4   6        140.70        133.33        19.09 o
  22   4   6         18.79         36.78        11.01 o
  23   4   6         75.36         87.38        18.11 o
  24   4   6          1.46         -6.68         9.05 o
  25   4   6          6.46          1.90         9.24 o
  26   4   6          7.54          8.17         6.62 o
  27   4   6          0.22          9.22         9.54 o
 -30   5   6         24.87         -1.99        11.09 o
 -29   5   6         11.15        -11.37        11.37 o
 -28   5   6          3.18          3.28         6.60 o
 -27   5   6          0.84          1.16         6.28 o
 -26   5   6         16.63         23.73        10.40 o
 -25   5   6          0.26         -0.61         5.64 o
 -24   5   6         76.02         80.08        15.06 o
 -23   5   6         28.26         15.27         8.77 o
 -22   5   6         41.32         40.17         7.38 o
 -21   5   6          4.98          1.74         3.43 o
 -20   5   6         32.47         26.93         4.95 o
 -19   5   6         20.13         19.18         4.40 o
 -18   5   6        495.62        462.04        20.02 o
 -17   5   6        297.92        283.16        15.02 o
 -16   5   6        198.84        220.75        12.98 o
 -15   5   6         20.35         37.40         6.77 o
 -14   5   6        750.55        800.23        29.01 o
 -13   5   6         77.56         68.38         4.77 o
 -12   5   6          3.75          3.18         2.47 o
 -11   5   6        140.76        133.62         6.23 o
 -10   5   6          8.68          9.66         2.67 o
  -9   5   6          4.70          8.21         2.33 o
  -8   5   6        108.79        126.51         7.87 o
  -7   5   6        144.36        148.15         8.20 o
  -6   5   6        231.96        231.52        10.40 o
  -5   5   6         60.82         60.00         5.89 o
  -4   5   6       1649.40       1722.72        45.17 o
  -3   5   6          1.72          8.60         3.35 o
  -2   5   6        166.89        127.80         5.84 o
  -1   5   6        385.34        384.19        11.71 o
   0   5   6        110.38         95.57         8.19 o
   1   5   6         33.76         41.67         3.66 o
   2   5   6        503.80        526.30        18.93 o
   3   5   6         76.26         79.73        10.90 o
   4   5   6          2.60          2.11         3.34 o
   5   5   6        368.99        342.18        16.06 o
   6   5   6        324.54        327.81        15.86 o
   7   5   6        366.11        382.00        17.24 o
   8   5   6        394.19        374.57        17.02 o
   9   5   6         61.86         60.46         7.05 o
  10   5   6         19.92         18.34         4.72 o
  11   5   6        336.85        334.37        15.86 o
  12   5   6          3.80         -0.81         8.81 o
  13   5   6        140.50        151.82        10.45 o
  14   5   6         24.83         21.31         7.28 o
  15   5   6          6.18          2.37         3.33 o
  16   5   6          6.03          1.19         3.61 o
  17   5   6         13.02         16.17         7.75 o
  18   5   6         68.57         68.59        14.13 o
  19   5   6          0.02          0.91         6.33 o
  20   5   6         24.13         34.21        11.32 o
  21   5   6          0.78          6.99         4.99 o
  22   5   6          1.62          4.19        10.15 o
  23   5   6          5.97         12.45         6.06 o
  24   5   6         34.48         39.46         9.10 o
  25   5   6          5.28         -2.25         7.47 o
 -28   6   6          0.05          3.61         8.03 o
 -27   6   6          2.39         -3.35         7.41 o
 -26   6   6          0.13         11.53         6.61 o
 -25   6   6         14.34         22.56         9.34 o
 -24   6   6          8.87         -2.89         6.75 o
 -23   6   6          0.20          5.69         7.77 o
 -22   6   6         20.33         21.72         5.77 o
 -21   6   6          5.63          4.15         5.14 o
 -20   6   6         78.83         67.02         8.16 o
 -19   6   6          4.78          7.87         3.73 o
 -18   6   6        100.58        105.50        16.91 o
 -17   6   6        142.64        111.94        12.49 o
 -16   6   6        313.46        285.73        16.09 o
 -15   6   6          2.97          3.15         3.66 o
 -14   6   6        220.02        195.14        12.52 o
 -13   6   6          0.00          4.08         2.71 o
 -12   6   6          8.55          8.83         3.09 o
 -11   6   6        920.82        871.40        26.32 o
 -10   6   6          0.46          7.02         3.21 o
  -9   6   6        561.84        538.88        18.60 o
  -8   6   6        820.88        827.32        25.12 o
  -7   6   6        211.44        218.32        10.78 o
  -6   6   6        374.39        382.55        14.81 o
  -5   6   6       1685.79       1691.40        43.78 o
  -4   6   6       2464.11       2426.35        57.61 o
  -3   6   6        370.39        418.24        14.00 o
  -2   6   6        106.96        104.56         5.79 o
  -1   6   6          1.20          1.77         2.25 o
   0   6   6         30.47         25.36         3.76 o
   1   6   6          7.79          3.90         2.10 o
   2   6   6         20.98         17.98         3.53 o
   3   6   6          0.12          1.41         2.66 o
   4   6   6         39.42         36.58         5.23 o
   5   6   6          2.77          4.27         3.39 o
   6   6   6          8.35          9.35         3.99 o
   7   6   6        161.47        155.99        26.71 o
   8   6   6        218.86        229.14        13.43 o
   9   6   6        178.79        186.05        13.00 o
  10   6   6        635.40        610.09        28.77 o
  11   6   6        447.81        442.45        24.66 o
  12   6   6          0.65         -1.82         7.51 o
  13   6   6        105.55        101.51         7.87 o
  14   6   6         19.23         23.00         5.28 o
  15   6   6         42.67         43.13         5.64 o
  16   6   6         29.39         21.57         7.92 o
  17   6   6          0.07         -4.07        19.42 o
  18   6   6          3.42         -0.34         8.19 o
  19   6   6          6.30          6.71         7.03 o
  20   6   6         13.71         17.89         6.35 o
  21   6   6          0.14          5.67         5.34 o
  22   6   6         16.50         13.87         6.15 o
  23   6   6          8.77         14.15         6.62 o
  24   6   6         30.95         34.59        12.04 o
 -26   7   6         12.37         34.87        14.43 o
 -25   7   6         72.25         92.09        19.48 o
 -24   7   6        233.94        250.91        29.63 o
 -23   7   6          0.00         10.97         7.38 o
 -22   7   6         11.62         18.06         8.50 o
 -21   7   6          1.50         -8.33        17.07 o
 -20   7   6          2.03         -0.07         5.93 o
 -19   7   6         46.09         32.92         6.67 o
 -18   7   6          3.58         -1.25        19.40 o
 -17   7   6         50.59         37.80         6.33 o
 -16   7   6         40.07         41.09         6.58 o
 -15   7   6         77.16         75.62         8.44 o
 -14   7   6         81.19         82.60        10.22 o
 -13   7   6          2.45          1.45         3.42 o
 -12   7   6         34.80         30.52         5.65 o
 -11   7   6         27.77         25.39         3.80 o
 -10   7   6         72.60         61.71         6.00 o
  -9   7   6          3.55          3.44         4.18 o
  -8   7   6          9.49         11.40         3.59 o
  -7   7   6        105.38         98.79         8.40 o
  -6   7   6         60.85         60.82         5.73 o
  -5   7   6         32.87         26.15         3.12 o
  -4   7   6        332.36        279.49        11.01 o
  -3   7   6        221.42        211.02         9.24 o
  -2   7   6        152.26        134.87         7.08 o
  -1   7   6          0.43         -1.27         4.57 o
   0   7   6        293.95        328.81        13.75 o
   1   7   6         31.17         26.90         7.06 o
   2   7   6          6.32         -0.02         5.18 o
   3   7   6          0.66         -1.27         5.59 o
   4   7   6         45.57         46.36         5.51 o
   5   7   6         46.78         46.87         5.60 o
   6   7   6         43.29         43.17         5.34 o
   7   7   6         81.61         72.04         6.74 o
   8   7   6         55.28         51.98        10.03 o
   9   7   6        159.32        155.28        10.31 o
  10   7   6         88.82         82.71         7.77 o
  11   7   6         73.66         79.07         7.58 o
  12   7   6        123.11        130.44         9.68 o
  13   7   6          1.49          2.73         3.81 o
  14   7   6        322.79        345.48        17.26 o
  15   7   6         26.45         24.52         5.10 o
  16   7   6          7.17          6.70         4.82 o
  17   7   6         29.05         42.97        15.65 o
  18   7   6         81.16         81.42        11.52 o
  19   7   6          1.46          8.24         7.17 o
  20   7   6         58.24         65.56        11.31 o
  21   7   6          8.47         26.06        11.96 o
  22   7   6         15.86         30.07         9.15 o
  23   7   6          3.04          3.90         8.02 o
 -24   8   6         28.11         38.88        14.19 o
 -23   8   6         83.33         99.29        20.23 o
 -22   8   6          0.51         21.90        11.87 o
 -21   8   6        107.76        112.84        13.85 o
 -20   8   6          9.87         14.89        10.18 o
 -19   8   6         71.24         75.68        10.69 o
 -18   8   6         47.20         44.15         8.23 o
 -17   8   6          0.91          6.64         4.74 o
 -16   8   6          8.21         12.02         4.72 o
 -15   8   6        145.85        151.29        13.56 o
 -14   8   6         18.55          9.99        10.59 o
 -13   8   6         37.61         31.24         6.42 o
 -12   8   6          0.19         -3.59         5.74 o
 -11   8   6         14.13         11.11         4.11 o
 -10   8   6         37.10         24.15         5.63 o
  -9   8   6        234.23        234.23        12.70 o
  -8   8   6          1.88          8.67         4.16 o
  -7   8   6         62.01         54.29         6.40 o
  -6   8   6         98.94         93.22         7.88 o
  -5   8   6        230.27        262.19        16.97 o
  -4   8   6         16.61         46.83        10.80 o
  -3   8   6          1.55         16.25         6.58 o
  -2   8   6        182.22        179.31        14.57 o
  -1   8   6         40.52         44.94         8.67 o
   0   8   6        741.45        740.45        29.02 o
   1   8   6         11.72         15.47         4.93 o
   2   8   6        166.74        155.18        10.49 o
   3   8   6         35.79         43.36         6.85 o
   4   8   6         17.14         20.87         4.68 o
   5   8   6         34.24         36.90         6.30 o
   6   8   6         25.29         30.38         4.91 o
   7   8   6          8.21          7.77         3.63 o
   8   8   6          1.51          1.10         4.05 o
   9   8   6          2.45          4.56         6.47 o
  10   8   6         12.96         12.40         4.28 o
  11   8   6          0.02          1.43         6.56 o
  12   8   6          3.98          3.13         4.45 o
  13   8   6        108.08        135.00        11.49 o
  14   8   6         81.68        118.13        16.27 o
  15   8   6          5.43         10.32         4.81 o
  16   8   6          2.69          4.93         6.11 o
  17   8   6         91.81         99.36        20.26 o
  18   8   6         39.67         66.92        17.72 o
  19   8   6          0.37          3.07         6.73 o
 -21   9   6         61.24         49.04        14.84 o
 -20   9   6          0.74         -1.11         7.50 o
 -19   9   6         22.66         27.63        17.75 o
 -18   9   6          2.27          6.85         4.76 o
 -17   9   6         65.91         87.46        12.57 o
 -16   9   6         65.16         73.78        11.07 o
 -15   9   6         20.94         25.87         8.49 o
 -14   9   6          2.37          0.66         4.67 o
 -13   9   6         18.97         20.91         6.07 o
 -12   9   6          1.26         -2.24        10.41 o
 -11   9   6         33.16         49.33        13.13 o
 -10   9   6         67.80         79.20        16.30 o
  -9   9   6          9.13         11.19        10.26 o
  -8   9   6          1.16          4.79         9.64 o
  -7   9   6         62.15         53.94         9.26 o
  -6   9   6         24.84         25.92         7.18 o
  -5   9   6          0.02          4.68         4.78 o
  -4   9   6         18.03         21.46        12.52 o
  -3   9   6          0.08          3.32        12.47 o
  -2   9   6        269.43        277.30        20.02 o
  -1   9   6         37.98         54.51         9.86 o
   0   9   6        171.19        201.26        23.04 o
   1   9   6         69.18         79.58        11.20 o
   2   9   6          2.05         11.39         6.09 o
   3   9   6          3.02          8.52         5.57 o
   4   9   6         13.86         30.57         7.72 o
   5   9   6          5.80         11.90         5.85 o
   6   9   6          0.01          2.31         4.89 o
   7   9   6         21.47         26.82         7.52 o
   8   9   6          1.97         -8.66         8.66 o
   9   9   6          0.06         -2.10         8.79 o
  10   9   6          0.21          5.22         6.30 o
  11   9   6         91.83         96.75        13.94 o
  12   9   6         22.97         56.24        11.40 o
  13   9   6        249.86        287.86        24.50 o
  14   9   6         38.13         42.83        10.72 o
 -14  10   6          0.00          7.52         9.60 o
 -13  10   6         11.83         -0.35         8.10 o
 -12  10   6          0.03          2.30         7.07 o
 -11  10   6         13.74          7.83         7.85 o
 -10  10   6          8.56         -0.39         7.20 o
  -9  10   6          6.07         -1.42         8.03 o
  -8  10   6         91.15         93.93        19.54 o
  -7  10   6         22.61         29.73        11.62 o
  -6  10   6         78.51         87.73        19.04 o
  -5  10   6        109.87         90.22        19.54 o
  -4  10   6         14.25         17.91        11.41 o
  -3  10   6          0.26          1.57         5.31 o
  -2  10   6         30.42         41.74        10.16 o
  -1  10   6         18.22         20.03         7.68 o
   0  10   6         21.50         32.84         8.75 o
   1  10   6          7.48         10.22        14.44 o
   2  10   6          0.31         -8.46         8.94 o
   3  10   6          0.03        -10.29        10.29 o
   4  10   6         38.89         41.83         9.52 o
   5  10   6         12.24         13.14         5.83 o
   6  10   6         17.15         18.83         9.36 o
   7  10   6          2.91          0.80         7.46 o
   8  10   6         14.84         26.79        13.04 o
   9  10   6          0.01         -1.76         8.02 o
  10  10   6          0.01         10.74         9.95 o
  11  10   6         49.25         58.56        18.06 o
 -35   1   7          0.10        -11.47        11.47 o
 -34   1   7         35.37         31.53        11.99 o
 -33   1   7        111.91        114.88        13.75 o
 -32   1   7          1.13         10.84         5.58 o
 -31   1   7         39.23         46.64         8.84 o
 -30   1   7         38.04         42.31        18.22 o
 -29   1   7         11.49         10.15        21.07 o
 -28   1   7          3.71          9.16         5.97 o
 -27   1   7         14.40         20.80         5.42 o
 -26   1   7          0.02         -2.47        17.78 o
 -25   1   7         59.38         53.75         7.18 o
 -24   1   7         80.28         90.51         8.45 o
 -23   1   7         17.45          3.33        13.69 o
 -22   1   7          5.17          6.81         3.84 o
 -21   1   7        105.05        103.20         9.16 o
 -20   1   7         10.15         23.12        17.34 o
 -19   1   7        113.81        131.32        14.66 o
 -18   1   7        217.38        219.88        34.48 o
 -17   1   7       1489.39       1520.16        62.26 o
 -16   1   7         58.29         45.58         7.02 o
 -15   1   7        337.40        389.55        13.54 o
 -14   1   7         73.66         94.32         7.04 o
 -13   1   7          0.19         -0.92         4.62 o
 -12   1   7       1555.09       1611.27        61.92 o
 -11   1   7          0.10          1.98         4.00 o
 -10   1   7          5.77         11.65         7.00 o
  -9   1   7       4861.72       5475.88       167.26 o
  -8   1   7        612.51        598.09        21.58 o
  -7   1   7        680.67        800.27        51.75 o
  -6   1   7         34.75         40.29         3.88 o
  -5   1   7       1815.60       2216.17        52.38 o
  -4   1   7        547.02        613.04        17.69 o
  -3   1   7         76.57         85.00         4.58 o
  -2   1   7       1467.08       1555.72        38.23 o
  -1   1   7         27.09         42.93         4.48 o
   0   1   7         11.18          5.26         5.09 o
   1   1   7        570.50        694.97        36.91 o
   2   1   7        879.75        918.50        45.19 o
   3   1   7       5956.80       6159.18       147.70 o
   4   1   7        192.09        249.71        20.88 o
   5   1   7       1129.90       1296.36        36.72 o
   6   1   7        797.55        826.42        27.13 o
   7   1   7        443.12        399.25        17.16 o
   8   1   7        280.26        286.52        14.05 o
   9   1   7          9.76         12.30        10.95 o
  10   1   7          0.04         -4.15         7.26 o
  11   1   7          0.89          1.25         3.07 o
  12   1   7         90.77         98.94         8.36 o
  13   1   7         55.96         49.45         6.03 o
  14   1   7        249.55        227.85        16.73 o
  15   1   7         48.77         42.52         4.69 o
  16   1   7          1.58         -5.21         6.29 o
  17   1   7        112.55         97.14         6.94 o
  18   1   7          3.07          1.05         2.74 o
  19   1   7         26.01         22.89         6.39 o
  20   1   7        178.27        156.27        13.47 o
  21   1   7          0.06          2.55         6.33 o
  22   1   7        121.41        129.66         9.99 o
  23   1   7         13.56          4.64         4.07 o
  24   1   7         55.76         56.00         7.56 o
  25   1   7         18.77         26.17         6.04 o
  26   1   7          0.85          3.17         4.69 o
  27   1   7          0.45          1.69         4.59 o
  28   1   7         24.56         35.45        12.78 o
 -35   2   7         51.98         35.41        11.70 o
 -34   2   7         26.31         37.05        11.34 o
 -33   2   7          1.89         -7.59        22.47 o
 -32   2   7          5.82         -4.60         6.63 o
 -31   2   7          7.62          3.39         3.98 o
 -30   2   7          5.17          1.79         4.57 o
 -29   2   7          9.78          3.33         4.38 o
 -28   2   7          0.12         -0.95         7.38 o
 -27   2   7          0.06         -8.49         8.49 o
 -26   2   7          0.12         -9.44        15.16 o
 -25   2   7         17.17         16.84         5.09 o
 -24   2   7         31.74         26.28         5.36 o
 -23   2   7        138.21        114.55         9.63 o
 -22   2   7        657.13        548.93        30.62 o
 -21   2   7       1188.30       1123.16        31.02 o
 -20   2   7       1007.71       1028.99        28.60 o
 -19   2   7       1433.95       1317.64        39.15 o
 -18   2   7         18.06         14.06         8.74 o
 -17   2   7        485.56        464.90        19.02 o
 -16   2   7         80.11         78.52        11.02 o
 -15   2   7          9.24          2.27         2.47 o
 -14   2   7          1.17         -2.83        14.07 o
 -13   2   7         49.16         53.63         6.29 o
 -12   2   7         82.40         91.05         7.87 o
 -11   2   7       1488.26       1602.25        43.16 o
  -9   2   7         21.39         19.06         4.70 o
  -8   2   7        353.05        316.74        18.86 o
  -7   2   7         46.72         35.15         4.51 o
  -6   2   7        684.95        754.07        21.24 o
  -5   2   7       2407.24       2695.25        68.68 o
  -4   2   7        136.70        172.86        10.76 o
  -3   2   7        493.07        460.99        13.06 o
  -2   2   7       1890.18       1958.76        52.19 o
  -1   2   7        895.51        970.39        25.52 o
   0   2   7       1763.15       1945.91        45.55 o
   1   2   7        977.54       1125.36        30.56 o
   2   2   7        669.49        523.12        15.24 o
   3   2   7         86.77        103.84         9.27 o
   4   2   7        305.53        333.46        13.90 o
   5   2   7       3948.72       4037.05       108.95 o
   6   2   7         85.54         82.68        12.83 o
   7   2   7       1737.42       1724.11        49.34 o
   8   2   7        297.84        351.36        24.63 o
   9   2   7        111.27        131.97        11.60 o
  10   2   7        761.21        786.68        22.22 o
  11   2   7         96.66         95.32         5.66 o
  12   2   7          6.47          9.91         3.99 o
  13   2   7         99.94        100.06         6.30 o
  14   2   7         19.32         15.77         2.17 o
  15   2   7         44.69         44.09         3.52 o
  16   2   7         20.25         19.10         2.52 o
  17   2   7         35.26         27.06         3.68 o
  18   2   7         10.12          6.54         2.71 o
  19   2   7          0.68          4.39         5.96 o
  20   2   7        225.44        224.23        22.36 o
  21   2   7         22.34         30.67         7.45 o
  22   2   7         29.91         43.71         6.85 o
  23   2   7         35.03         46.94        10.84 o
  24   2   7          4.11          4.13         3.96 o
  25   2   7         31.39         26.94         5.95 o
  26   2   7         59.27         70.92         9.28 o
  27   2   7          5.46          7.69         6.75 o
  28   2   7         32.08         22.91        14.74 o
  29   2   7          0.92          3.84         7.08 o
 -33   3   7         31.44         26.39         9.65 o
 -32   3   7          0.26         -1.42         7.28 o
 -31   3   7         15.49          9.34         4.25 o
 -30   3   7         56.52         69.50         9.98 o
 -29   3   7          0.00         -0.08         9.18 o
 -28   3   7          1.45         -0.82        10.00 o
 -27   3   7         50.51         49.15         7.45 o
 -26   3   7         15.11         12.86        10.33 o
 -25   3   7          4.65         -3.20         5.92 o
 -24   3   7          0.07         -2.88        15.26 o
 -23   3   7         49.60         33.92         9.35 o
 -22   3   7          0.45         -6.50         6.50 o
 -21   3   7        180.18        145.17         8.08 o
 -20   3   7        124.84         91.81         6.57 o
 -19   3   7       1000.58        881.32        25.99 o
 -18   3   7         66.00         65.53         5.61 o
 -17   3   7          9.88         11.08         6.16 o
 -16   3   7          3.45          2.82         1.95 o
 -15   3   7        694.60        671.93        19.57 o
 -14   3   7         10.33         14.31         5.01 o
 -13   3   7        514.52        552.68        18.65 o
 -12   3   7        516.94        482.17        25.01 o
 -11   3   7        605.37        615.29        27.76 o
 -10   3   7        870.81        856.18        25.34 o
  -9   3   7        632.17        669.09        20.88 o
  -8   3   7        672.29        839.22        27.32 o
  -7   3   7        144.61        119.50         5.81 o
  -6   3   7       1324.78       1467.47        36.02 o
  -4   3   7        946.64        970.46        25.65 o
  -3   3   7       1277.33       1145.47        27.87 o
  -2   3   7       1404.21       1421.39        34.28 o
  -1   3   7          0.02          0.14         1.77 o
   0   3   7       1462.43       1575.02        46.67 o
   1   3   7        256.08        322.41        16.44 o
   2   3   7       1451.05       1503.44        36.44 o
   3   3   7         74.79         68.65        11.39 o
   4   3   7        564.77        647.74        19.19 o
   5   3   7       1391.19       1392.06        63.87 o
   6   3   7        359.63        377.58        15.56 o
   7   3   7        167.01        199.57        10.90 o
   8   3   7         90.98        101.84         7.77 o
   9   3   7         30.89         29.73         4.11 o
  10   3   7         35.82         29.51         3.08 o
  11   3   7        248.94        237.11         8.56 o
  12   3   7        380.40        344.91        12.50 o
  13   3   7        139.93        146.30         6.43 o
  14   3   7        114.80        113.48         5.67 o
  15   3   7          0.38         -3.28         4.77 o
  16   3   7          4.57          2.00         3.95 o
  17   3   7         79.40         70.77         7.88 o
  18   3   7        140.10        129.49        11.01 o
  19   3   7          4.26          5.49         4.45 o
  20   3   7         25.88         39.71         7.44 o
  21   3   7         70.96         84.90        10.55 o
  22   3   7         23.89         35.90         7.70 o
  23   3   7        206.94        240.67        16.15 o
  24   3   7         28.27         42.49         7.71 o
  25   3   7        100.37        139.96        12.68 o
  26   3   7         44.75         56.48        11.15 o
  27   3   7         21.37         29.51        12.72 o
  28   3   7         11.09          5.73         8.83 o
 -31   4   7          0.11        -12.55        12.55 o
 -30   4   7         12.05          1.51         7.30 o
 -29   4   7        103.80        119.59        12.67 o
 -28   4   7         13.14         25.46         6.43 o
 -27   4   7         50.71         64.98         8.74 o
 -26   4   7          0.16         -5.49        24.10 o
 -25   4   7          6.24          5.41         4.52 o
 -24   4   7        136.75        151.01        11.74 o
 -23   4   7         59.27         47.53        11.05 o
 -22   4   7        144.65        145.78        10.55 o
 -21   4   7        126.09        129.66         9.96 o
 -20   4   7        132.82        128.82         9.60 o
 -19   4   7          7.24          1.46         5.35 o
 -18   4   7        128.28        112.05         8.64 o
 -17   4   7         59.76         53.51         5.65 o
 -16   4   7         19.52          7.90         3.29 o
 -15   4   7        172.09        152.05         7.68 o
 -14   4   7         14.59         20.61         3.96 o
 -13   4   7       2076.14       1939.07        49.47 o
 -12   4   7          0.52          5.52         2.54 o
 -11   4   7        200.04        225.13         8.65 o
 -10   4   7        273.57        276.27         9.53 o
  -9   4   7        129.76        161.74         6.75 o
  -8   4   7       1614.01       1708.73        58.44 o
  -7   4   7         28.71         33.61         3.05 o
  -6   4   7          0.17          1.76         1.20 o
  -5   4   7         75.83         85.93         4.79 o
  -4   4   7        354.24        394.32        16.98 o
  -3   4   7        721.21        640.56        20.95 o
  -2   4   7        820.76        926.13        28.79 o
  -1   4   7        161.57        155.44         7.69 o
   0   4   7         58.53         86.16         5.27 o
   1   4   7         52.41         51.55         4.90 o
   2   4   7         52.25         40.85         4.74 o
   3   4   7       1022.09       1069.98        27.13 o
   4   4   7          1.05          1.58         1.83 o
   5   4   7          6.46          2.21         2.42 o
   6   4   7        186.43        173.38         9.22 o
   7   4   7        126.75        135.38         7.56 o
   8   4   7         95.40        108.31         6.71 o
   9   4   7         15.57         29.02         6.02 o
  10   4   7        140.00        126.02         8.92 o
  11   4   7        574.64        576.78        28.52 o
  12   4   7         78.83         75.85         7.39 o
  13   4   7        111.92        106.53         7.00 o
  14   4   7         51.58         49.25         4.73 o
  15   4   7          7.37         10.16         2.87 o
  16   4   7        410.91        369.80        14.92 o
  17   4   7         10.74          9.14         4.83 o
  18   4   7          0.00          4.06         5.87 o
  19   4   7          6.23         14.15         5.47 o
  20   4   7          2.40         -2.19         6.96 o
  21   4   7         20.08         34.59        11.10 o
  22   4   7          0.88          7.93         9.60 o
  23   4   7         10.93         29.50        11.36 o
  24   4   7          3.59         12.96         6.95 o
  25   4   7          4.45          9.25        11.49 o
  26   4   7          0.02         -0.47         8.28 o
 -30   5   7          0.20        -15.88        15.88 o
 -29   5   7          0.37        -13.96        13.96 o
 -28   5   7        100.78         84.01        16.09 o
 -27   5   7         25.97         23.52        10.06 o
 -26   5   7         15.80         21.81        10.30 o
 -25   5   7        275.79        275.85        27.91 o
 -24   5   7         90.75        103.94        17.21 o
 -23   5   7         66.18         74.86        13.86 o
 -22   5   7         44.69         45.73         6.68 o
 -21   5   7          6.35          5.34         5.20 o
 -20   5   7         12.45          1.83         3.07 o
 -19   5   7          6.36          5.22         3.39 o
 -18   5   7        144.65        130.76        10.00 o
 -17   5   7         37.65         29.22         5.02 o
 -16   5   7        484.39        415.02        26.04 o
 -15   5   7        150.59        145.99         9.75 o
 -14   5   7        850.78        804.05        21.69 o
 -13   5   7         10.75         13.24         4.05 o
 -12   5   7         70.74         60.53         4.38 o
 -11   5   7         22.92         42.19         9.38 o
 -10   5   7       1986.84       1959.21        72.18 o
  -9   5   7         13.16         14.54         2.83 o
  -8   5   7         92.44        105.92         8.91 o
  -7   5   7        395.67        411.85        22.69 o
  -6   5   7         37.36         55.22        12.04 o
  -5   5   7       1837.72       1830.30        47.47 o
  -4   5   7        808.25        813.38        25.80 o
  -3   5   7       1103.90       1022.71        32.50 o
  -2   5   7        104.56        112.90         9.81 o
  -1   5   7        536.51        561.46        18.51 o
   0   5   7        613.34        626.19        46.06 o
   1   5   7         54.25         58.98        10.74 o
   2   5   7          8.95          1.16         4.27 o
   3   5   7          6.25          2.75         4.94 o
   4   5   7         17.24         16.73         3.28 o
   5   5   7        580.90        573.22        29.12 o
   6   5   7          7.68         19.77        10.26 o
   7   5   7        489.78        491.40        20.48 o
   8   5   7       1057.50       1065.50        33.73 o
   9   5   7          5.98         12.78         4.82 o
  10   5   7         21.82         27.86         5.45 o
  11   5   7          0.07          1.91         3.20 o
  12   5   7         29.73         21.36         4.11 o
  13   5   7        100.93         92.13         8.26 o
  14   5   7         86.29         83.59         8.04 o
  15   5   7          1.75         -1.78         4.57 o
  16   5   7         14.03         11.71         5.38 o
  17   5   7          8.80         10.79         6.58 o
  18   5   7          0.26         -2.96         5.98 o
  19   5   7         45.37         41.74        12.30 o
  20   5   7          4.84          6.11         7.89 o
  21   5   7         19.59         15.16         8.93 o
  22   5   7         19.15         21.69         6.92 o
  23   5   7         24.17         33.73         8.17 o
  24   5   7          9.95         15.39         8.62 o
 -28   6   7          5.17        -10.34        10.34 o
 -27   6   7         21.29         42.80        13.44 o
 -26   6   7          3.84          6.44         7.01 o
 -25   6   7          3.82          8.51         8.53 o
 -24   6   7          0.68          6.79         7.10 o
 -23   6   7         26.43         26.33         9.80 o
 -22   6   7         37.09         43.13         7.09 o
 -21   6   7         32.04         33.15         8.36 o
 -20   6   7         24.64         19.43         5.50 o
 -19   6   7          6.56          5.08         6.55 o
 -18   6   7         55.45         59.81         7.37 o
 -17   6   7         18.52         23.52         5.37 o
 -16   6   7        486.29        443.05        20.58 o
 -15   6   7         40.67         50.05         6.70 o
 -14   6   7         16.83         13.74         3.22 o
 -13   6   7        108.77        124.64         8.10 o
 -12   6   7        144.74        124.53         7.90 o
 -11   6   7        127.32        111.03         7.56 o
 -10   6   7        533.63        554.44        19.18 o
  -9   6   7       1007.76        981.08        31.32 o
  -8   6   7          0.01         13.30         3.97 o
  -7   6   7        311.53        294.61        12.64 o
  -6   6   7         52.69         35.08         4.43 o
  -5   6   7          0.61         15.84         4.54 o
  -4   6   7       1135.94       1117.37        32.06 o
  -3   6   7         46.53         66.44         5.29 o
  -2   6   7          8.86          9.43         5.12 o
  -1   6   7       1035.08       1043.67        27.70 o
   0   6   7        185.34        179.54         8.22 o
   1   6   7         15.94         17.23         4.32 o
   2   6   7          0.02          0.52         3.67 o
   3   6   7         50.48         47.96         4.32 o
   4   6   7         94.44         84.55         7.95 o
   5   6   7        535.96        566.26        22.62 o
   6   6   7        290.05        292.64        15.25 o
   7   6   7         13.46         12.63         4.32 o
   8   6   7         59.64         49.65         6.82 o
   9   6   7         80.33         80.90         8.46 o
  10   6   7          4.31         11.74         6.81 o
  11   6   7         57.76         47.88         6.74 o
  12   6   7         29.76         30.46         9.51 o
  13   6   7         20.81         19.05         6.68 o
  14   6   7         17.82         15.10         4.50 o
  15   6   7         69.39         76.05         8.73 o
  16   6   7         67.44         74.41        14.51 o
  17   6   7          5.47         -0.73         6.00 o
  18   6   7          0.05         -7.29        12.91 o
  19   6   7         64.59         59.36         9.59 o
  20   6   7          0.57          3.40         9.63 o
  21   6   7          2.03          5.45        10.28 o
  22   6   7         38.73         48.36        10.44 o
  23   6   7         27.61         48.42        16.50 o
 -26   7   7          0.30         10.52         9.78 o
 -25   7   7         11.06         24.81        12.15 o
 -24   7   7        109.48        106.83        19.55 o
 -23   7   7         44.46         56.32        14.60 o
 -22   7   7         13.27         17.84         5.67 o
 -21   7   7         33.51         23.77         6.11 o
 -20   7   7         33.57         35.91         6.78 o
 -19   7   7         51.67         56.44         8.44 o
 -18   7   7        201.02        165.81        13.39 o
 -17   7   7         12.00         12.07         4.79 o
 -16   7   7        117.78        100.68         9.99 o
 -15   7   7          1.14          1.63         4.20 o
 -14   7   7         23.30         31.93         6.28 o
 -13   7   7          1.82         -1.50         4.13 o
 -12   7   7          0.11          1.10         2.73 o
 -11   7   7        223.08        221.79        11.78 o
 -10   7   7         58.40         57.47         6.09 o
  -9   7   7        419.66        404.68        16.47 o
  -8   7   7        775.69        758.15        31.21 o
  -7   7   7         11.79         12.76         3.84 o
  -6   7   7         65.76         82.53         5.59 o
  -5   7   7        141.96        137.45         7.25 o
  -4   7   7         44.48         48.74         5.30 o
  -3   7   7        500.84        497.90        18.41 o
  -2   7   7          4.71          3.08         2.83 o
  -1   7   7         88.47         81.69         6.55 o
   0   7   7         58.14         59.80         5.60 o
   1   7   7          2.05          3.76         3.30 o
   2   7   7          4.03          2.36         3.26 o
   3   7   7          1.20          0.83         6.80 o
   4   7   7        143.65        123.40         8.74 o
   5   7   7          5.08          3.08         4.88 o
   6   7   7          4.91          2.69         3.47 o
   7   7   7          8.41          9.79         4.21 o
   8   7   7         11.49          6.71         3.60 o
   9   7   7          6.33          2.93         5.42 o
  10   7   7         12.87         11.82         6.66 o
  11   7   7        111.86        113.38         9.21 o
  12   7   7         28.54         19.05         5.41 o
  13   7   7          0.37         -0.51         6.40 o
  14   7   7         50.25         62.34         7.20 o
  15   7   7          4.96          5.34         3.60 o
  16   7   7          7.26          3.48        13.00 o
  17   7   7          0.05         -2.12        10.91 o
  18   7   7          2.70          4.99         5.74 o
  19   7   7          1.30         10.36         6.29 o
  20   7   7         29.05         46.50        10.47 o
  21   7   7         95.00        116.07        15.98 o
  22   7   7          3.41          1.83         7.42 o
 -24   8   7         10.63         12.45         9.74 o
 -23   8   7         61.42         87.62        18.84 o
 -22   8   7          9.41         11.65         8.91 o
 -21   8   7          1.03          7.45        12.04 o
 -20   8   7          2.83          4.91         5.37 o
 -19   8   7         54.39         51.49         9.08 o
 -18   8   7          5.35          4.23        12.64 o
 -17   8   7          1.12         -0.63         8.34 o
 -16   8   7          5.71         12.66         5.33 o
 -15   8   7         14.33          9.55        10.87 o
 -14   8   7         29.16         26.36         6.16 o
 -13   8   7          0.74         -3.09         5.43 o
 -12   8   7          3.33          7.95         4.05 o
 -11   8   7        101.90         89.94         7.91 o
 -10   8   7         66.35         76.10         7.48 o
  -9   8   7        496.54        480.49        19.93 o
  -8   8   7         91.97        103.78         8.31 o
  -7   8   7        643.63        630.91        28.41 o
  -6   8   7          2.42         10.11         6.45 o
  -5   8   7        576.41        567.70        26.78 o
  -4   8   7         73.99         84.18        10.55 o
  -3   8   7        119.43        110.40        11.44 o
  -2   8   7        245.98        277.69        18.14 o
  -1   8   7         98.40         99.82         8.72 o
   0   8   7         44.18         35.66        14.68 o
   1   8   7          5.84          3.46         5.96 o
   2   8   7         34.38         34.53         8.25 o
   3   8   7          3.09          6.58         3.88 o
   4   8   7        160.54        157.67        10.97 o
   5   8   7         12.24         19.87         6.19 o
   6   8   7          2.20          5.13         3.38 o
   7   8   7         93.72         92.53         8.66 o
   8   8   7         34.84         37.82         6.91 o
   9   8   7        394.88        369.04        18.75 o
  10   8   7        140.41        134.23        15.07 o
  11   8   7         94.69        106.01         9.94 o
  12   8   7        241.11        257.84        22.99 o
  13   8   7         71.18         72.64         9.07 o
  14   8   7          0.97          3.45         6.22 o
  15   8   7         16.61         16.61        11.58 o
  16   8   7          1.83         11.66         6.25 o
  17   8   7         28.51         43.36        15.70 o
  18   8   7          3.40         10.62        11.01 o
 -21   9   7          2.68          1.08         7.20 o
 -20   9   7          6.68          7.89         7.46 o
 -19   9   7          1.23          9.31        13.50 o
 -18   9   7          4.39          6.14         5.57 o
 -17   9   7         22.45         37.02         9.09 o
 -16   9   7        104.36        119.65        14.08 o
 -15   9   7         77.61         81.62        12.00 o
 -14   9   7          8.73         19.17         8.03 o
 -13   9   7          0.04          6.39         8.10 o
 -12   9   7        187.28        236.65        27.74 o
 -11   9   7         23.53         47.72        15.04 o
 -10   9   7        345.99        345.36        32.06 o
  -9   9   7          0.01         14.48         9.19 o
  -8   9   7         10.49         15.48         6.66 o
  -7   9   7         41.14         48.83        12.74 o
  -6   9   7          4.61          0.44         7.92 o
  -5   9   7         50.74         58.44         9.61 o
  -4   9   7        152.21        187.54        19.14 o
  -3   9   7         53.55         72.05        10.37 o
  -2   9   7         14.88         23.84         7.51 o
  -1   9   7         60.66         69.70        14.52 o
   0   9   7         33.51         53.34         9.93 o
   1   9   7         99.23         89.85        17.44 o
   2   9   7         52.80         44.98         9.03 o
   3   9   7         59.95         57.12        10.13 o
   4   9   7         11.61         22.40         7.71 o
   5   9   7         52.29         46.51         9.04 o
   6   9   7          7.83         12.10        10.18 o
   7   9   7         46.99         58.34        10.51 o
   8   9   7          1.98          1.69        16.31 o
   9   9   7         32.67         44.87        20.73 o
  10   9   7         25.47         28.82         8.09 o
  11   9   7         66.66         75.28        12.80 o
  12   9   7          0.47         10.80         7.49 o
  13   9   7         80.49        108.01        20.68 o
 -12  10   7        118.43        112.13        22.46 o
 -11  10   7          6.59         14.11        10.75 o
 -10  10   7         28.76         32.14        13.26 o
  -9  10   7         32.90         51.17        15.80 o
  -8  10   7         59.88         62.67        17.64 o
  -7  10   7         62.10         55.78        15.76 o
  -6  10   7          0.65         -5.34         8.38 o
  -5  10   7          0.93         -2.75        16.19 o
  -4  10   7          8.31         12.34         6.78 o
  -3  10   7          6.45          2.04        12.13 o
  -2  10   7         14.70         14.69        15.14 o
  -1  10   7          2.44          9.68        14.50 o
   0  10   7          2.33         -4.77         9.20 o
   1  10   7          2.00         -7.89        23.00 o
   2  10   7         12.41         10.34         6.09 o
   3  10   7          6.86          1.42         6.08 o
   4  10   7          1.26          2.21         9.57 o
   5  10   7          3.10          2.24         9.43 o
   6  10   7          0.27         -4.34         8.51 o
   7  10   7         17.43          6.02         9.17 o
   8  10   7          1.11          9.98        10.04 o
 -35   0   8         16.77         23.36        12.04 o
 -34   0   8          7.68         14.41         9.55 o
 -33   0   8          4.55         28.69        12.28 o
 -32   0   8         40.86         47.54        13.22 o
 -31   0   8         48.39         78.85        16.54 o
 -30   0   8        385.37        412.22        31.58 o
 -29   0   8        120.21        142.46        19.22 o
 -28   0   8          5.24          5.58         7.59 o
 -27   0   8         52.01         61.28        12.45 o
 -26   0   8         34.02         38.41        10.23 o
 -25   0   8         14.50          1.32         5.21 o
 -24   0   8        200.08        178.78        18.23 o
 -23   0   8        229.29        197.25        18.85 o
 -22   0   8          5.91          8.47         6.99 o
 -21   0   8        722.10        643.83        32.34 o
 -20   0   8        112.81        117.36        14.34 o
 -19   0   8        939.24        938.43        37.31 o
 -18   0   8        125.30        124.09        14.36 o
 -17   0   8         84.61         77.11         5.99 o
 -16   0   8         54.90         36.82         4.79 o
 -15   0   8        346.88        346.62        21.45 o
 -14   0   8        851.32        750.02        32.09 o
 -13   0   8        211.16        249.93        18.36 o
 -12   0   8       5020.56       5080.46       115.95 o
 -11   0   8       2202.92       2389.30        65.03 o
 -10   0   8         52.30        106.58        11.44 o
  -9   0   8       3634.91       4109.66        96.32 o
  -8   0   8       3411.29       3683.47        88.29 o
  -7   0   8        463.66        477.55        23.63 o
  -6   0   8        651.26        555.42        20.50 o
  -5   0   8        833.59        836.20        33.94 o
  -4   0   8         12.99         27.07         8.04 o
  -3   0   8      14631.40      14788.20       317.62 o
  -2   0   8       1501.74       1468.55        67.28 o
  -1   0   8       6346.96       6937.18       150.18 o
   0   0   8        352.07        349.20        20.76 o
   1   0   8       1451.34       1480.01        47.01 o
   2   0   8       3978.30       3922.54        93.81 o
   3   0   8          5.68         12.23        11.69 o
   4   0   8         41.66         68.16         9.84 o
   5   0   8        211.91        123.91        12.53 o
   6   0   8        877.63        875.53        35.37 o
   7   0   8        783.37        685.03        30.44 o
   8   0   8        952.99       1108.78        39.83 o
   9   0   8        271.58        382.67        22.57 o
  10   0   8       1524.29       1462.39        49.08 o
  11   0   8         80.46         88.06        11.55 o
  12   0   8        570.77        593.69        29.87 o
  13   0   8         13.00         11.20         6.95 o
  14   0   8          0.22         -3.42         6.28 o
  15   0   8        222.84        213.20        19.39 o
  16   0   8         66.42         44.44        10.20 o
  17   0   8        117.57        108.77        14.49 o
  18   0   8          4.61          9.87         3.54 o
  19   0   8         19.79         25.22         8.79 o
  20   0   8         12.37         19.81         6.82 o
  21   0   8          0.49          1.49        12.52 o
  22   0   8         49.05         35.68         5.67 o
  23   0   8         24.94         12.33         8.49 o
  24   0   8         57.76         66.58         9.24 o
  25   0   8          2.87         10.52         9.42 o
  26   0   8          2.80         -7.56         8.00 o
  27   0   8         32.91         33.18        12.91 o
 -35   1   8          1.65         -4.45         8.08 o
 -34   1   8         20.21         11.78        15.57 o
 -33   1   8          3.20         -4.07        35.74 o
 -32   1   8          0.24         -3.33        21.22 o
 -31   1   8         14.25         10.35         4.98 o
 -30   1   8          0.74          0.78         6.97 o
 -29   1   8         17.47         13.88         8.79 o
 -28   1   8         10.99          4.93         3.78 o
 -27   1   8         15.10         21.31         5.16 o
 -26   1   8         11.40         16.81         4.19 o
 -25   1   8        353.44        322.39        23.99 o
 -24   1   8          0.68          8.04         3.98 o
 -23   1   8        145.84        140.45        10.15 o
 -22   1   8         15.19         12.44         8.43 o
 -21   1   8        628.49        578.93        22.66 o
 -20   1   8         67.21         58.90        14.76 o
 -19   1   8       1424.95       1331.10        39.36 o
 -18   1   8        608.03        582.93        30.97 o
 -17   1   8        332.34        308.48        11.87 o
 -16   1   8          1.99         -2.08         7.00 o
 -15   1   8         34.03         49.71         5.60 o
 -14   1   8         54.67         56.48         6.76 o
 -13   1   8       2983.38       2996.89        72.51 o
 -12   1   8          0.41         10.72         7.51 o
 -11   1   8       3942.01       4122.99        94.96 o
 -10   1   8        468.82        547.28        20.70 o
  -9   1   8         13.37         39.49         6.37 o
  -8   1   8        146.90        125.05        19.95 o
  -7   1   8        221.01        197.08        10.87 o
  -6   1   8       1954.30       2055.49        68.26 o
  -5   1   8        196.23        256.79         9.86 o
  -4   1   8        502.82        588.52        17.34 o
  -3   1   8        997.83       1149.83        30.54 o
  -2   1   8        356.39        415.19        14.44 o
  -1   1   8         17.94         23.76         3.37 o
   0   1   8        744.17        757.31        21.81 o
   1   1   8          1.53          3.06         4.08 o
   2   1   8       3234.23       3456.08       115.75 o
   3   1   8        314.22        357.93        41.23 o
   4   1   8       4070.73       4214.96        95.89 o
   5   1   8        239.75        247.89        13.37 o
   6   1   8         48.09         43.84         5.94 o
   7   1   8       1142.40       1241.92        35.97 o
   8   1   8         67.17         77.18         7.19 o
   9   1   8        368.57        346.89        15.92 o
  10   1   8        127.90        139.06         9.73 o
  11   1   8         69.06         78.91         9.50 o
  12   1   8        182.84        160.34        11.29 o
  13   1   8         54.45         29.05         5.01 o
  14   1   8          3.11          1.22         4.72 o
  15   1   8        231.26        175.83        11.70 o
  16   1   8          5.75          1.47         2.50 o
  17   1   8         94.95         76.87         6.32 o
  18   1   8         23.11         18.37         3.74 o
  19   1   8         15.79         13.74         3.84 o
  20   1   8         21.28         17.57         6.41 o
  21   1   8          0.05         -5.06        10.73 o
  22   1   8          0.95         -6.80         6.80 o
  23   1   8          1.01          0.78         4.83 o
  24   1   8        139.10        162.81        12.56 o
  25   1   8          9.59         17.93         5.76 o
  26   1   8         88.37         99.63        10.82 o
  27   1   8          6.72          5.21         7.05 o
 -36   2   8         18.16         19.48        10.64 o
 -35   2   8         21.39         24.47        10.62 o
 -34   2   8          2.48          6.36        19.87 o
 -33   2   8          0.02         -0.74         6.66 o
 -32   2   8          0.01         -2.23         7.30 o
 -31   2   8         91.98         99.47        12.11 o
 -30   2   8          3.86         -6.28         7.49 o
 -29   2   8          0.63         -7.05         7.66 o
 -28   2   8          9.48          0.83         4.34 o
 -27   2   8          2.90          0.28         4.01 o
 -26   2   8          3.94         -6.50         6.50 o
 -25   2   8          0.00         -1.11         8.70 o
 -24   2   8         21.57          7.14         3.50 o
 -23   2   8        215.03        234.55        11.03 o
 -22   2   8       1004.57        909.82        26.67 o
 -21   2   8         58.18         75.09         8.70 o
 -20   2   8        790.32        722.84        26.24 o
 -19   2   8        845.93        790.16        27.43 o
 -18   2   8        176.66        167.77        14.21 o
 -17   2   8         12.47         16.76         5.24 o
 -16   2   8        862.95        766.47        29.42 o
 -15   2   8         27.13         28.51         9.45 o
 -14   2   8        787.08        831.52        27.40 o
 -13   2   8          0.13          2.99         5.45 o
 -12   2   8         38.68         31.18         5.23 o
 -11   2   8         87.23         98.72        11.36 o
 -10   2   8        155.98        138.12        12.41 o
  -9   2   8        143.15        160.29        13.61 o
  -8   2   8         50.61         79.82         6.64 o
  -7   2   8         35.48         47.04         5.69 o
  -6   2   8       4131.10       4384.84        95.93 o
  -5   2   8       3700.94       4343.77        95.47 o
  -4   2   8       1294.63       1450.16        35.12 o
  -3   2   8          0.60         -1.04         4.72 o
  -2   2   8         45.57         76.76         4.55 o
  -1   2   8       3738.17       4069.00        99.44 o
   0   2   8          2.27          3.95         5.14 o
   1   2   8        593.48        583.64        16.87 o
   2   2   8       6234.11       6144.54       132.41 o
   3   2   8        107.65        106.27         5.73 o
   4   2   8          0.43          1.65         2.43 o
   5   2   8        283.49        279.54        13.98 o
   6   2   8        456.75        573.64        20.80 o
   7   2   8         11.81         11.59         3.92 o
   8   2   8          4.31         -0.38         9.09 o
   9   2   8        390.01        389.36        16.71 o
  10   2   8         69.09         61.51         6.08 o
  11   2   8          8.25          9.96         3.02 o
  12   2   8          3.54         -1.17         7.31 o
  13   2   8        144.75        137.30        10.75 o
  14   2   8         51.42         55.58         5.10 o
  15   2   8         21.18         15.49         2.38 o
  16   2   8         13.15          8.28         2.92 o
  17   2   8         20.61          4.65         5.91 o
  18   2   8         18.49         14.49         4.52 o
  19   2   8         58.98         47.44         7.07 o
  20   2   8         41.16         42.55        13.46 o
  21   2   8         65.00         93.08        17.86 o
  22   2   8          6.99         23.48         9.82 o
  23   2   8        120.34        124.44        10.99 o
  24   2   8         65.99         90.34        10.06 o
  25   2   8        280.53        280.02        18.18 o
  26   2   8         91.90        110.79        11.90 o
  27   2   8          4.82          6.46         5.31 o
  28   2   8          0.60         -0.48         6.83 o
 -33   3   8          7.81         10.55         6.52 o
 -32   3   8         11.64         16.88        10.30 o
 -31   3   8          3.43         -1.04         9.52 o
 -30   3   8          0.10          3.85         6.08 o
 -29   3   8          5.13          4.14         4.55 o
 -28   3   8          3.23          1.91        11.08 o
 -27   3   8          1.00          0.79        11.87 o
 -26   3   8          3.52          3.09         5.88 o
 -25   3   8         13.40          9.83         9.22 o
 -24   3   8          2.60          0.48         9.09 o
 -23   3   8        125.34        144.73         8.48 o
 -22   3   8          0.02         -3.06         4.04 o
 -21   3   8         30.01         37.51         4.01 o
 -20   3   8         59.75         48.59         5.01 o
 -19   3   8          4.84          7.41         3.59 o
 -18   3   8        404.93        343.26        17.45 o
 -17   3   8          0.26          2.55         3.84 o
 -16   3   8         53.73         56.11         8.84 o
 -15   3   8        223.70        215.28        15.90 o
 -14   3   8        103.26         66.05         9.29 o
 -13   3   8         14.60          2.31         5.39 o
 -12   3   8         16.31          7.03         3.92 o
 -11   3   8         40.42         42.03         6.80 o
 -10   3   8        359.10        419.59        15.70 o
  -9   3   8          1.19          2.17         2.21 o
  -8   3   8        686.73        658.14        20.74 o
  -7   3   8        138.60        110.59         7.13 o
  -6   3   8          4.00          2.47         2.40 o
  -5   3   8        798.31        912.20        23.72 o
  -4   3   8       2611.91       2776.18        63.31 o
  -2   3   8        133.83        112.20         5.16 o
  -1   3   8         44.06         61.04         5.28 o
   0   3   8       1552.42       1582.34        44.35 o
   1   3   8        788.58        838.03        29.34 o
   2   3   8         23.27         21.95         3.04 o
   3   3   8        463.72        511.35        17.19 o
   4   3   8         35.00         25.31         3.44 o
   5   3   8         95.84        107.24         6.62 o
   6   3   8        106.70         88.97         7.29 o
   7   3   8         69.68         67.57         6.39 o
   8   3   8        180.86        191.58        10.83 o
   9   3   8        101.13         92.73         7.34 o
  10   3   8        101.50         96.48         5.33 o
  11   3   8          0.04         -4.23         6.28 o
  12   3   8         37.08         25.46         2.38 o
  13   3   8          3.20          0.94         2.75 o
  14   3   8          1.67         -5.23         5.23 o
  15   3   8         28.62         25.25         3.43 o
  16   3   8          3.36         -7.59        11.57 o
  17   3   8         19.78         16.61         4.22 o
  18   3   8        185.49        174.50        13.00 o
  19   3   8          5.15          4.96         4.51 o
  20   3   8          1.47          5.51         4.68 o
  21   3   8        197.02        221.16        16.86 o
  22   3   8          6.31         19.25         6.98 o
  23   3   8         74.01         76.88         9.26 o
  24   3   8          9.11         29.12         6.91 o
  25   3   8          0.34          8.67         5.42 o
  26   3   8          5.91         12.67        10.07 o
  27   3   8          0.01          6.43         8.04 o
 -31   4   8          8.10         -7.27        10.24 o
 -30   4   8         21.69         27.18        12.82 o
 -29   4   8         21.05         30.22        27.10 o
 -28   4   8         58.49         74.42        19.08 o
 -27   4   8         47.98         51.61        15.86 o
 -26   4   8         94.22         89.91        15.56 o
 -25   4   8        153.60        136.94        18.00 o
 -24   4   8          5.70         -8.39         8.39 o
 -23   4   8        219.55        203.58        12.93 o
 -22   4   8          0.82         -1.24        17.54 o
 -21   4   8        248.44        239.35        22.70 o
 -20   4   8          4.47         -0.51         8.67 o
 -19   4   8          2.14        -10.80        18.71 o
 -18   4   8         85.73         71.09         7.54 o
 -17   4   8         24.66         22.07         3.73 o
 -16   4   8          0.39         -0.16         7.68 o
 -15   4   8        746.25        650.55        24.95 o
 -14   4   8         40.84         41.38         4.51 o
 -13   4   8        923.58        806.49        22.27 o
 -12   4   8       1362.71       1310.56        43.13 o
 -11   4   8          0.44         -2.46         3.74 o
 -10   4   8        320.83        297.71        19.74 o
  -9   4   8          3.66          0.83         2.05 o
  -8   4   8        575.56        528.84        17.25 o
  -7   4   8         42.85         32.79         3.40 o
  -6   4   8        617.81        675.00        29.10 o
  -5   4   8          5.08          1.44         1.30 o
  -4   4   8         59.74         53.71         5.75 o
  -3   4   8         74.51         87.27        12.32 o
  -2   4   8          0.45          2.15         1.87 o
  -1   4   8        503.00        490.28        17.91 o
   0   4   8         69.00         61.92         3.42 o
   1   4   8        225.90        198.09        11.10 o
   2   4   8        348.89        369.59        12.70 o
   3   4   8        313.83        328.95        23.05 o
   4   4   8        527.14        525.32        16.33 o
   5   4   8        118.13        111.76         7.67 o
   6   4   8          1.52         -0.47         5.18 o
   7   4   8        804.79        795.26        24.46 o
   8   4   8         84.25         92.16         8.87 o
   9   4   8       1401.77       1337.95        40.57 o
  10   4   8          2.99          5.38         5.33 o
  11   4   8          3.31          0.52         3.61 o
  12   4   8         61.03         62.16         6.51 o
  13   4   8        219.68        212.36        13.41 o
  14   4   8          2.91          3.40         3.59 o
  15   4   8          8.41          7.91         6.21 o
  16   4   8         26.47         15.54         8.70 o
  17   4   8          5.18          8.57         7.34 o
  18   4   8          2.80          2.65         3.84 o
  19   4   8         35.08         35.09         6.71 o
  20   4   8          9.35          4.98         4.53 o
  21   4   8         22.88         29.13        13.85 o
  22   4   8         20.66         14.56         7.88 o
  23   4   8         10.88         30.06        12.38 o
  24   4   8          6.08         18.28         7.67 o
  25   4   8          2.92         10.68         9.26 o
 -30   5   8          1.90        -12.12        12.12 o
 -29   5   8          1.94         -9.49        10.02 o
 -28   5   8         99.53        109.88        18.81 o
 -27   5   8          2.71        -10.37        10.37 o
 -26   5   8         32.29         26.94         6.66 o
 -25   5   8         26.64         17.48         8.73 o
 -24   5   8         15.71          8.91         5.79 o
 -23   5   8         18.67         18.97         6.78 o
 -22   5   8          0.00         -2.06         5.65 o
 -21   5   8          3.67         -1.45         4.76 o
 -20   5   8          5.96          2.15         3.74 o
 -19   5   8         61.51         57.66         6.81 o
 -18   5   8          2.58          1.75         4.41 o
 -17   5   8          5.97          4.16         3.33 o
 -16   5   8         39.20         27.40         2.88 o
 -15   5   8        133.40        124.05         6.14 o
 -14   5   8        120.98        124.88         6.27 o
 -13   5   8         65.69         69.08         6.67 o
 -12   5   8        783.06        806.25        21.94 o
 -11   5   8          5.97         26.82         7.28 o
 -10   5   8       1057.41       1018.20        26.84 o
  -9   5   8         23.51         29.07         3.05 o
  -8   5   8         35.52         33.63         5.50 o
  -7   5   8        666.93        713.07        24.17 o
  -6   5   8        372.00        369.41        18.94 o
  -5   5   8        226.93        199.24        10.85 o
  -4   5   8          3.85          5.01         3.31 o
  -3   5   8        275.93        240.02        11.47 o
  -2   5   8         37.67         46.59        10.23 o
  -1   5   8        864.55        880.79        52.22 o
   0   5   8        277.80        311.35        38.98 o
   1   5   8         95.98         99.23         8.04 o
   2   5   8         93.05         96.39         8.83 o
   3   5   8         50.16         54.30         9.01 o
   4   5   8         91.61         95.25         6.36 o
   5   5   8         13.19         15.57         4.15 o
   6   5   8        133.08        141.92        10.22 o
   7   5   8         48.12         55.20         6.53 o
   8   5   8         58.42         63.65         8.73 o
   9   5   8         46.84         69.33         7.98 o
  10   5   8         75.24         75.15         8.07 o
  11   5   8         65.85         59.66         9.04 o
  12   5   8         13.32          9.32         3.84 o
  13   5   8          2.75         -2.00        12.53 o
  14   5   8          0.00         -4.68         5.95 o
  15   5   8        111.48        114.53        10.11 o
  16   5   8         17.66         30.29        10.22 o
  17   5   8         26.17         23.23         8.53 o
  18   5   8          6.35         19.35         9.18 o
  19   5   8         51.27         46.88        12.18 o
  20   5   8         16.51         14.68         8.37 o
  21   5   8          4.53         13.13         8.88 o
  22   5   8          2.27         15.87         9.30 o
  23   5   8          3.43          8.75         9.20 o
 -28   6   8         66.35         76.57        17.79 o
 -27   6   8          0.21        -10.54        10.54 o
 -26   6   8          0.36          4.68         6.37 o
 -25   6   8        119.79        133.79        19.70 o
 -24   6   8          1.79          4.85         7.12 o
 -23   6   8          2.34          9.21         8.76 o
 -22   6   8          0.03          0.05         8.72 o
 -21   6   8          0.07         -2.13         5.16 o
 -20   6   8         22.15         28.59        13.68 o
 -19   6   8         21.88         19.34         7.43 o
 -18   6   8        102.13         98.61         9.70 o
 -17   6   8          2.12          0.26         3.48 o
 -16   6   8         12.02          6.89         3.68 o
 -15   6   8          1.69         -2.57         4.43 o
 -14   6   8          5.21          1.17         2.96 o
 -13   6   8          2.10         -3.96         4.99 o
 -12   6   8          9.87          4.23         2.65 o
 -11   6   8        112.25        123.89         7.83 o
 -10   6   8        498.16        514.44        18.36 o
  -9   6   8        347.61        358.36        14.57 o
  -8   6   8         38.57         60.03         6.26 o
  -7   6   8        155.14        185.19         9.78 o
  -6   6   8        333.51        318.38        11.82 o
  -5   6   8        904.10        865.31        24.15 o
  -4   6   8        100.84        122.08        13.78 o
  -3   6   8        441.25        445.31        15.24 o
  -2   6   8        198.99        207.86        19.28 o
  -1   6   8         18.02         24.31         9.50 o
   0   6   8         72.21         78.26         8.52 o
   1   6   8         20.52         23.17         4.71 o
   2   6   8         34.00         26.97         7.81 o
   3   6   8          3.95          0.94         5.83 o
   4   6   8        158.40        146.10        10.85 o
   5   6   8         58.21         59.96         8.56 o
   6   6   8          6.10          7.51         6.59 o
   7   6   8         49.48         55.05         7.13 o
   8   6   8        392.71        373.30        18.74 o
   9   6   8        214.27        211.11        13.83 o
  10   6   8        200.62        215.64        15.51 o
  11   6   8         35.72         41.73         6.64 o
  12   6   8        157.06        149.70        11.84 o
  13   6   8          7.29          6.10         3.33 o
  14   6   8          3.07          0.95         3.21 o
  15   6   8         15.58         10.58         6.68 o
  16   6   8         52.49         59.38        13.54 o
  17   6   8          2.22         12.38         8.23 o
  18   6   8         13.59         20.78         9.93 o
  19   6   8         12.16         19.52        12.94 o
  20   6   8          0.94         10.97         6.39 o
  21   6   8          0.27          8.43         6.93 o
  22   6   8         28.86         35.74        16.86 o
 -26   7   8        160.96        200.27        28.17 o
 -25   7   8          6.84         18.74        10.42 o
 -24   7   8          1.00         21.67        11.09 o
 -23   7   8         14.31         28.25        12.23 o
 -22   7   8         32.88         42.02         8.07 o
 -21   7   8         88.00         86.08        10.48 o
 -20   7   8          5.26          5.51         5.78 o
 -19   7   8          6.69         -4.21        11.30 o
 -18   7   8          5.60          7.42         4.49 o
 -17   7   8          6.82          7.38         3.96 o
 -16   7   8          3.19          6.84         4.11 o
 -15   7   8          4.32          5.77         8.91 o
 -14   7   8        141.02        136.20         9.25 o
 -13   7   8          1.89          2.60         2.78 o
 -12   7   8          8.11         12.16         3.79 o
 -11   7   8        452.51        484.12        22.32 o
 -10   7   8         86.55         86.67         7.60 o
  -9   7   8        783.47        778.32        25.74 o
  -8   7   8         13.96         20.05         4.55 o
  -7   7   8        239.65        230.87        10.17 o
  -6   7   8        176.63        146.01         7.71 o
  -5   7   8        217.21        177.54         8.43 o
  -4   7   8         70.64         66.75         5.08 o
  -3   7   8        206.02        190.88        11.54 o
  -2   7   8         70.02         49.16         5.43 o
  -1   7   8          3.47          4.38         3.24 o
   0   7   8         47.06         52.19         5.60 o
   1   7   8        149.17        143.69         9.72 o
   2   7   8          1.75          2.54         6.42 o
   3   7   8        114.14         93.78         9.28 o
   4   7   8         94.87        100.59         8.51 o
   5   7   8         88.61         95.37         8.31 o
   6   7   8          9.36         15.67         4.26 o
   7   7   8         46.71         49.67         6.14 o
   8   7   8         20.64         14.90         3.97 o
   9   7   8         67.04         66.32         7.23 o
  10   7   8          5.91          4.92         6.07 o
  11   7   8         50.95         45.02         6.20 o
  12   7   8          1.89         -5.64         7.48 o
  13   7   8         50.54         52.89         7.01 o
  14   7   8         65.50         76.54         8.31 o
  15   7   8          7.75          7.89         4.37 o
  16   7   8         17.34         15.00         8.06 o
  17   7   8         17.16         18.26         7.93 o
  18   7   8          1.84          3.28         5.18 o
  19   7   8         49.32         59.88        11.42 o
  20   7   8          7.88          6.40         6.26 o
  21   7   8         43.82         45.95        15.93 o
 -24   8   8          6.55         13.08        10.94 o
 -23   8   8         33.87         42.26        14.14 o
 -22   8   8         51.44         67.35        16.29 o
 -21   8   8          6.62         11.90        10.22 o
 -20   8   8         14.00         29.86        18.48 o
 -19   8   8        161.47        167.45        15.67 o
 -18   8   8          0.44         -0.91        12.65 o
 -17   8   8         10.91         12.26         5.59 o
 -16   8   8          1.11          9.04         5.27 o
 -15   8   8        268.27        251.32        17.85 o
 -14   8   8         17.43         30.30         6.65 o
 -13   8   8          1.67          2.77         4.20 o
 -12   8   8        154.52        148.60        10.38 o
 -11   8   8          9.67         15.15         4.93 o
 -10   8   8          2.30          3.52         3.80 o
  -9   8   8          9.44          9.68         3.78 o
  -8   8   8         33.72         34.18         7.10 o
  -7   8   8          8.66          0.48         5.13 o
  -6   8   8        168.59        156.38        13.35 o
  -5   8   8        134.26        146.29        13.07 o
  -4   8   8         56.61         54.32         8.29 o
  -3   8   8         37.64         37.83         7.41 o
  -2   8   8         92.11        111.62        11.85 o
  -1   8   8        102.71         96.14        22.70 o
   0   8   8        410.78        407.84        39.61 o
   1   8   8          0.10         14.66         7.39 o
   2   8   8        394.88        429.09        19.67 o
   3   8   8         11.21         22.48         5.56 o
   4   8   8         80.93         78.40         8.14 o
   5   8   8         19.95         18.24         4.38 o
   6   8   8         41.12         42.61         6.37 o
   7   8   8          8.41         10.67         4.30 o
   8   8   8         15.99         19.58         4.77 o
   9   8   8         21.94         23.51        12.55 o
  10   8   8          3.31         -1.69         7.12 o
  11   8   8          9.99          2.29         4.04 o
  12   8   8         22.59         26.45         5.81 o
  13   8   8         23.17         26.19         5.98 o
  14   8   8         30.28         38.15         9.13 o
  15   8   8         30.94         40.17        11.94 o
  16   8   8          3.58          4.15         6.12 o
  17   8   8        119.57        130.34        23.15 o
  18   8   8          8.86         17.48        11.01 o
 -21   9   8         26.13         34.65         9.97 o
 -20   9   8          0.36          4.04         5.31 o
 -19   9   8          1.53         -1.58         8.22 o
 -18   9   8          3.58          4.99         7.34 o
 -17   9   8          8.85         14.11         6.58 o
 -16   9   8          3.69         13.33         6.59 o
 -15   9   8         14.87         27.81        11.84 o
 -14   9   8          0.43          0.31         7.48 o
 -13   9   8        118.34        124.24        19.78 o
 -12   9   8          8.72         19.41        11.49 o
 -11   9   8         25.85         31.03        13.06 o
 -10   9   8         58.05         58.71        10.17 o
  -9   9   8          0.41          6.57         5.45 o
  -8   9   8        128.95        108.60        12.94 o
  -7   9   8         11.02         15.41         6.53 o
  -6   9   8          0.40         10.65         6.04 o
  -5   9   8        117.69        134.76        14.14 o
  -4   9   8          7.80         21.45        10.91 o
  -3   9   8        146.56        158.55        15.82 o
  -2   9   8         39.85         36.31        11.55 o
  -1   9   8          1.08          4.64         7.83 o
   0   9   8         43.73         47.04         8.93 o
   1   9   8         91.80         92.30        12.34 o
   2   9   8         29.25         19.31        11.63 o
   3   9   8          0.07          1.72         8.12 o
   4   9   8         35.53         47.18         9.12 o
   5   9   8         23.11         35.84         9.07 o
   6   9   8         16.59         19.16         8.10 o
   7   9   8          0.00          6.82         5.43 o
   8   9   8         31.34         17.67         6.86 o
   9   9   8          0.08         -2.71        16.99 o
  10   9   8          3.14          8.60        11.12 o
  11   9   8          0.38          9.52        12.31 o
  12   9   8         57.90         65.62        16.77 o
  13   9   8         44.83         55.80        16.23 o
 -11  10   8          4.11         26.41        14.60 o
 -10  10   8          0.00          0.52         7.53 o
  -9  10   8         34.44         53.57        16.20 o
  -8  10   8          5.18          4.58        10.52 o
  -7  10   8          0.13         10.75        14.70 o
  -6  10   8          6.79          1.07        10.41 o
  -5  10   8        107.97        119.45        15.94 o
  -4  10   8          1.20         -1.34         8.04 o
  -3  10   8          0.39          3.92         8.33 o
  -2  10   8          8.26         12.36        12.82 o
  -1  10   8          4.65          3.57         9.66 o
   0  10   8          5.37         10.24         9.58 o
   1  10   8          0.29         -7.75         9.99 o
   2  10   8          6.27          7.74        17.25 o
   3  10   8          0.27          8.02         8.64 o
   4  10   8          1.77        -12.17        12.17 o
   5  10   8          0.10         -4.11         7.62 o
 -35   1   9          0.12        -11.41        11.41 o
 -34   1   9         12.12          5.74        28.30 o
 -33   1   9         25.87         23.42        15.71 o
 -32   1   9          7.77          0.35        29.20 o
 -31   1   9          1.34         -0.64        18.54 o
 -30   1   9          5.21         -1.23         9.29 o
 -29   1   9         13.95          3.75        18.28 o
 -28   1   9          9.29         -5.38        24.55 o
 -27   1   9         50.33         33.91        18.74 o
 -26   1   9          1.83         -0.06        26.57 o
 -25   1   9         15.51          9.28         6.08 o
 -24   1   9         78.60         61.58         6.92 o
 -23   1   9         91.32         67.72         7.36 o
 -22   1   9         24.88         17.40         7.52 o
 -21   1   9         48.88         16.76        20.92 o
 -20   1   9        192.54        178.17        18.59 o
 -19   1   9        553.32        474.53        15.92 o
 -18   1   9        486.64        446.56        23.38 o
 -17   1   9        780.24        754.30        22.13 o
 -16   1   9          0.17         -0.72         5.04 o
 -15   1   9        142.62        151.51        12.53 o
 -14   1   9          1.55          5.69         6.91 o
 -13   1   9        298.10        259.71        16.68 o
 -12   1   9         26.75         45.52         9.33 o
 -11   1   9        462.74        547.67        32.29 o
 -10   1   9        109.06        112.59         8.23 o
  -9   1   9        454.49        460.64        18.02 o
  -8   1   9         38.75         29.20        11.51 o
  -7   1   9        101.46        110.74         8.04 o
  -6   1   9       1508.45       1662.38        41.94 o
  -5   1   9        277.85        311.79        12.61 o
  -4   1   9        270.63        264.03        17.33 o
  -3   1   9         61.19         60.93         4.79 o
  -2   1   9       1376.52       1598.91        39.92 o
  -1   1   9        594.15        556.64        18.13 o
   0   1   9        841.25        930.49        25.76 o
   1   1   9        158.07        200.82        10.81 o
   2   1   9        931.95       1106.23        42.38 o
   3   1   9        348.52        383.54        22.11 o
   4   1   9         97.31        100.36        10.77 o
   5   1   9       2975.62       2860.08        69.97 o
   6   1   9        182.27        152.43        10.26 o
   7   1   9         40.66         52.03         5.98 o
   8   1   9        138.73        140.09        10.00 o
   9   1   9         17.77         19.96         4.69 o
  10   1   9         47.23         52.94        15.01 o
  11   1   9          5.12          2.44        10.34 o
  12   1   9          2.36          3.70         3.87 o
  13   1   9        439.94        416.23        19.85 o
  14   1   9          0.10          4.98         8.16 o
  15   1   9        103.51        121.52        17.76 o
  16   1   9        123.38        109.45         8.21 o
  17   1   9          0.05         -1.67         5.35 o
  18   1   9         34.49         29.26         4.39 o
  19   1   9         14.99          9.34         3.34 o
  20   1   9         10.36         19.34         5.97 o
  21   1   9          6.53         -8.72         8.72 o
  22   1   9         24.87         21.11         4.80 o
  23   1   9          0.01         -7.44         7.44 o
  24   1   9          3.40         13.76         5.21 o
  25   1   9          1.33         13.40         7.96 o
  26   1   9         49.74         37.78         9.40 o
 -35   2   9          2.63          4.76         6.55 o
 -34   2   9         16.09         29.49        10.66 o
 -33   2   9         24.93         25.20         7.80 o
 -32   2   9         17.65         20.95         7.41 o
 -31   2   9          0.20         -4.38         6.43 o
 -30   2   9          1.30          1.13         7.42 o
 -29   2   9         41.57         46.03         9.04 o
 -28   2   9          7.34          4.41         4.26 o
 -27   2   9          0.73         -5.46         6.61 o
 -26   2   9          2.09          6.70        11.78 o
 -25   2   9        135.14        114.87        10.13 o
 -24   2   9        192.71        135.47        10.84 o
 -23   2   9        146.60        132.09        10.56 o
 -22   2   9          0.13          3.94         4.24 o
 -21   2   9        634.55        567.85        22.87 o
 -20   2   9        203.92        199.74        12.54 o
 -19   2   9         13.52         11.72         3.73 o
 -18   2   9         68.53         69.04         5.12 o
 -17   2   9        115.27        103.22         8.52 o
 -16   2   9        396.19        341.71        16.10 o
 -15   2   9        406.32        398.30        17.29 o
 -14   2   9        540.97        520.72        20.17 o
 -13   2   9          2.28          8.99         8.66 o
 -12   2   9         41.74         35.80         7.38 o
 -11   2   9         65.21         64.85         9.39 o
 -10   2   9         42.36         54.32         8.33 o
  -9   2   9        659.19        806.57        25.15 o
  -8   2   9       1266.96       1412.13        37.37 o
  -7   2   9        223.24        250.10        11.62 o
  -6   2   9         52.63         54.44         5.10 o
  -5   2   9        139.20        177.73         8.71 o
  -4   2   9       2622.57       2902.55        65.94 o
  -3   2   9         27.28         20.89         3.12 o
  -2   2   9        496.56        490.07        15.75 o
  -1   2   9       1484.25       1482.22        36.65 o
   0   2   9        500.02        584.43        19.01 o
   1   2   9        783.00        940.79        34.14 o
   2   2   9        206.48        218.43         9.02 o
   3   2   9        322.90        258.32         9.86 o
   4   2   9          3.94          5.06         2.82 o
   5   2   9       4616.34       4667.37       106.99 o
   6   2   9         28.25         48.98        12.07 o
   7   2   9         91.24        116.96         9.27 o
   8   2   9       1961.33       1827.87        60.02 o
   9   2   9       1226.80       1311.15        38.37 o
  10   2   9         34.85         44.94        17.47 o
  11   2   9         34.94         24.87        18.50 o
  12   2   9          8.16         -2.21         9.23 o
  13   2   9          2.43         -0.44         4.28 o
  14   2   9        248.49        231.13        10.67 o
  15   2   9          1.21         -3.25         5.77 o
  16   2   9         27.72         23.26        17.59 o
  17   2   9          1.18          2.12         3.54 o
  18   2   9          0.70         -8.22         8.22 o
  19   2   9          0.58         -2.15        11.47 o
  20   2   9          3.50          1.24         3.80 o
  21   2   9         46.10         54.55         9.34 o
  22   2   9        247.44        288.01        37.25 o
  23   2   9          0.96          9.06         7.57 o
  24   2   9         52.23         46.34        10.24 o
  25   2   9         39.82         50.71         8.75 o
  26   2   9         40.80         50.85        13.37 o
  27   2   9          8.75         13.79        10.73 o
 -34   3   9          5.92         27.58        12.04 o
 -33   3   9          1.09          8.35         6.14 o
 -32   3   9         16.95         23.40        13.29 o
 -31   3   9         13.99         19.22         8.96 o
 -30   3   9          2.64         -0.84         6.89 o
 -29   3   9         12.19         16.12         6.16 o
 -28   3   9         20.95         25.18        11.52 o
 -27   3   9          7.85          9.96         9.35 o
 -26   3   9         59.86         62.07        14.64 o
 -25   3   9         38.81         32.02        17.93 o
 -24   3   9         36.52         34.93        12.61 o
 -23   3   9         15.30         17.77         3.76 o
 -22   3   9         25.73         20.55         5.59 o
 -21   3   9          8.47         12.69         3.05 o
 -20   3   9         22.51         28.66         6.53 o
 -19   3   9        687.75        628.75        23.96 o
 -18   3   9        313.51        322.14        15.12 o
 -17   3   9       1441.98       1316.08        41.74 o
 -16   3   9          0.20          0.04         5.33 o
 -15   3   9         82.96         70.64        10.48 o
 -14   3   9         72.22         55.84         8.70 o
 -13   3   9          0.49          1.13         4.00 o
 -12   3   9        292.83        282.32        18.71 o
 -11   3   9        367.01        353.41        14.84 o
 -10   3   9        197.50        209.12        10.50 o
  -9   3   9        426.69        399.16        15.19 o
  -8   3   9       1004.73       1045.85        28.88 o
  -7   3   9        134.56        169.27         9.09 o
  -6   3   9          0.00          7.32         7.73 o
  -5   3   9       1030.77       1094.62        28.49 o
  -4   3   9        228.50        238.97         8.58 o
  -3   3   9       1079.08       1036.52        31.75 o
  -2   3   9         66.95         69.48         4.08 o
  -1   3   9        921.81        862.01        23.28 o
   0   3   9        196.55        196.41         7.60 o
   1   3   9         64.06         51.48         4.16 o
   2   3   9        658.73        647.65        23.84 o
   3   3   9       1820.11       1643.54        71.69 o
   4   3   9          0.11          4.77         2.84 o
   5   3   9        275.52        286.71        12.01 o
   6   3   9        158.21        152.05        10.89 o
   7   3   9        873.01        863.05        27.71 o
   8   3   9        354.77        326.15        15.13 o
   9   3   9        314.42        289.01        21.40 o
  10   3   9        292.40        272.94        10.41 o
  11   3   9          3.86        -12.43        22.17 o
  12   3   9        153.38        132.07         9.82 o
  13   3   9        117.85        106.82         7.57 o
  14   3   9         72.20         75.88         7.28 o
  15   3   9         91.30         90.39         6.56 o
  16   3   9          6.87         -1.51         5.84 o
  17   3   9          1.21         -1.67         7.44 o
  18   3   9        107.36         96.57         9.85 o
  19   3   9          0.00         -1.14         5.18 o
  20   3   9          2.91          7.27         4.50 o
  21   3   9         40.84         61.32         9.49 o
  22   3   9          6.42          2.75         9.90 o
  23   3   9         11.57         17.64         8.14 o
  24   3   9         12.88         28.59         6.51 o
  25   3   9          3.97         13.92        12.12 o
  26   3   9         51.64         59.89        11.59 o
 -31   4   9          8.51        -10.24        10.24 o
 -30   4   9         59.03         75.81        16.10 o
 -29   4   9        151.40        166.54        23.10 o
 -28   4   9         22.01         22.49         9.62 o
 -27   4   9         71.99         79.73        14.81 o
 -26   4   9         50.70         42.18        10.48 o
 -25   4   9         35.27         34.53        10.16 o
 -24   4   9         20.24          3.03         6.94 o
 -23   4   9          3.69          5.04         3.28 o
 -22   4   9          2.90          2.35         4.51 o
 -21   4   9        124.91        131.92        13.24 o
 -20   4   9         89.97         78.83         9.46 o
 -19   4   9         13.82         -0.71         9.48 o
 -18   4   9        152.72        138.45         7.26 o
 -17   4   9        275.90        245.93        10.36 o
 -16   4   9         31.64         36.25         4.53 o
 -15   4   9        286.63        293.87        13.16 o
 -14   4   9        767.32        713.75        20.44 o
 -13   4   9          8.33          4.28         2.49 o
 -12   4   9        224.20        206.94        10.31 o
 -11   4   9         93.99         75.83        12.47 o
 -10   4   9        525.78        511.50        22.52 o
  -9   4   9         79.03         58.58         4.04 o
  -8   4   9        417.15        451.32        13.46 o
  -7   4   9        233.54        228.70         9.18 o
  -6   4   9        118.37        146.73        10.88 o
  -5   4   9          3.86          7.30         3.93 o
  -4   4   9        799.04        919.65        26.21 o
  -3   4   9        147.11        144.62         6.22 o
  -2   4   9         13.86         13.33         1.93 o
  -1   4   9         11.49         16.86         2.00 o
   0   4   9         67.08         56.80         5.76 o
   1   4   9         32.33         14.79         8.99 o
   2   4   9          1.39          1.16         1.96 o
   3   4   9         96.26        100.46         6.53 o
   4   4   9         60.39         73.97         5.27 o
   5   4   9        253.04        264.00        34.35 o
   6   4   9        779.27        738.84        37.40 o
   7   4   9         14.44         21.61         5.72 o
   8   4   9        138.25        143.00        10.08 o
   9   4   9       1455.92       1473.31        38.86 o
  10   4   9          4.67          8.33         5.07 o
  11   4   9          3.16          3.44         2.72 o
  12   4   9         74.75         74.86         5.94 o
  13   4   9          0.70          2.48         4.50 o
  14   4   9          4.16          5.35         2.52 o
  15   4   9         38.68         39.14         4.63 o
  16   4   9        197.10        194.93        13.45 o
  17   4   9         62.08         69.49         9.41 o
  18   4   9          0.62         -2.56        10.67 o
  19   4   9          3.15          6.54        13.07 o
  20   4   9         14.25         18.25         5.99 o
  21   4   9          2.63         11.97         5.81 o
  22   4   9         26.13         34.10         8.15 o
  23   4   9          3.41         -2.83         7.07 o
 -30   5   9         23.53         14.81         8.30 o
 -29   5   9         15.13         26.73        10.78 o
 -28   5   9         31.26         33.87        10.87 o
 -27   5   9         12.79         11.23         7.73 o
 -26   5   9          0.54         -4.00         9.14 o
 -25   5   9         60.59         66.80        13.29 o
 -24   5   9        108.87         92.45        15.09 o
 -23   5   9          2.03         -4.75         7.26 o
 -22   5   9         23.94         11.17        15.69 o
 -21   5   9        115.41        110.63         9.60 o
 -20   5   9          0.02         -6.27         8.83 o
 -19   5   9          2.95         -4.20        17.65 o
 -18   5   9         91.33         85.63        25.80 o
 -17   5   9         72.21         66.95         5.29 o
 -16   5   9        360.67        306.28        10.90 o
 -15   5   9         21.68         19.21         3.74 o
 -14   5   9          7.16          2.63         2.56 o
 -13   5   9        230.15        243.12         9.89 o
 -12   5   9       2463.39       2358.92        58.52 o
 -11   5   9       1409.85       1406.21        56.82 o
 -10   5   9         21.03         26.19         9.26 o
  -9   5   9        894.58        854.01        23.82 o
  -8   5   9        686.74        712.83        24.40 o
  -7   5   9         15.61         17.43         5.31 o
  -6   5   9         97.20         98.66         6.19 o
  -5   5   9        103.80        106.45         6.28 o
  -4   5   9         15.90         18.70         4.06 o
  -3   5   9       1339.57       1297.98        69.83 o
  -2   5   9        108.61        102.79        12.60 o
  -1   5   9        155.29        189.81        13.52 o
   0   5   9        711.80        714.35        74.68 o
   1   5   9        786.62        785.29        75.72 o
   2   5   9        129.67        143.83        16.42 o
   3   5   9          1.09          5.21         6.16 o
   4   5   9        466.33        446.43        17.32 o
   5   5   9         25.70         20.53         5.36 o
   6   5   9         72.46         74.91         8.02 o
   7   5   9          0.92          9.75         4.60 o
   8   5   9        738.29        764.80        23.36 o
   9   5   9        417.39        412.56        15.60 o
  10   5   9        194.67        195.89        10.13 o
  11   5   9         45.85         43.67         4.98 o
  12   5   9          0.18          1.54         3.81 o
  13   5   9         17.04         11.43         3.43 o
  14   5   9          0.02         -0.19         5.18 o
  15   5   9          1.63         -3.88         5.18 o
  16   5   9         21.16         10.81         7.85 o
  17   5   9         11.89         20.05         8.59 o
  18   5   9          3.76         10.81         6.59 o
  19   5   9          1.11          2.42         7.52 o
  20   5   9          6.31          1.36         8.28 o
  21   5   9         45.67         68.20        16.51 o
  22   5   9          4.97          3.74         7.59 o
 -28   6   9          0.08         -1.34         8.47 o
 -27   6   9          7.66         -3.28         8.14 o
 -26   6   9         73.15         61.06        15.30 o
 -25   6   9        154.06        168.15        22.47 o
 -24   6   9          3.68         -9.22         9.22 o
 -23   6   9          0.02         -5.95         7.84 o
 -22   6   9        128.64        108.76        10.57 o
 -21   6   9        120.47        106.80        14.06 o
 -20   6   9         11.82          6.52         4.06 o
 -19   6   9          2.87          6.33         6.54 o
 -18   6   9         17.26          8.85         4.57 o
 -17   6   9         28.36         27.27         6.23 o
 -16   6   9          9.57          9.24         2.76 o
 -15   6   9        164.28        162.85        10.00 o
 -14   6   9          1.66          4.32         3.36 o
 -13   6   9        144.27        134.50        12.48 o
 -12   6   9        304.72        274.33        12.45 o
 -11   6   9        334.29        329.07        13.77 o
 -10   6   9         17.84         30.35         8.89 o
  -9   6   9       1053.61       1075.16        31.27 o
  -8   6   9         92.17        116.13         9.23 o
  -7   6   9          0.71          3.04         3.30 o
  -6   6   9         39.52         48.74         4.89 o
  -5   6   9        636.61        569.58        18.62 o
  -4   6   9        429.15        401.10        14.52 o
  -3   6   9         20.10         24.72         3.80 o
  -2   6   9         10.50         19.11         3.31 o
  -1   6   9         21.54         24.23         4.57 o
   0   6   9         83.32        101.46        16.63 o
   1   6   9        219.06        217.23        12.48 o
   2   6   9          4.75          3.21         4.82 o
   3   6   9         49.46         39.66         4.76 o
   4   6   9        151.41        151.88        11.58 o
   5   6   9         44.08         42.80        10.10 o
   6   6   9         14.11         10.81         4.07 o
   7   6   9          4.40          6.82         4.50 o
   8   6   9        313.98        292.33        25.71 o
   9   6   9        423.98        419.40        20.92 o
  10   6   9         32.83         50.21         7.71 o
  11   6   9         15.26         21.07        13.16 o
  12   6   9         62.97         71.20         9.99 o
  13   6   9          4.61          1.61         3.91 o
  14   6   9         42.05         46.28         7.28 o
  15   6   9         22.28         25.17        10.17 o
  16   6   9         27.35         26.42         9.05 o
  17   6   9         24.87         39.48        12.18 o
  18   6   9          1.84         -3.13         7.97 o
  19   6   9          0.45          5.86         7.43 o
  20   6   9         21.56         14.50         6.73 o
  21   6   9          0.09         -5.09        14.53 o
  22   6   9         19.54         17.51        10.58 o
 -26   7   9         30.14         26.43        12.23 o
 -25   7   9         23.31          6.56         6.76 o
 -24   7   9         96.63         92.12        16.70 o
 -23   7   9         47.28         42.25        11.41 o
 -22   7   9         22.92         12.02         7.37 o
 -21   7   9         38.69         32.29        12.15 o
 -20   7   9          1.81         -0.96         6.69 o
 -19   7   9          0.18          7.59         4.73 o
 -18   7   9        147.48        150.13        13.14 o
 -17   7   9         66.83         57.03         8.09 o
 -16   7   9        185.29        168.75        13.80 o
 -15   7   9          1.23          6.15         3.19 o
 -14   7   9        112.65        113.42         8.44 o
 -13   7   9          5.88          8.64         3.57 o
 -12   7   9        158.05        157.78         9.82 o
 -11   7   9          1.39         12.52         7.68 o
 -10   7   9          6.73          8.63         6.14 o
  -9   7   9          1.54         -0.88         8.60 o
  -8   7   9         45.43         38.60         4.16 o
  -7   7   9         46.68         41.60         4.27 o
  -6   7   9          0.90          2.49         3.17 o
  -5   7   9         23.63         15.02         4.15 o
  -4   7   9         66.03         48.74         5.34 o
  -3   7   9         23.28         27.53         4.32 o
  -2   7   9        311.36        334.04        17.35 o
  -1   7   9         31.57         36.34         5.99 o
   0   7   9         66.53         62.81         7.93 o
   1   7   9        124.60        107.59        10.27 o
   2   7   9        162.39        150.59        12.03 o
   3   7   9         43.08         42.13         7.24 o
   4   7   9        309.13        315.12        18.29 o
   5   7   9         10.21          9.32        11.32 o
   6   7   9        107.62         95.00        10.10 o
   7   7   9          0.59          3.37         4.56 o
   8   7   9         71.14         68.50         8.95 o
   9   7   9         68.84         69.75         9.29 o
  10   7   9          2.17         -0.28         6.80 o
  11   7   9          9.65         12.73        10.94 o
  12   7   9         28.67         28.45         7.36 o
  13   7   9         65.32         61.76         7.51 o
  14   7   9         59.11         53.96         7.45 o
  15   7   9          7.19          7.26         5.77 o
  16   7   9          3.39          5.09         4.81 o
  17   7   9         18.86         15.41        11.14 o
  18   7   9          4.59          3.93         5.41 o
  19   7   9         11.74         21.11         8.21 o
  20   7   9         26.81         36.96        14.92 o
 -24   8   9          9.82          5.29         7.62 o
 -23   8   9         22.32         27.37        11.08 o
 -22   8   9         22.97         23.01        10.36 o
 -21   8   9          0.87         -2.49        12.14 o
 -20   8   9         89.49        102.50        12.62 o
 -19   8   9         31.22         34.49         7.55 o
 -18   8   9         10.51         11.26         6.46 o
 -17   8   9         63.97         67.83        14.29 o
 -16   8   9         69.53         81.62        10.17 o
 -15   8   9         15.90         20.60         6.29 o
 -14   8   9          1.77          3.94         2.94 o
 -13   8   9         15.16         14.58         4.75 o
 -12   8   9         98.92         94.44         8.34 o
 -11   8   9          0.00         -2.01         5.84 o
 -10   8   9          4.53         10.38         5.66 o
  -9   8   9        178.78        172.48        14.18 o
  -8   8   9         82.77         88.10        10.27 o
  -7   8   9         10.06         11.12         5.18 o
  -6   8   9         49.57         48.06         7.91 o
  -5   8   9          0.93          5.47         4.29 o
  -4   8   9         88.32         88.98        10.27 o
  -3   8   9        183.47        204.84        15.85 o
  -2   8   9        337.31        361.83        23.74 o
  -1   8   9          1.94         11.94         6.89 o
   0   8   9         32.30         43.47         7.86 o
   1   8   9         19.77         33.44        12.49 o
   2   8   9        168.86        155.19        11.54 o
   3   8   9          6.61         13.11         6.33 o
   4   8   9         18.86         12.45         7.81 o
   5   8   9         77.32         95.64         9.76 o
   6   8   9         96.45         98.92        11.19 o
   7   8   9          4.97          6.45         4.78 o
   8   8   9          1.07          1.12         5.01 o
   9   8   9         21.03         25.79         5.61 o
  10   8   9          5.16         -5.94         9.34 o
  11   8   9         78.74         64.97         8.00 o
  12   8   9          0.05         -9.15         9.15 o
  13   8   9         14.03          8.74         4.32 o
  14   8   9          2.13          7.16        12.75 o
  15   8   9          0.77          1.92         6.15 o
  16   8   9         10.83         19.68        11.66 o
  17   8   9          4.49         19.22        11.95 o
 -21   9   9         11.59         16.65        10.31 o
 -20   9   9         16.07         15.29         6.48 o
 -19   9   9          1.90         -1.26        10.81 o
 -18   9   9          2.55          7.31         7.66 o
 -17   9   9          0.09         -9.95         9.95 o
 -16   9   9         42.45         52.87        14.65 o
 -15   9   9         40.16         52.24        15.84 o
 -14   9   9         29.69         43.74        14.68 o
 -13   9   9         27.34         26.60        10.71 o
 -12   9   9         67.11         74.94        19.44 o
 -11   9   9         52.87         53.23         9.82 o
 -10   9   9         91.23        130.60        14.31 o
  -9   9   9         88.48         95.05        12.34 o
  -8   9   9         16.46         28.36         7.29 o
  -7   9   9         91.60         90.32        12.32 o
  -6   9   9         81.95         67.70        10.59 o
  -5   9   9          0.04          1.39         4.72 o
  -4   9   9        125.41        124.28        13.97 o
  -3   9   9          4.47         10.52         6.64 o
  -2   9   9          2.78          7.02         5.49 o
  -1   9   9        101.87        130.67        14.95 o
   0   9   9         19.67         34.87         9.22 o
   1   9   9          6.58          3.34        12.73 o
   2   9   9          6.97         11.79         6.89 o
   3   9   9          6.37          5.49        10.14 o
   4   9   9          6.23         11.00         6.15 o
   5   9   9         28.28         34.47         8.58 o
   6   9   9         10.63          9.54        12.18 o
   7   9   9          0.67         -3.01         8.19 o
   8   9   9          7.35         -2.58         9.79 o
   9   9   9          0.24         -0.60        22.33 o
  10   9   9         45.79         37.87        12.13 o
  11   9   9         11.92         21.59        10.40 o
  12   9   9          8.61          7.35         7.78 o
  -9  10   9         21.49         38.18        14.65 o
  -8  10   9        254.56        300.61        33.88 o
  -7  10   9         25.15         43.01        10.99 o
  -6  10   9          4.36         12.23        15.02 o
  -5  10   9         24.27         19.47        12.12 o
  -4  10   9         17.02         13.42         7.10 o
  -3  10   9          1.50         -9.97        10.24 o
  -2  10   9          0.03         -4.40        17.20 o
  -1  10   9         21.06         22.57         8.11 o
   0  10   9          0.49         -5.94         9.69 o
   1  10   9         67.87         65.31        18.49 o
 -35   0  10         10.12        -13.29        13.29 o
 -34   0  10         11.85          1.39         8.64 o
 -33   0  10          1.76         -3.16         6.47 o
 -32   0  10         22.01         32.16         9.53 o
 -31   0  10         25.24         49.77        12.96 o
 -30   0  10          1.13         25.81        11.74 o
 -29   0  10         15.97         27.51        11.23 o
 -28   0  10         65.66         90.17        16.11 o
 -27   0  10          0.02         10.04         8.92 o
 -26   0  10          0.01         13.10         8.50 o
 -25   0  10        114.78        112.73        15.90 o
 -24   0  10         94.57        100.12        14.94 o
 -23   0  10         49.63         45.98        11.19 o
 -22   0  10         19.36         18.79         9.05 o
 -21   0  10         15.60         20.06         8.12 o
 -20   0  10         11.10          4.34         7.10 o
 -19   0  10         72.62         50.95         7.95 o
 -18   0  10          0.02        -10.06        10.06 o
 -17   0  10         53.06         31.85         6.06 o
 -16   0  10        682.79        666.81        29.78 o
 -15   0  10       1046.23        987.70        37.80 o
 -14   0  10       1157.64       1118.49        40.90 o
 -13   0  10        276.48        246.89        17.61 o
 -12   0  10        678.64        682.20        30.03 o
 -11   0  10         21.24         27.60         7.36 o
 -10   0  10       3435.59       3769.40        91.23 o
  -9   0  10       5306.00       5686.17       126.59 o
  -8   0  10       1159.34       1249.84        62.66 o
  -7   0  10       9480.15       9854.49       216.62 o
  -6   0  10         34.52         49.73         9.68 o
  -5   0  10        235.41        208.37        16.57 o
  -4   0  10        721.91        832.84        34.23 o
  -3   0  10        155.50        126.40        12.30 o
  -2   0  10        524.20        494.66        25.69 o
  -1   0  10       1063.21        890.97        35.36 o
   0   0  10         52.92         43.26         8.20 o
   1   0  10       1586.23       1365.36        45.88 o
   2   0  10          6.80         17.42         7.74 o
   3   0  10       1266.18       1273.67        57.38 o
   4   0  10       1165.81        998.66        38.48 o
   5   0  10          2.24         -3.62         5.55 o
   6   0  10       2009.79       1861.68        57.16 o
   7   0  10         25.77         34.94         7.94 o
   8   0  10        359.86        348.22        22.03 o
   9   0  10         11.41         13.78         7.01 o
  10   0  10         38.71         28.04         8.86 o
  11   0  10       1041.78       1155.57        44.14 o
  12   0  10       2050.53       1855.86        62.00 o
  13   0  10       1082.33       1054.89        44.28 o
  14   0  10        377.36        371.88        26.77 o
  15   0  10        183.87        179.55        18.94 o
  16   0  10          0.00         -0.22         5.27 o
  17   0  10          0.66          1.67         5.17 o
  18   0  10          5.88         -1.77         5.80 o
  19   0  10         65.09         56.31        10.39 o
  20   0  10         11.60         10.88         6.04 o
  21   0  10          6.12          5.75         9.21 o
  22   0  10          6.87         13.38         7.54 o
  23   0  10         35.73         20.94         8.76 o
  24   0  10          8.34         18.27        10.41 o
  25   0  10        108.86        125.06        21.49 o
 -35   1  10         26.80          5.43         7.92 o
 -34   1  10         24.30         33.73        12.02 o
 -33   1  10        158.39        200.78        34.16 o
 -32   1  10         49.46         66.53        10.52 o
 -31   1  10          5.71          7.26        13.69 o
 -30   1  10         11.57         18.59         9.52 o
 -29   1  10         17.12          8.00         4.71 o
 -28   1  10          3.67          1.49        18.34 o
 -27   1  10         81.68         82.49        15.34 o
 -26   1  10         52.67         49.93        17.07 o
 -25   1  10        156.73        132.74        16.72 o
 -24   1  10         33.11         27.03        14.78 o
 -23   1  10        213.17        153.62        11.08 o
 -22   1  10          0.12         -8.50        24.15 o
 -21   1  10        507.89        440.07        21.38 o
 -20   1  10         11.43         20.09         6.35 o
 -19   1  10       2610.22       2578.40        66.72 o
 -18   1  10        216.03        192.79        12.34 o
 -17   1  10         13.24         17.07         4.62 o
 -16   1  10          0.21         -0.12         8.79 o
 -15   1  10        535.77        532.34        20.87 o
 -14   1  10       2020.12       1918.01        50.91 o
 -13   1  10       1711.17       1713.95        47.59 o
 -12   1  10        599.06        589.83        21.92 o
 -11   1  10        451.10        470.91        36.16 o
 -10   1  10       1092.13       1063.30        37.76 o
  -9   1  10         14.87          3.01         3.21 o
  -8   1  10        469.50        483.09        18.69 o
  -7   1  10         10.45         37.37         4.93 o
  -6   1  10       6347.29       6846.14       151.80 o
  -5   1  10        418.84        443.85        21.20 o
  -4   1  10        180.66        163.58        10.58 o
  -3   1  10       2087.08       2296.53        57.89 o
  -2   1  10         11.77         -0.93        13.98 o
  -1   1  10       2102.75       2072.59        53.18 o
   0   1  10        796.77        797.89        33.08 o
   1   1  10       1494.07       1564.49        42.95 o
   3   1  10         46.38         52.32        11.98 o
   4   1  10        522.77        540.21        18.40 o
   5   1  10         54.58         54.60         9.74 o
   6   1  10        256.01        282.37        19.59 o
   7   1  10       1037.07        967.48        30.99 o
   8   1  10         99.91        141.43        10.32 o
   9   1  10       1278.88       1231.89        37.05 o
  10   1  10        276.24        270.42        14.86 o
  11   1  10         72.06         69.96         7.84 o
  12   1  10         93.36        106.91         9.76 o
  13   1  10        764.68        760.85        35.72 o
  14   1  10         80.49        100.42        14.85 o
  15   1  10         66.66         69.64         8.00 o
  16   1  10          6.20         -1.62         6.26 o
  17   1  10          0.47         -3.40         5.69 o
  18   1  10         30.39         30.75         4.64 o
  19   1  10          3.59          5.39         4.27 o
  20   1  10          4.89          5.84         4.68 o
  21   1  10          1.24         -7.91        15.83 o
  22   1  10         25.97         20.05         4.84 o
  23   1  10          1.19          2.90         5.70 o
  24   1  10         11.45         18.54         5.30 o
  25   1  10         27.46         35.47         9.34 o
 -35   2  10         19.52         32.62        12.98 o
 -34   2  10         17.86         17.32         9.93 o
 -33   2  10         14.95         32.77         8.91 o
 -32   2  10          2.62         12.06         7.47 o
 -31   2  10          8.27          2.72        10.42 o
 -30   2  10          0.74          4.76        11.88 o
 -29   2  10         27.03         27.28         6.49 o
 -28   2  10          2.67          8.06         5.17 o
 -27   2  10          1.02          0.14         8.27 o
 -26   2  10          3.63          9.93         4.45 o
 -25   2  10          6.52          3.36         3.95 o
 -24   2  10        182.00        164.68        12.32 o
 -23   2  10          4.00          8.95         5.25 o
 -22   2  10        536.43        431.28        20.05 o
 -21   2  10         11.32         15.13         6.09 o
 -20   2  10        145.63        115.07         9.63 o
 -19   2  10         27.81         29.03         4.68 o
 -18   2  10        759.95        627.84        23.91 o
 -17   2  10        722.88        698.98        25.00 o
 -16   2  10        204.12        190.96        14.07 o
 -15   2  10        310.62        285.64        22.35 o
 -14   2  10        259.75        252.53        13.56 o
 -13   2  10          0.00          4.24         6.10 o
 -12   2  10        100.93        124.60        12.53 o
 -11   2  10        102.22         72.12         6.53 o
 -10   2  10          4.76         -1.56        14.20 o
  -9   2  10         16.26         -0.15        15.83 o
  -8   2  10        709.83        739.58        23.42 o
  -7   2  10        198.53        201.61        11.47 o
  -6   2  10        349.56        342.68        12.94 o
  -5   2  10        958.23       1053.06        28.40 o
  -4   2  10        132.81        168.85         8.39 o
  -3   2  10        269.11        299.57        11.59 o
  -2   2  10          0.13         -1.36         3.88 o
  -1   2  10         18.20         10.22         3.38 o
   0   2  10        318.46        298.35        20.13 o
   1   2  10        222.44        233.15        12.19 o
   2   2  10        594.70        690.74        28.66 o
   3   2  10        101.63         94.11         5.96 o
   4   2  10        488.67        403.01        13.10 o
   5   2  10         84.76        126.64        14.21 o
   6   2  10       4106.71       3994.79        97.59 o
   7   2  10        814.00        794.20        27.01 o
   8   2  10       1439.38       1442.90        41.42 o
   9   2  10        472.59        519.63        21.15 o
  10   2  10         73.03         85.73        14.12 o
  11   2  10         30.73         33.98         5.81 o
  12   2  10          5.66          4.87         3.62 o
  13   2  10         28.09         30.30         3.98 o
  14   2  10         14.88         24.70         3.74 o
  15   2  10         14.35          9.89         3.68 o
  16   2  10          8.26          5.22         3.54 o
  17   2  10         23.62         17.12        23.76 o
  18   2  10         95.07         94.03        10.21 o
  19   2  10          0.08         -6.48        11.24 o
  20   2  10          3.40         -1.83         7.51 o
  21   2  10         45.86         48.15         8.66 o
  22   2  10         13.34         21.39         6.96 o
  23   2  10         21.85         20.70         6.07 o
  24   2  10         47.66         56.25         8.62 o
  25   2  10         30.80         42.68         9.74 o
  26   2  10          7.15         18.47        11.01 o
 -35   3  10          1.38         22.40        12.54 o
 -34   3  10         25.87         51.83        15.71 o
 -33   3  10         17.63         36.06        15.21 o
 -32   3  10         47.25         68.12        11.88 o
 -31   3  10          8.57         15.60        19.47 o
 -30   3  10         32.40         29.18         7.28 o
 -29   3  10         24.25         27.64        14.45 o
 -28   3  10         11.60         18.59         8.01 o
 -27   3  10         28.59         46.84         7.78 o
 -26   3  10         34.27         47.16        12.49 o
 -25   3  10          8.79         17.45        11.56 o
 -24   3  10        170.83        172.68        10.00 o
 -23   3  10        348.71        346.20        14.67 o
 -22   3  10         34.02         28.02         4.40 o
 -21   3  10         81.39         94.86         9.19 o
 -20   3  10       1059.03        950.56        32.23 o
 -19   3  10         82.21         90.22        13.54 o
 -18   3  10        709.77        613.00        35.79 o
 -17   3  10        280.09        276.21        21.66 o
 -16   3  10         32.40         26.69         7.90 o
 -15   3  10         61.45         46.49         8.80 o
 -14   3  10        671.30        677.94        30.84 o
 -13   3  10         54.30         45.71         5.75 o
 -12   3  10        142.23        114.53         8.13 o
 -11   3  10       1085.54       1052.25        49.85 o
 -10   3  10        998.01        913.16        29.76 o
  -9   3  10          0.19          4.85         3.86 o
  -8   3  10        225.82        198.97        10.17 o
  -7   3  10         19.76         23.69         3.58 o
  -6   3  10         35.71         45.88         5.48 o
  -5   3  10         21.35         29.77         3.30 o
  -4   3  10        332.28        330.13        12.99 o
  -3   3  10        658.67        741.01        19.79 o
  -2   3  10        133.96        123.86         6.62 o
  -1   3  10        124.43        129.27         6.31 o
   0   3  10        121.92        112.92         5.48 o
   1   3  10        500.05        468.19        14.01 o
   2   3  10         11.96          9.22         2.04 o
   3   3  10       1140.89       1160.25        61.80 o
   4   3  10        164.48        197.50        10.93 o
   5   3  10         31.51         46.29         9.90 o
   6   3  10       1232.67       1147.19        55.33 o
   7   3  10        225.45        233.02        20.90 o
   8   3  10        112.44         92.34         5.71 o
   9   3  10        868.62        839.20        28.31 o
  10   3  10         86.65         71.95        13.38 o
  11   3  10         15.27          7.88         3.39 o
  12   3  10        152.59        130.11        10.06 o
  13   3  10          3.02          4.70         3.49 o
  14   3  10          8.93          7.08         5.48 o
  15   3  10          8.82          4.83         3.80 o
  16   3  10          3.55         -5.91        10.47 o
  17   3  10         56.79         48.13         8.73 o
  18   3  10         20.17         10.42        14.24 o
  19   3  10          9.18          5.12         4.72 o
  20   3  10          6.79         12.19         5.08 o
  21   3  10         11.48          9.12         9.90 o
  22   3  10          0.01         12.02         6.41 o
  23   3  10         18.15         15.67        12.47 o
  24   3  10         10.12          5.42         5.38 o
  25   3  10         27.58         19.43         7.62 o
 -31   4  10         11.82         18.67         9.04 o
 -30   4  10         41.81         51.45        15.06 o
 -29   4  10         91.95         99.05        17.99 o
 -28   4  10          9.29          2.50         7.39 o
 -27   4  10         32.83         58.13        14.40 o
 -26   4  10         10.67          9.03         8.18 o
 -25   4  10         56.94         78.77        15.57 o
 -24   4  10         44.55         42.26         6.59 o
 -23   4  10         54.42         50.82         8.23 o
 -22   4  10          0.73         -2.86        17.26 o
 -21   4  10        166.05        150.94        10.92 o
 -20   4  10         12.16          7.95         7.59 o
 -19   4  10         22.20         16.11         6.50 o
 -18   4  10         21.05         19.97         6.90 o
 -17   4  10         12.99          3.37         8.08 o
 -16   4  10          0.22         -0.35         4.25 o
 -15   4  10        448.34        360.58        20.35 o
 -14   4  10        678.96        603.64        20.68 o
 -13   4  10         49.68         49.16         5.05 o
 -12   4  10         46.81         57.10         7.76 o
 -11   4  10        269.26        225.91        19.44 o
 -10   4  10          0.49          1.47         1.56 o
  -9   4  10          3.87          4.45         1.66 o
  -8   4  10          0.01          0.43         1.40 o
  -7   4  10         24.31         37.52         3.23 o
  -6   4  10        330.77        356.90        12.40 o
  -5   4  10         44.14         34.50         4.87 o
  -4   4  10         50.94         39.56         7.91 o
  -3   4  10          0.05         -1.21         2.56 o
  -2   4  10         25.39         23.27         2.93 o
  -1   4  10         79.22         89.22         6.11 o
   0   4  10         75.02         79.32         9.36 o
   1   4  10          1.47         -2.84         3.35 o
   2   4  10         17.21         13.28         2.87 o
   3   4  10       1111.85       1089.00        70.65 o
   4   4  10         39.48         42.41         4.50 o
   5   4  10          6.17          7.79         3.23 o
   6   4  10       1326.42       1354.87        38.10 o
   7   4  10        562.22        551.40        33.43 o
   8   4  10        180.09        181.50        11.15 o
   9   4  10          3.57         10.12         3.62 o
  10   4  10        145.61        130.22         8.07 o
  11   4  10         45.52         47.34         7.14 o
  12   4  10        170.61        181.53         9.90 o
  13   4  10          1.07          2.34         2.76 o
  14   4  10         57.31         48.05         5.27 o
  15   4  10         23.31         17.89         4.29 o
  16   4  10        110.50        105.19        10.50 o
  17   4  10         56.00         63.50         8.35 o
  18   4  10          4.88          4.66        15.95 o
  19   4  10         23.23         15.21         6.34 o
  20   4  10         34.26         38.56         8.23 o
  21   4  10          2.50          4.73         4.72 o
  22   4  10          0.26          3.40         6.18 o
 -30   5  10          0.21        -12.17        12.17 o
 -29   5  10          0.20         -3.32         8.13 o
 -28   5  10        136.08        156.20        22.71 o
 -27   5  10          0.66         -8.37         8.67 o
 -26   5  10         14.01         13.15         6.26 o
 -25   5  10         48.09         33.40        11.91 o
 -24   5  10        213.66        227.89        24.67 o
 -23   5  10         19.72         21.74         6.28 o
 -22   5  10          6.07          9.00         6.50 o
 -21   5  10         14.74         16.40         5.60 o
 -20   5  10          6.45          0.28         3.72 o
 -19   5  10        108.78         98.28        22.57 o
 -18   5  10        373.16        331.04        21.72 o
 -17   5  10         29.79         33.07         6.62 o
 -16   5  10          7.12          5.65         3.75 o
 -15   5  10        254.07        222.08         8.99 o
 -14   5  10        221.68        228.34         9.09 o
 -13   5  10        258.24        274.25        10.26 o
 -12   5  10        290.32        305.76        11.97 o
 -11   5  10        373.52        403.78        22.59 o
 -10   5  10          8.01         11.16         2.27 o
  -9   5  10         39.93         32.62         3.68 o
  -8   5  10         64.77         58.14        11.46 o
  -7   5  10        137.70        133.71         8.50 o
  -6   5  10          2.06         -2.08        16.42 o
  -5   5  10         72.10         89.80         7.63 o
  -4   5  10        590.67        565.86        18.55 o
  -3   5  10        548.30        525.30        17.24 o
  -2   5  10       1024.87        930.00        25.37 o
  -1   5  10        169.82        199.70        15.57 o
   0   5  10        111.06        124.53        11.73 o
   1   5  10         66.60         65.40        18.37 o
   2   5  10        188.55        184.67        12.11 o
   3   5  10        271.33        266.14        10.07 o
   4   5  10        466.51        474.68        15.01 o
   5   5  10         98.19        103.56        11.52 o
   6   5  10         50.50         50.19         5.75 o
   7   5  10        108.62        115.37         7.47 o
   8   5  10        110.91        113.23         7.34 o
   9   5  10        191.49        194.31        13.09 o
  10   5  10          6.79         10.60        17.22 o
  11   5  10         64.76         72.97        11.18 o
  12   5  10         72.96         68.10         8.65 o
  13   5  10          0.40         -2.70         6.07 o
  14   5  10         30.95         23.30         7.47 o
  15   5  10          4.85         -8.79         9.34 o
  16   5  10          4.74          1.86         6.50 o
  17   5  10        167.62        177.21        22.07 o
  18   5  10         60.46         73.31        15.74 o
  19   5  10         31.78         45.03        14.01 o
  20   5  10          3.70          1.46         6.10 o
  21   5  10         14.54         18.04        10.27 o
 -28   6  10          0.57         -7.35         7.35 o
 -27   6  10          9.42          5.07         7.31 o
 -26   6  10         56.62         41.04        11.26 o
 -25   6  10        102.54         91.58        16.71 o
 -24   6  10          4.03          1.67         6.63 o
 -23   6  10          3.79         -7.82        22.50 o
 -22   6  10         14.81          4.01         8.64 o
 -21   6  10         23.55         21.95         5.53 o
 -20   6  10          4.04         -3.93         9.42 o
 -19   6  10          9.05         -3.98         9.04 o
 -18   6  10         10.47          2.16         5.02 o
 -17   6  10          1.99         -2.89         8.20 o
 -16   6  10         28.68         24.60         6.68 o
 -15   6  10         42.15         39.72         4.78 o
 -14   6  10          0.70         -2.85         4.96 o
 -13   6  10          0.20         -0.02         4.68 o
 -12   6  10        122.39        123.15         9.18 o
 -11   6  10         35.14         36.34         4.65 o
 -10   6  10        229.34        238.59        11.51 o
  -9   6  10        503.21        488.40        39.02 o
  -8   6  10        316.65        321.81        25.24 o
  -7   6  10        275.72        257.75        11.65 o
  -6   6  10          0.14          5.73         3.04 o
  -5   6  10          0.12          5.01         4.56 o
  -4   6  10        253.02        230.01        21.54 o
  -3   6  10        614.69        555.48        21.92 o
  -2   6  10          0.07          6.81         8.25 o
  -1   6  10          1.29          2.62         3.57 o
   0   6  10        157.21        141.65        10.36 o
   1   6  10          0.25          2.05         3.85 o
   2   6  10          8.55          7.88         2.98 o
   3   6  10         54.11         55.91         5.67 o
   4   6  10        291.97        269.90        15.86 o
   5   6  10        150.75        151.56        19.88 o
   6   6  10         84.41         87.08        28.68 o
   7   6  10          0.15         -2.32        15.95 o
   8   6  10          3.56         11.01         7.99 o
   9   6  10          9.00         12.95         5.38 o
  10   6  10         65.98         74.49        10.48 o
  11   6  10          4.03          2.45         6.73 o
  12   6  10        139.77        148.23        12.73 o
  13   6  10         46.56         46.35         7.91 o
  14   6  10          3.52          1.23         4.27 o
  15   6  10          2.04         -1.05         6.05 o
  16   6  10         30.28         40.59        11.11 o
  17   6  10         38.52         57.71        14.64 o
  18   6  10          5.75          4.19         6.09 o
  19   6  10          1.14          4.94         7.52 o
  20   6  10          1.81         -7.99         7.99 o
  22   6  10          0.39          4.41         9.33 o
 -26   7  10        106.15         99.22        20.62 o
 -25   7  10          0.41          2.01         6.93 o
 -24   7  10          1.50          2.12         6.87 o
 -23   7  10          0.34         -3.82         7.81 o
 -22   7  10         46.04         36.05         8.30 o
 -21   7  10        250.42        240.72        18.08 o
 -20   7  10         10.35          8.58         4.05 o
 -19   7  10         13.52         10.07         3.93 o
 -18   7  10          4.87          7.71         4.71 o
 -17   7  10          7.41          8.06         6.60 o
 -16   7  10         10.58          9.30         4.81 o
 -15   7  10         23.78         35.69         6.04 o
 -14   7  10         74.97         65.31         6.68 o
 -13   7  10         15.23         12.35         4.79 o
 -12   7  10        118.66        119.27         8.69 o
 -11   7  10          2.50          8.54         3.86 o
 -10   7  10        250.50        270.50        14.24 o
  -9   7  10         16.04         14.59         3.16 o
  -8   7  10        394.73        363.13        13.87 o
  -7   7  10          7.00         14.04         5.22 o
  -6   7  10          0.22         -4.56         6.53 o
  -5   7  10         25.39         25.42         6.29 o
  -4   7  10        114.79        112.69         8.50 o
  -3   7  10         94.88        102.59         9.48 o
  -2   7  10         70.88         67.96        10.44 o
  -1   7  10          5.94          5.89         6.98 o
   0   7  10        232.75        214.79        15.74 o
   1   7  10        198.22        179.46        13.71 o
   2   7  10          3.94         11.00         5.24 o
   3   7  10          0.01         -1.36         6.67 o
   4   7  10         26.42         34.11         8.72 o
   5   7  10          1.95          4.41        13.13 o
   6   7  10         55.46         53.01        13.05 o
   7   7  10          5.54          4.82         4.80 o
   8   7  10         34.02         38.00         7.26 o
   9   7  10          1.83          2.88         4.64 o
  10   7  10        145.40        128.79        12.79 o
  11   7  10          0.10         -3.38         7.13 o
  12   7  10          3.39         -0.87         5.72 o
  13   7  10         10.35         -3.13        12.25 o
  14   7  10         14.80         13.76         8.05 o
  15   7  10          6.93          4.39         7.52 o
  16   7  10          4.07         -1.61         7.40 o
  17   7  10         17.23         16.57         6.54 o
  18   7  10         13.59         12.13         6.86 o
 -24   8  10        117.93        119.32        22.45 o
 -23   8  10         44.86         34.20        12.25 o
 -22   8  10         13.92         11.29         7.73 o
 -21   8  10         35.19         41.65         8.68 o
 -20   8  10         38.36         34.66         7.63 o
 -19   8  10         42.74         48.19         8.64 o
 -18   8  10          1.15         -6.40         8.23 o
 -17   8  10         48.79         54.58         8.86 o
 -16   8  10          3.51         -2.07        12.27 o
 -15   8  10         38.66         49.03         6.65 o
 -14   8  10          4.20         14.49         7.06 o
 -13   8  10         12.26         13.31         5.12 o
 -12   8  10         15.16         17.14         6.45 o
 -11   8  10         60.37         62.58         8.92 o
 -10   8  10         76.78         83.76        10.41 o
  -9   8  10         10.71          9.67         5.59 o
  -8   8  10         11.96          9.06         5.13 o
  -7   8  10         26.47         41.29         7.92 o
  -6   8  10         35.40         28.21         6.14 o
  -5   8  10         68.12         80.73        12.39 o
  -4   8  10         27.74         32.31         7.19 o
  -3   8  10          1.04          2.76         4.06 o
  -2   8  10          0.76          2.03         4.78 o
  -1   8  10          9.44          4.75         8.55 o
   0   8  10        166.57        181.03        12.48 o
   1   8  10         32.47         29.51         5.85 o
   2   8  10        104.12        117.54        10.14 o
   3   8  10         12.39         16.99         7.24 o
   4   8  10          1.50          2.38         5.60 o
   5   8  10          3.77          6.75         8.13 o
   6   8  10         94.76        104.01         9.90 o
   7   8  10        103.85        118.13        11.06 o
   8   8  10          0.01          3.02         4.31 o
   9   8  10         26.56         38.27         7.13 o
  10   8  10          7.39         -5.66         8.05 o
  11   8  10         30.74         22.62         7.91 o
  12   8  10          9.24          2.44         4.31 o
  13   8  10          8.29          2.91         5.67 o
  14   8  10          3.22         -6.38         9.01 o
  15   8  10         21.90         23.34        11.27 o
  16   8  10         25.27         26.91        12.89 o
 -21   9  10         54.86         61.24        17.19 o
 -20   9  10         10.76         17.09        11.45 o
 -19   9  10          5.86         14.97        10.45 o
 -18   9  10         66.82         77.50        17.92 o
 -17   9  10          8.59          5.98         6.67 o
 -16   9  10         28.25         37.33        13.09 o
 -15   9  10        132.83        165.75        25.02 o
 -14   9  10         11.49         10.92         8.86 o
 -13   9  10          0.92          7.15        14.16 o
 -12   9  10         48.79         37.50         8.96 o
 -11   9  10          0.17          7.85         5.66 o
 -10   9  10         45.77         73.78        11.32 o
  -9   9  10         42.24         34.26         8.07 o
  -8   9  10          1.21          9.55         6.35 o
  -7   9  10         14.76          7.75         6.10 o
  -6   9  10         16.24          9.53         5.55 o
  -5   9  10          3.46          7.38         5.72 o
  -4   9  10          2.56          4.70         5.07 o
  -3   9  10         36.56         43.11         9.07 o
  -2   9  10         32.78         33.75         9.20 o
  -1   9  10         88.56         99.05        14.07 o
   0   9  10        164.90        182.71        17.89 o
   1   9  10          7.13         11.77         7.47 o
   2   9  10          0.00          2.90         5.30 o
   3   9  10          9.46          1.81         7.68 o
   4   9  10          0.95         -6.96        19.08 o
   5   9  10        150.44        177.65        19.37 o
   6   9  10          4.18          2.68        17.38 o
   7   9  10         81.04         87.59        13.66 o
   8   9  10          1.12         -7.51         8.91 o
   9   9  10          0.00        -13.70        13.70 o
  10   9  10          1.44         -1.75         8.07 o
  11   9  10          0.00        -10.70        11.71 o
 -10  10  10          6.06         18.47        12.15 o
  -9  10  10          8.51         32.57        13.84 o
  -8  10  10         37.24         38.16        13.52 o
  -7  10  10         12.95         22.90        11.78 o
  -6  10  10          9.33         22.63        11.93 o
  -5  10  10         57.72         64.88        15.58 o
  -4  10  10          2.18         -7.25        10.52 o
  -3  10  10          1.08         -7.55        10.02 o
  -2  10  10         67.85         52.32        15.31 o
 -35   1  11         11.26         11.97         7.78 o
 -34   1  11         41.59         53.14        19.75 o
 -33   1  11          5.70         24.90        24.63 o
 -32   1  11         11.11         25.42         7.69 o
 -31   1  11         71.02         78.70        15.71 o
 -30   1  11          0.45          4.73        11.91 o
 -29   1  11          1.13          1.19        23.91 o
 -28   1  11        109.44        117.92        29.66 o
 -27   1  11         68.42         63.97        23.79 o
 -26   1  11          4.23         -7.43        31.65 o
 -25   1  11          8.28          6.97         4.48 o
 -24   1  11        106.85         87.18        15.23 o
 -23   1  11          4.06          0.16         6.18 o
 -22   1  11         39.36         29.08         7.03 o
 -21   1  11        295.70        225.64        13.58 o
 -20   1  11         91.16         79.68        13.74 o
 -19   1  11        701.79        656.38        25.09 o
 -18   1  11        343.94        369.04        41.46 o
 -17   1  11         33.04         46.25        11.14 o
 -16   1  11        227.19        228.57        12.57 o
 -15   1  11        370.02        345.38        40.79 o
 -14   1  11         89.48         72.93        18.49 o
 -13   1  11        323.85        303.44        14.84 o
 -12   1  11         27.42         24.15         4.76 o
 -11   1  11         12.32          7.81         4.85 o
 -10   1  11         33.44         46.25         7.58 o
  -9   1  11         40.05         41.82         5.95 o
  -8   1  11         54.10         66.66         5.91 o
  -7   1  11       1703.34       2062.00        70.05 o
  -6   1  11         25.87         25.93         5.45 o
  -5   1  11       1363.91       1484.40        41.54 o
  -4   1  11        127.38        109.28         8.41 o
  -3   1  11         33.80         20.85         4.70 o
  -2   1  11        173.99        211.69        12.84 o
  -1   1  11          5.25          3.33         7.55 o
   0   1  11       1215.92       1237.87        36.38 o
   1   1  11        176.59        183.16        16.65 o
   2   1  11         96.95         75.71        14.73 o
   3   1  11        303.35        301.22        14.47 o
   4   1  11        341.22        311.08        24.64 o
   5   1  11        123.27        120.29         9.06 o
   6   1  11        101.51         96.89         8.37 o
   7   1  11        310.84        275.35        14.70 o
   8   1  11          3.10         13.81         6.05 o
   9   1  11         92.79        100.51         9.27 o
  10   1  11        807.22        872.72        29.82 o
  11   1  11        303.59        315.64        21.95 o
  12   1  11         14.50         23.89         5.97 o
  13   1  11         49.39         66.89         8.16 o
  14   1  11        473.17        477.02        21.84 o
  15   1  11         14.44         14.55        16.48 o
  16   1  11         40.45         51.73         7.67 o
  17   1  11          0.22          1.23         3.99 o
  18   1  11          2.75         -3.94         6.77 o
  19   1  11          3.25          1.88         4.70 o
  20   1  11          0.63          7.43         5.01 o
  21   1  11         39.00         53.63         9.63 o
  22   1  11          1.17         14.43         6.83 o
  23   1  11         24.91         52.81        10.46 o
  24   1  11        107.55        117.03        14.90 o
 -35   2  11          9.14         25.72        12.53 o
 -34   2  11          0.77          9.08         9.07 o
 -33   2  11        160.44        177.67        26.87 o
 -32   2  11         28.33         50.09        12.65 o
 -31   2  11         51.99         72.83        11.01 o
 -30   2  11          0.36          1.33         6.84 o
 -29   2  11         21.68         26.95         7.04 o
 -28   2  11          1.69          5.76         5.52 o
 -27   2  11          2.87         11.40         5.74 o
 -26   2  11        248.87        259.68        16.55 o
 -25   2  11          5.51          9.26         4.90 o
 -24   2  11        417.25        368.92        19.28 o
 -23   2  11          7.83         17.53         5.62 o
 -22   2  11        314.63        274.95        15.59 o
 -21   2  11         32.13         42.26         7.13 o
 -20   2  11        512.80        413.26        19.05 o
 -19   2  11        898.40        786.90        48.25 o
 -18   2  11        317.41        350.83        17.04 o
 -17   2  11        315.32        298.56        15.95 o
 -16   2  11         21.60         17.79         4.84 o
 -15   2  11        570.38        549.12        28.22 o
 -14   2  11        666.26        542.92        27.69 o
 -13   2  11         39.45         32.84         7.97 o
 -12   2  11        161.45        144.15         9.24 o
 -11   2  11         75.10         83.74         6.77 o
 -10   2  11        229.43        190.93        10.55 o
  -9   2  11        450.90        441.80        17.00 o
  -8   2  11          0.94         -0.11         6.01 o
  -7   2  11        284.36        298.22        11.99 o
  -6   2  11          3.98         19.97         3.48 o
  -5   2  11        370.49        351.52        13.06 o
  -4   2  11          0.08         -2.29         5.16 o
  -3   2  11        188.39        187.62        11.09 o
  -2   2  11        143.25        156.93        10.50 o
  -1   2  11          1.53          3.55         2.59 o
   0   2  11        158.70        171.42         8.36 o
   1   2  11         40.06         23.11         4.42 o
   2   2  11          8.03         10.09         2.22 o
   3   2  11         10.13          5.69         3.35 o
   4   2  11        104.52         83.10         7.87 o
   5   2  11         88.95        116.73         6.70 o
   6   2  11        199.52        199.89        11.83 o
   7   2  11         43.00         66.09         7.66 o
   8   2  11        978.91       1006.41        32.62 o
   9   2  11       2205.37       2235.83        59.65 o
  10   2  11        309.26        325.24        23.79 o
  11   2  11        114.68        127.15        21.92 o
  12   2  11        219.05        224.59        14.04 o
  13   2  11        309.16        296.86        16.30 o
  14   2  11         20.67         22.82         5.54 o
  15   2  11         28.12         22.22         5.30 o
  16   2  11         32.75         25.21         5.88 o
  17   2  11         20.79         12.32         4.50 o
  18   2  11          2.05          2.08         4.54 o
  19   2  11         12.35         -2.90         7.13 o
  20   2  11          3.37         -4.36         7.46 o
  21   2  11         48.34         67.49        10.81 o
  22   2  11         31.13         28.20         9.77 o
  23   2  11         61.67         72.97        10.01 o
  24   2  11         35.70         45.74        18.52 o
  25   2  11          0.40          7.64        16.80 o
 -35   3  11          8.66         37.41        15.83 o
 -34   3  11        177.06        208.10        29.20 o
 -33   3  11        144.23        180.08        25.79 o
 -32   3  11          0.60         41.89        10.35 o
 -31   3  11          0.12         17.69         7.26 o
 -30   3  11         44.47         70.05        10.80 o
 -29   3  11          3.26         -0.72         6.00 o
 -28   3  11         51.36         62.26         9.32 o
 -27   3  11          1.30          8.91         5.07 o
 -26   3  11         81.27         99.27        21.91 o
 -25   3  11          0.50          6.43         5.00 o
 -24   3  11        111.89        102.28         7.98 o
 -23   3  11         26.20         28.23         6.46 o
 -22   3  11          4.04          8.93         8.55 o
 -21   3  11         83.60         86.19         8.86 o
 -20   3  11          1.76          3.27         6.19 o
 -19   3  11         11.66          7.36         2.79 o
 -18   3  11         40.36         39.37        10.28 o
 -17   3  11        815.25        745.02        35.27 o
 -16   3  11         29.42         23.38         9.41 o
 -15   3  11        746.97        683.90        33.43 o
 -14   3  11       3091.91       2896.66        70.34 o
 -13   3  11       2209.85       2032.79        82.42 o
 -12   3  11       1530.84       1485.26        53.36 o
 -11   3  11        145.62        136.59        20.25 o
 -10   3  11        111.05         93.28        14.68 o
  -9   3  11         68.69         57.89         5.52 o
  -8   3  11         12.90          9.88         2.91 o
  -7   3  11         53.07         59.27         4.80 o
  -6   3  11        653.34        677.64        20.30 o
  -5   3  11        498.38        513.81        16.53 o
  -4   3  11          4.12          2.88         2.37 o
  -3   3  11        481.48        477.82        15.51 o
  -2   3  11         26.95         36.11         3.75 o
  -1   3  11          8.21         11.61         2.40 o
   0   3  11        104.83        107.24         5.77 o
   1   3  11         15.37         15.33         2.09 o
   2   3  11          0.22          0.94         2.58 o
   3   3  11        221.30        205.33        12.31 o
   4   3  11       1471.94       1399.75        41.16 o
   5   3  11        147.44        142.88         9.89 o
   6   3  11        153.74        156.41        10.08 o
   7   3  11        901.37        860.69        28.72 o
   8   3  11        938.78        936.33        30.76 o
   9   3  11        434.00        424.56        18.82 o
  10   3  11          0.10         -0.18         4.56 o
  11   3  11         53.42         43.28         5.94 o
  12   3  11        105.67         73.03         7.73 o
  13   3  11          9.89         11.91         6.01 o
  14   3  11          2.55          3.75         3.05 o
  15   3  11          2.55         -3.44         7.22 o
  16   3  11         69.99         62.75         7.77 o
  17   3  11          7.92          2.91         3.77 o
  18   3  11          2.89         -1.35        15.47 o
  19   3  11        119.72        129.35        13.05 o
  20   3  11         52.55         68.77        10.58 o
  21   3  11         72.22         97.26        12.89 o
  22   3  11          6.75         15.44        15.22 o
  23   3  11          5.24         14.67         9.85 o
  24   3  11         26.37         35.62         9.46 o
  25   3  11         22.27         27.77        12.79 o
 -31   4  11         34.44         52.46        15.23 o
 -30   4  11         11.88          2.31         6.45 o
 -29   4  11         63.35         83.84        16.86 o
 -28   4  11        165.51        181.85        23.64 o
 -27   4  11        338.48        350.31        31.50 o
 -26   4  11         72.40         97.46        17.55 o
 -25   4  11        130.69        141.52        19.77 o
 -24   4  11        155.88        153.36        12.22 o
 -23   4  11          2.70          9.75        16.04 o
 -22   4  11         54.30         54.56        11.17 o
 -21   4  11         88.14        100.07         9.23 o
 -20   4  11         77.97         69.52        14.51 o
 -19   4  11          4.16         -2.93         5.53 o
 -18   4  11        337.57        309.57        14.30 o
 -17   4  11        134.30        106.97         8.51 o
 -16   4  11        293.53        275.76        13.38 o
 -15   4  11        400.99        369.74        18.86 o
 -13   4  11         20.64         20.77         3.92 o
 -12   4  11        214.89        202.76        10.57 o
 -11   4  11        625.66        635.67        20.78 o
 -10   4  11         27.11         24.26         3.76 o
  -9   4  11         49.60         45.35         3.74 o
  -8   4  11        350.32        306.85        11.59 o
  -7   4  11          0.69         -4.98         5.73 o
  -6   4  11        108.14         99.14         6.39 o
  -5   4  11        164.40        147.02         9.03 o
  -4   4  11        436.85        429.08        18.30 o
  -3   4  11        427.18        432.64        13.33 o
  -2   4  11        482.28        485.84        16.48 o
  -1   4  11          0.18         -2.17         6.73 o
   0   4  11          1.84         -4.52        10.58 o
   1   4  11        909.65        871.89        27.55 o
   2   4  11        958.73        945.65        34.97 o
   3   4  11        115.02        118.84         7.86 o
   4   4  11         64.75         66.60         5.40 o
   5   4  11       1619.17       1663.57        76.13 o
   6   4  11          3.50          9.60         4.42 o
   7   4  11        385.48        420.27        18.16 o
   8   4  11        189.68        179.91        11.50 o
   9   4  11        384.37        425.48        18.73 o
  10   4  11        164.10        167.44         9.59 o
  11   4  11         84.42        101.18         7.81 o
  12   4  11        101.46         96.79         8.35 o
  13   4  11         55.57         52.88         6.43 o
  14   4  11          0.12         -3.36         8.45 o
  15   4  11         24.81         17.59         5.02 o
  16   4  11         51.36         50.94         9.43 o
  17   4  11          9.46          4.48         4.66 o
  18   4  11         40.08         32.31        10.34 o
  19   4  11         15.37         11.68         5.33 o
  20   4  11         11.24          1.12         4.54 o
  21   4  11          6.64          3.59         7.54 o
 -30   5  11         13.38          9.14         9.00 o
 -29   5  11          0.03          6.23         6.88 o
 -28   5  11          6.96          8.22         8.32 o
 -27   5  11         15.94         14.68         9.00 o
 -26   5  11        118.18        133.46        19.83 o
 -25   5  11         12.61          5.95         6.13 o
 -24   5  11         76.23         68.83         8.38 o
 -23   5  11         20.95         17.70         9.50 o
 -22   5  11          9.13         -4.35        11.83 o
 -21   5  11         31.69         29.98         5.62 o
 -20   5  11        205.06        207.32        19.57 o
 -19   5  11          2.45          2.83        13.37 o
 -18   5  11        152.07        154.14        11.76 o
 -17   5  11        336.17        348.87        19.87 o
 -16   5  11        372.68        351.04        12.46 o
 -15   5  11          0.99          4.98         2.72 o
 -14   5  11        223.06        185.92         9.30 o
 -13   5  11        120.62        137.05         7.60 o
 -12   5  11        113.08         96.71         6.88 o
 -11   5  11          5.81          3.75         5.25 o
 -10   5  11         76.44         64.44         5.57 o
  -9   5  11        165.66        168.58         9.14 o
  -8   5  11         77.37         78.14         5.39 o
  -7   5  11         17.03         18.63         3.78 o
  -6   5  11          3.49         -0.31        11.47 o
  -5   5  11        130.01        117.42        12.14 o
  -4   5  11        128.87        122.19         9.44 o
  -3   5  11        562.32        586.43        18.92 o
  -2   5  11        209.49        211.68        17.12 o
  -1   5  11         87.86         75.32         9.77 o
   0   5  11         18.90         20.17         5.74 o
   1   5  11         62.65         58.60         8.87 o
   2   5  11         85.42         73.41        10.41 o
   3   5  11         22.17         27.67         4.39 o
   4   5  11        343.90        347.44        14.67 o
   5   5  11        392.54        393.05        19.38 o
   6   5  11        116.93        111.24        10.09 o
   7   5  11         79.77         77.74        16.83 o
   8   5  11         19.92         22.81         7.30 o
   9   5  11          0.69          2.58        13.50 o
  10   5  11        326.41        352.02        18.99 o
  11   5  11         13.41         18.39         7.96 o
  12   5  11         36.79         41.89         7.22 o
  13   5  11          8.20         14.32         4.90 o
  14   5  11         40.38         38.81        10.88 o
  15   5  11          3.80         -3.09         8.62 o
  16   5  11          3.86         -9.28         9.28 o
  17   5  11         31.43         40.00        12.11 o
  18   5  11         80.46         94.76        18.16 o
  19   5  11          3.34         13.00        11.05 o
  20   5  11          0.30         20.68        11.89 o
 -28   6  11         17.51         13.59         9.37 o
 -27   6  11          0.02          4.02         8.33 o
 -26   6  11         25.83         20.86        10.20 o
 -25   6  11         43.09         56.43        13.71 o
 -24   6  11         30.37         19.51         8.39 o
 -23   6  11          8.26          6.36         6.18 o
 -22   6  11         84.70         85.06        10.15 o
 -21   6  11        298.86        296.35        20.50 o
 -20   6  11         60.54         49.81         7.50 o
 -19   6  11         13.96         16.10         6.85 o
 -18   6  11         52.36         50.88        21.48 o
 -17   6  11          5.28          2.59         6.18 o
 -16   6  11          4.67          4.23         3.77 o
 -15   6  11        158.54        147.01         9.78 o
 -14   6  11          1.60         -0.26         7.20 o
 -13   6  11          3.57         -1.36         4.90 o
 -12   6  11         83.91         79.92         6.59 o
 -11   6  11         58.81         59.18         5.85 o
 -10   6  11         94.20         92.84        10.97 o
  -9   6  11        216.44        229.14        13.37 o
  -8   6  11        679.27        705.50        35.37 o
  -7   6  11        193.69        189.14        10.06 o
  -6   6  11        115.31        110.09         7.37 o
  -5   6  11        266.07        258.49        20.97 o
  -4   6  11        115.49        107.12        17.92 o
  -3   6  11         12.48         16.92         6.90 o
  -2   6  11        358.46        346.70        17.16 o
  -1   6  11        374.48        368.94        45.66 o
   0   6  11         34.00         39.19        24.16 o
   1   6  11         36.69         28.69         8.54 o
   2   6  11        431.33        425.45        24.82 o
   3   6  11          0.01          4.69         4.63 o
   4   6  11        169.45        177.70        13.09 o
   5   6  11          0.06         -1.90         5.95 o
   6   6  11         31.78         37.01        10.80 o
   7   6  11         66.69         70.04         8.62 o
   8   6  11         15.16         17.95         5.99 o
   9   6  11         65.49         70.01         9.15 o
  10   6  11         35.96         53.90        11.47 o
  11   6  11         36.15         37.87         7.31 o
  12   6  11          4.56         14.16         5.96 o
  13   6  11         36.99         29.83         6.38 o
  14   6  11          3.29          0.77         6.53 o
  15   6  11          7.72         10.12         6.88 o
  16   6  11          1.22         -6.32         7.61 o
  17   6  11         85.14         91.24        18.19 o
  18   6  11          8.71         12.31        10.12 o
  19   6  11          8.35         24.54        12.08 o
 -26   7  11          7.32         19.34        10.16 o
 -25   7  11          2.35         10.53         8.84 o
 -24   7  11        214.01        213.96        27.53 o
 -23   7  11          3.14          2.07         5.07 o
 -22   7  11        108.30        119.68        13.20 o
 -21   7  11        113.74        109.44        12.37 o
 -20   7  11          5.77         -1.28         6.56 o
 -19   7  11         23.59         24.14         9.48 o
 -18   7  11         10.26          9.88         4.78 o
 -17   7  11        120.58        123.25        13.93 o
 -16   7  11        196.48        181.89        11.46 o
 -15   7  11         41.93         44.18         5.93 o
 -14   7  11          0.29          3.27         3.30 o
 -13   7  11         92.14         84.30         7.50 o
 -12   7  11         44.67         48.69         5.95 o
 -11   7  11        239.31        234.86        12.57 o
 -10   7  11         17.30         25.84         4.43 o
  -9   7  11        424.37        420.03        15.73 o
  -8   7  11        322.78        313.72        15.01 o
  -7   7  11         22.87         20.34         4.55 o
  -6   7  11         10.14         15.59         4.13 o
  -5   7  11        288.18        320.17        21.30 o
  -4   7  11        515.30        495.98        36.04 o
  -3   7  11        133.15        141.28        17.13 o
  -2   7  11         31.92         46.78        14.48 o
  -1   7  11        214.94        213.44        13.65 o
   0   7  11          0.13          4.31         8.68 o
   1   7  11          6.38          0.50         3.84 o
   2   7  11          2.69         -3.08         7.30 o
   3   7  11         54.85         53.33        11.46 o
   4   7  11        154.33        168.83        14.08 o
   5   7  11         27.07         26.87         6.38 o
   6   7  11         23.72         30.27         6.83 o
   7   7  11         63.34         69.83         9.91 o
   8   7  11         24.84         25.42         6.78 o
   9   7  11         47.67         42.73         7.87 o
  10   7  11          0.35          4.93         4.60 o
  11   7  11          7.26          2.16         6.72 o
  12   7  11         58.03         44.43        25.60 o
  13   7  11          0.13         -8.09         8.09 o
  14   7  11         34.14         19.43         8.77 o
  15   7  11          9.43         19.07        10.65 o
  16   7  11          0.40          0.58         7.33 o
  17   7  11          2.48         17.67        10.93 o
 -24   8  11          4.80         -1.90         6.47 o
 -23   8  11          0.24         -8.69         8.69 o
 -22   8  11         16.43          7.90         5.08 o
 -21   8  11         22.91         17.85         6.05 o
 -20   8  11          7.52          2.70         7.06 o
 -19   8  11          6.29          5.29        15.60 o
 -18   8  11         55.86         51.83        12.23 o
 -17   8  11          3.88          5.78         4.56 o
 -16   8  11          0.53          3.02         4.51 o
 -15   8  11         52.43         51.29         8.46 o
 -14   8  11         47.36         58.11         9.04 o
 -13   8  11          3.80          1.53         6.20 o
 -12   8  11          4.35         -0.41         5.59 o
 -11   8  11        110.14        111.29        12.09 o
 -10   8  11          0.51         -1.00         9.34 o
  -9   8  11         11.57          9.39         4.89 o
  -8   8  11         25.81         21.73         6.61 o
  -7   8  11          5.13          3.96         4.95 o
  -6   8  11          4.38          5.92         4.60 o
  -5   8  11         25.85         26.68         6.22 o
  -4   8  11        158.76        139.31        18.31 o
  -3   8  11          8.40          7.63         5.50 o
  -2   8  11         84.53         90.32        11.53 o
  -1   8  11         99.60        113.69        12.71 o
   0   8  11        118.45        123.06        10.76 o
   1   8  11         28.30         33.45         8.52 o
   2   8  11         20.82         23.98         8.88 o
   3   8  11          0.07          4.48         6.85 o
   4   8  11          3.67          4.60         4.42 o
   5   8  11         23.38         32.95         6.87 o
   6   8  11          9.75         17.85         6.09 o
   7   8  11         60.12         74.08         9.71 o
   8   8  11         74.02         86.16        10.63 o
   9   8  11          1.58         -2.13         7.18 o
  10   8  11         12.99          7.13         6.62 o
  11   8  11          2.11         -7.01         8.56 o
  12   8  11          1.24        -11.21        11.21 o
  13   8  11          0.31         -5.05         6.29 o
  14   8  11          0.04         -5.60         9.41 o
  15   8  11         30.31         32.53        12.81 o
 -19   9  11         14.56         25.12        12.55 o
 -18   9  11          0.04         -2.40         8.31 o
 -17   9  11          1.95         -2.04         8.45 o
 -16   9  11         16.89         12.92         7.20 o
 -15   9  11         10.53         12.12         8.37 o
 -14   9  11         46.59         49.22        14.64 o
 -13   9  11         44.49         50.78        19.97 o
 -12   9  11         15.28         22.18         7.61 o
 -11   9  11          0.50          3.16         4.74 o
 -10   9  11         90.95        115.43        14.46 o
  -9   9  11          1.78          8.05         8.92 o
  -8   9  11         21.15         28.76         8.63 o
  -7   9  11         25.29         35.41         8.11 o
  -6   9  11        128.16        142.46        19.40 o
  -5   9  11         25.36         32.46         8.29 o
  -4   9  11          1.67         10.17         6.80 o
  -3   9  11        100.29         99.10        13.21 o
  -2   9  11         10.78         17.36         7.14 o
  -1   9  11         84.50        107.81        14.29 o
   0   9  11         27.61         52.14        13.89 o
   1   9  11        139.66        173.97        18.29 o
   2   9  11         13.94         30.73         9.80 o
   3   9  11         17.75         19.52         7.24 o
   4   9  11          0.01          4.31         5.64 o
   5   9  11          7.04          8.19         6.89 o
   6   9  11         10.98         21.32         7.78 o
   7   9  11          0.76         -3.35         9.05 o
   8   9  11         13.55         23.70        12.01 o
   9   9  11         16.13         24.36        12.34 o
  10   9  11         18.71          3.79         8.32 o
  11   9  11         28.75         10.36         9.20 o
 -11  10  11        116.81        143.38        24.30 o
 -10  10  11         80.16        111.92        22.55 o
  -9  10  11        131.35        166.93        26.79 o
  -8  10  11         11.63         48.64        16.13 o
  -7  10  11        170.97        217.24        30.49 o
  -6  10  11          0.08         24.21        13.75 o
 -34   0  12          0.03        -11.43        11.43 o
 -33   0  12         27.37         24.42         8.56 o
 -32   0  12         38.37         41.10        10.11 o
 -31   0  12          2.04         -5.25         8.45 o
 -30   0  12        138.45        139.59        18.82 o
 -29   0  12          0.80         -0.08         6.42 o
 -28   0  12        298.71        279.93        24.84 o
 -27   0  12         34.03         37.37        10.46 o
 -25   0  12         57.28         42.27        10.26 o
 -24   0  12         32.60         17.84         7.29 o
 -23   0  12       1146.10        983.15        44.34 o
 -22   0  12         39.40         46.93        11.43 o
 -21   0  12         54.45         47.27         8.14 o
 -20   0  12          0.57         -6.11         6.94 o
 -19   0  12        262.07        207.24        18.04 o
 -18   0  12        593.74        482.51        27.59 o
 -17   0  12         50.38         44.76         9.18 o
 -16   0  12          9.31          7.99         7.15 o
 -15   0  12       3202.83       3047.01        82.82 o
 -14   0  12        107.59         97.34        12.55 o
 -13   0  12          1.55         -3.59         4.65 o
 -12   0  12        813.22        765.74        32.68 o
 -11   0  12        323.38        315.57        19.60 o
 -10   0  12        177.76        206.49        11.98 o
  -9   0  12        462.66        462.25        25.58 o
  -8   0  12        500.84        446.00        25.39 o
  -7   0  12       4158.49       4428.77       108.42 o
  -6   0  12         82.99        103.36        12.41 o
  -5   0  12        329.47        323.75        20.50 o
  -4   0  12        117.08        137.09        13.80 o
  -3   0  12          2.57         -3.80         5.77 o
  -2   0  12       1225.55       1207.47        43.65 o
  -1   0  12          7.89          1.19         5.50 o
   0   0  12        730.94        634.22        30.28 o
   1   0  12        862.29        942.09        37.50 o
   2   0  12        677.17        597.32        29.41 o
   3   0  12       1088.61       1088.08        46.87 o
   4   0  12        713.17        674.44        31.15 o
   5   0  12         28.29         17.33         6.69 o
   6   0  12        951.09        918.83        38.17 o
   7   0  12        269.71        235.18        19.11 o
   8   0  12        135.24        123.53        14.71 o
   9   0  12        792.12        812.77        37.33 o
  10   0  12        262.50        244.05        21.76 o
  11   0  12         51.23         39.08         9.72 o
  12   0  12         12.26         16.32         7.05 o
  13   0  12        510.73        537.80        33.35 o
  14   0  12         39.04         54.89        12.71 o
  15   0  12          8.14         10.08         7.18 o
  16   0  12          0.01         -4.94         6.52 o
  17   0  12        214.59        197.90        22.32 o
  18   0  12         13.95          4.29         6.35 o
  19   0  12          0.36         -5.57         6.22 o
  20   0  12         40.72         53.56        14.09 o
  21   0  12         10.76         17.55         9.13 o
  22   0  12          0.34         12.75        10.43 o
  23   0  12          0.20         24.79        12.75 o
 -34   1  12          6.65          6.71         6.58 o
 -33   1  12         42.91         59.70        17.51 o
 -32   1  12         19.81         34.47         8.76 o
 -31   1  12         28.87         47.87        17.66 o
 -30   1  12         61.96         80.97        11.37 o
 -29   1  12          0.01          4.51        20.13 o
 -28   1  12          1.97         11.99         5.03 o
 -27   1  12         53.61         52.73        15.76 o
 -26   1  12          0.60          3.73        13.85 o
 -25   1  12          4.58         10.31         5.07 o
 -24   1  12         11.81          3.38         3.98 o
 -23   1  12          2.90          1.80         4.40 o
 -22   1  12        266.12        243.11        14.79 o
 -21   1  12        512.42        469.60        37.68 o
 -20   1  12        137.67        151.56        16.11 o
 -19   1  12       1214.09       1005.47        33.08 o
 -18   1  12       1642.86       1450.75        42.63 o
 -17   1  12         39.25         36.30        11.92 o
 -16   1  12        167.90        167.22        20.61 o
 -15   1  12        524.28        486.33        19.56 o
 -14   1  12         37.72         32.54        13.73 o
 -13   1  12         91.34        101.11         8.48 o
 -12   1  12         45.60         74.24        10.38 o
 -11   1  12        331.63        324.06        23.65 o
 -10   1  12         15.74         17.79         4.58 o
  -9   1  12        777.20        778.13        32.51 o
  -8   1  12        285.23        275.70        12.11 o
  -7   1  12          3.93          2.18         5.46 o
  -6   1  12         19.56         28.03         5.07 o
  -5   1  12         33.04         42.31         5.61 o
  -4   1  12          5.48          8.45         7.36 o
  -3   1  12        169.59        147.72        10.22 o
  -2   1  12        220.97        202.28        12.49 o
  -1   1  12          5.96         -3.34         8.89 o
   0   1  12         13.20         13.41         7.36 o
   1   1  12       2057.19       2042.36        98.90 o
   2   1  12        331.20        333.16        27.14 o
   3   1  12        449.03        405.13        35.96 o
   4   1  12          1.39         -4.52         8.01 o
   5   1  12         68.54         56.44         8.04 o
   6   1  12          5.06         -8.44        10.11 o
   7   1  12         95.83         90.02         9.46 o
   8   1  12         32.20         30.53         5.44 o
   9   1  12        112.81        124.34        10.15 o
  10   1  12         68.74         76.58        22.69 o
  11   1  12         10.44         21.80        14.42 o
  12   1  12          5.66         17.37         5.41 o
  13   1  12        162.47        171.58        12.54 o
  14   1  12         60.39         51.36        12.31 o
  15   1  12         42.83         41.66         7.03 o
  16   1  12        139.06        131.78        12.12 o
  17   1  12          8.15          9.63         5.55 o
  18   1  12         13.81         17.42         6.01 o
  19   1  12          4.28          8.57         8.01 o
  20   1  12         73.22         90.11        20.60 o
  21   1  12         14.36         39.98         9.74 o
  22   1  12        285.48        348.92        25.52 o
  23   1  12          0.65         23.23        16.96 o
  24   1  12         60.83         74.51        17.82 o
 -34   2  12         49.95         69.43        17.19 o
 -33   2  12          0.21         17.15         7.98 o
 -32   2  12          2.90         23.14        14.34 o
 -31   2  12         33.54         46.00         9.35 o
 -30   2  12          2.98          5.20         6.64 o
 -29   2  12          0.01          3.54         7.61 o
 -28   2  12         70.22         69.18         9.68 o
 -27   2  12          4.90         17.39         7.21 o
 -26   2  12        258.24        280.82        17.39 o
 -25   2  12          0.73         12.39         5.52 o
 -24   2  12         11.48         13.55         7.20 o
 -23   2  12        104.77         87.46         8.96 o
 -22   2  12          0.03         13.27         5.92 o
 -21   2  12         58.72         55.07         7.66 o
 -20   2  12        597.25        574.50        23.20 o
 -19   2  12         72.46         68.17         8.07 o
 -18   2  12         10.41         10.30         4.55 o
 -17   2  12        739.98        697.22        25.19 o
 -16   2  12         18.99         35.60         9.44 o
 -15   2  12         68.93         76.01        12.71 o
 -14   2  12        101.34         92.27        11.03 o
 -13   2  12         27.43         20.79         3.29 o
 -12   2  12          1.08         -1.75         5.39 o
 -11   2  12        419.78        359.46        15.67 o
 -10   2  12          0.09          0.29         6.71 o
  -9   2  12          1.34          1.22         2.65 o
  -8   2  12         13.92         20.62         3.51 o
  -7   2  12          6.08         16.26         3.51 o
  -6   2  12        830.01        842.28        24.44 o
  -5   2  12         32.29         41.92         5.85 o
  -4   2  12        264.19        282.73        14.14 o
  -3   2  12        731.41        728.08        24.75 o
  -2   2  12        130.15        123.77         9.03 o
  -1   2  12         18.47          9.53         3.70 o
   0   2  12        274.28        270.55        21.55 o
   1   2  12        175.61        154.69        11.89 o
   2   2  12         39.92         43.32         7.01 o
   3   2  12        714.37        676.63        24.69 o
   4   2  12        544.26        495.44        17.64 o
   5   2  12        166.74        158.05        10.61 o
   6   2  12        160.25        130.16         9.96 o
   7   2  12         15.55         20.21        11.64 o
   8   2  12        282.78        298.52        15.57 o
   9   2  12         62.93         78.49         8.57 o
  10   2  12        151.06        153.72        11.16 o
  11   2  12        139.92        136.75        11.89 o
  12   2  12        301.09        328.01        17.52 o
  13   2  12          0.00          8.63         4.47 o
  14   2  12         12.82         15.27         5.06 o
  15   2  12         25.55         29.90         6.22 o
  16   2  12         66.29         69.85         9.17 o
  17   2  12          3.91         -4.82         6.29 o
  18   2  12          3.95         -3.66         6.34 o
  19   2  12         15.22         18.10         5.65 o
  20   2  12          4.39         -7.17        16.16 o
  21   2  12         13.69         10.50         6.52 o
  22   2  12          9.37         26.33         7.93 o
  23   2  12         10.97         15.86         6.62 o
  24   2  12         11.52         16.39         9.74 o
 -34   3  12         65.12        127.13        23.59 o
 -33   3  12         73.00        125.60        21.78 o
 -32   3  12        262.27        356.96        25.97 o
 -31   3  12        150.41        195.88        18.50 o
 -30   3  12          0.00         16.68        12.64 o
 -29   3  12         83.39        101.29        12.32 o
 -28   3  12          1.54         19.24        19.53 o
 -27   3  12        142.16        146.06        13.25 o
 -26   3  12          7.00         22.64         6.74 o
 -25   3  12         38.71         49.41         8.08 o
 -24   3  12         19.50         31.14         6.76 o
 -23   3  12         62.12         48.76        11.68 o
 -22   3  12          6.28         20.19         9.30 o
 -21   3  12         41.23         35.77         9.91 o
 -20   3  12         39.40         33.26         9.07 o
 -19   3  12         50.19         62.18        12.44 o
 -18   3  12         18.61         30.53        10.63 o
 -17   3  12        469.61        538.95        31.00 o
 -16   3  12        506.66        459.16        27.87 o
 -15   3  12          2.65         14.38        12.50 o
 -14   3  12        160.93        162.12        10.49 o
 -13   3  12        159.35        146.79        29.80 o
 -12   3  12        280.85        285.24        70.75 o
 -11   3  12        431.04        379.41        15.42 o
 -10   3  12       1813.91       1749.68        67.43 o
  -9   3  12        364.76        345.60        16.71 o
  -8   3  12        448.63        482.18        16.24 o
  -7   3  12        158.73        135.36         7.47 o
  -6   3  12        648.13        710.03        29.97 o
  -5   3  12         39.73         62.75         5.29 o
  -4   3  12        425.73        412.75        17.24 o
  -3   3  12         17.48         12.43         3.54 o
  -2   3  12        216.71        213.54        11.58 o
  -1   3  12        413.12        369.98        12.59 o
   0   3  12          1.94         -5.03         5.79 o
   1   3  12         18.30         12.56         2.42 o
   2   3  12         10.64         20.53         4.58 o
   3   3  12        113.11        126.99         9.09 o
   4   3  12        339.01        343.33        25.62 o
   5   3  12       1562.81       1553.72        66.41 o
   6   3  12         42.11         46.35         6.45 o
   7   3  12         10.64         17.61         8.50 o
   8   3  12        110.46        135.08        17.26 o
   9   3  12          6.37         16.02         9.90 o
  10   3  12         51.96         62.70         7.57 o
  11   3  12        252.02        265.00        18.42 o
  12   3  12        581.67        570.17        24.60 o
  13   3  12          7.81          6.48         4.02 o
  14   3  12         33.44         25.67         5.57 o
  15   3  12          7.72          5.15         4.03 o
  16   3  12          1.77        -12.57        17.34 o
  17   3  12          1.26         -7.72         7.72 o
  18   3  12          6.52          2.91         4.27 o
  19   3  12          2.06         -2.11         7.55 o
  20   3  12          0.86          2.55         8.20 o
  21   3  12          1.57          2.72         4.23 o
  22   3  12         11.26          5.36         6.28 o
  23   3  12          0.09         -2.53         6.48 o
  24   3  12         12.83         24.74        12.42 o
 -31   4  12         52.62         56.60        15.78 o
 -30   4  12          8.15          9.56         8.90 o
 -29   4  12          5.18         -2.38         7.85 o
 -28   4  12         29.83         22.63        10.00 o
 -27   4  12        159.89        181.59        22.96 o
 -26   4  12         26.31         46.24        12.92 o
 -25   4  12         35.53         42.72        11.69 o
 -24   4  12          1.39          6.26         4.30 o
 -23   4  12          6.74          8.95         6.42 o
 -22   4  12         97.51        100.65        11.89 o
 -21   4  12         10.94         11.75         3.88 o
 -20   4  12         59.58         80.48        13.28 o
 -19   4  12          0.04         -2.58         6.14 o
 -18   4  12        429.05        354.46        16.70 o
 -17   4  12         44.56         37.47         9.04 o
 -16   4  12         39.10         40.06         5.23 o
 -15   4  12        235.67        194.06        11.16 o
 -14   4  12        307.33        349.98        15.34 o
 -13   4  12       1458.00       1322.97        36.54 o
 -12   4  12        500.01        477.90        17.80 o
 -11   4  12        340.80        310.26        13.45 o
 -10   4  12        295.37        274.64        12.52 o
  -9   4  12        635.53        633.64        19.66 o
  -8   4  12         38.50         37.65         4.78 o
  -7   4  12        258.58        287.60        11.25 o
  -6   4  12         31.85         35.77         3.78 o
  -5   4  12         27.37         38.88         3.90 o
  -4   4  12         55.21         57.82         5.82 o
  -3   4  12        462.37        420.11        15.78 o
  -2   4  12          4.50         -0.08         3.34 o
  -1   4  12         77.92         82.35         5.72 o
   0   4  12        731.07        742.33        35.90 o
   1   4  12        272.75        271.24        12.15 o
   2   4  12        424.88        432.17        24.97 o
   3   4  12         53.79         52.73         8.68 o
   4   4  12         18.41         20.82         6.80 o
   5   4  12          2.18          5.46         8.12 o
   6   4  12         57.53         60.97         6.59 o
   7   4  12        614.77        602.83        23.28 o
   8   4  12          0.05          1.86         4.60 o
   9   4  12          2.78          1.74         5.32 o
  10   4  12        432.98        430.81        20.00 o
  11   4  12         24.75         28.26         5.10 o
  12   4  12          5.11         -1.11         9.57 o
  13   4  12          8.06          5.33         4.35 o
  14   4  12         39.52         37.43        13.92 o
  15   4  12          7.03         -1.14         5.89 o
  16   4  12          2.92          1.97         7.71 o
  17   4  12          0.55          1.24         4.03 o
  18   4  12         13.61         19.47        10.19 o
  19   4  12          9.82          8.42         6.98 o
  20   4  12          5.05          2.88         7.54 o
 -30   5  12         48.35         44.72        14.14 o
 -29   5  12          6.99          2.32         6.51 o
 -28   5  12          1.30         -9.61         9.61 o
 -27   5  12          3.15         -2.72         8.37 o
 -26   5  12         58.30         74.50        15.41 o
 -25   5  12          0.52          6.28         7.33 o
 -24   5  12        181.16        210.15        15.49 o
 -23   5  12         82.04         83.57         9.75 o
 -22   5  12          1.41         -4.01        10.79 o
 -21   5  12         33.40         31.70         6.27 o
 -20   5  12        123.70        121.38        11.03 o
 -19   5  12        227.20        225.99        20.01 o
 -18   5  12          6.78         10.10         5.39 o
 -17   5  12        213.44        196.55        17.98 o
 -16   5  12         12.77         12.72         5.27 o
 -15   5  12         16.26         10.73         3.02 o
 -14   5  12        328.63        283.32        13.10 o
 -13   5  12         60.97         57.31         8.68 o
 -12   5  12         15.56         15.23         3.27 o
 -11   5  12          3.05          1.61         2.30 o
 -10   5  12         79.70         74.01         5.98 o
  -9   5  12         81.05         78.06         7.99 o
  -8   5  12         46.71         58.16         4.84 o
  -7   5  12         16.93         14.51         3.33 o
  -6   5  12         97.72        102.38         7.40 o
  -5   5  12         96.58         83.33         6.73 o
  -4   5  12        186.94        172.69         9.65 o
  -3   5  12        478.01        416.57        25.58 o
  -2   5  12          2.58         -0.73         5.43 o
  -1   5  12        115.52        108.48        12.41 o
   0   5  12         45.40         43.22         8.99 o
   1   5  12        785.71        753.93        33.51 o
   2   5  12         17.60         10.13         4.68 o
   3   5  12        117.36        105.22         9.07 o
   4   5  12         44.27         36.18         6.97 o
   5   5  12         32.08         44.17        25.41 o
   6   5  12         19.44         15.10         6.95 o
   7   5  12          0.05         -1.48         5.83 o
   8   5  12          9.93          9.98         4.40 o
   9   5  12         10.36         23.22         5.79 o
  10   5  12         39.57         49.20         7.87 o
  11   5  12          1.33          8.24         5.10 o
  12   5  12        173.20        178.65        14.38 o
  13   5  12         29.65         40.02         7.02 o
  14   5  12          3.34        -11.45        11.45 o
  15   5  12         17.85         19.02         8.91 o
  16   5  12          1.03          3.55         8.05 o
  17   5  12          9.16         14.32         9.49 o
  18   5  12         46.50         58.72        16.15 o
  19   5  12         23.42         34.35        13.79 o
 -28   6  12         12.40         -1.90         8.81 o
 -27   6  12         16.42         18.10         9.29 o
 -26   6  12         16.34         20.27         9.55 o
 -25   6  12          0.94         12.15         8.15 o
 -24   6  12         26.06         26.53         6.70 o
 -23   6  12         34.52         50.66         8.51 o
 -22   6  12          3.88          2.10         6.04 o
 -21   6  12         19.01         25.26         6.04 o
 -20   6  12          1.14         -4.34         5.80 o
 -19   6  12          0.40         -1.64         7.15 o
 -18   6  12         49.17         48.96         8.47 o
 -17   6  12         93.29         91.10         7.65 o
 -16   6  12          0.78         -0.56         4.53 o
 -15   6  12          4.16          1.33         4.96 o
 -14   6  12         64.15         65.22         6.22 o
 -13   6  12          8.28          5.45         3.86 o
 -12   6  12         70.04         62.38         7.27 o
 -11   6  12         26.59         19.03        10.37 o
 -10   6  12        135.68        140.42         8.93 o
  -9   6  12        307.49        310.95        16.49 o
  -8   6  12        561.67        587.98        31.66 o
  -7   6  12        710.24        735.66        31.76 o
  -6   6  12         19.12         31.54         6.55 o
  -5   6  12         14.12         15.57        11.20 o
  -4   6  12        172.62        158.88        11.62 o
  -3   6  12         22.14         40.92         6.68 o
  -2   6  12          1.27          1.08         3.88 o
  -1   6  12         28.11         38.67        19.97 o
   0   6  12        206.52        197.83        13.17 o
   1   6  12          6.15         17.84        18.40 o
   2   6  12        141.76        154.02        10.63 o
   3   6  12         41.43         37.37         7.38 o
   4   6  12          0.07         -0.56         6.51 o
   5   6  12          8.82          5.68         4.53 o
   6   6  12         17.41         16.14         5.02 o
   7   6  12          1.21          7.86         4.58 o
   8   6  12        146.28        146.56        13.33 o
   9   6  12         30.03         26.02         6.87 o
  10   6  12         59.97         71.28         9.66 o
  11   6  12          6.15          8.62         4.96 o
  12   6  12          2.67         -3.24         7.39 o
  13   6  12         37.94         33.56        10.14 o
  14   6  12          6.54         -3.39         8.56 o
  15   6  12         58.64         46.63        13.69 o
  16   6  12          4.19         -9.60         9.60 o
  17   6  12          3.98          2.72         7.63 o
 -26   7  12        137.37        138.10        24.46 o
 -25   7  12         19.67         19.13         9.77 o
 -24   7  12          2.61         10.01         9.32 o
 -23   7  12         80.04         72.88        11.05 o
 -22   7  12        114.97        122.58        13.57 o
 -21   7  12          0.86         -6.78        10.40 o
 -20   7  12         28.23         31.02        11.53 o
 -19   7  12          1.63          1.40         4.20 o
 -18   7  12          8.44          6.59         3.70 o
 -17   7  12         97.20        102.54        10.92 o
 -16   7  12         55.66         70.45         7.39 o
 -15   7  12          2.61          7.42         3.55 o
 -14   7  12          0.00          3.45         4.20 o
 -13   7  12         11.80         20.19         5.20 o
 -12   7  12         28.94         30.29         4.82 o
 -11   7  12          6.24          4.93         2.79 o
 -10   7  12        102.09        127.62         9.55 o
  -9   7  12         83.03         77.93         7.51 o
  -8   7  12         33.38         29.31         4.95 o
  -7   7  12          1.31          0.14         3.69 o
  -6   7  12          3.48          5.03         6.10 o
  -5   7  12         52.31         56.34         8.09 o
  -4   7  12         37.99         31.44        15.48 o
  -3   7  12          0.00          1.74         3.63 o
  -2   7  12         72.72         76.82         8.63 o
  -1   7  12          3.44          3.49         4.87 o
   0   7  12         35.05         22.10         4.82 o
   1   7  12         24.32         13.82         8.80 o
   2   7  12          2.15         -2.47        14.75 o
   3   7  12          9.21          6.44         3.85 o
   4   7  12        101.75        112.65        11.76 o
   5   7  12          8.88         14.25         6.00 o
   6   7  12         44.31         56.49         9.14 o
   7   7  12         19.44         23.14         6.90 o
   8   7  12          0.65         -1.22         6.43 o
   9   7  12          0.01         -3.58         7.08 o
  10   7  12          0.15          1.29         5.04 o
  11   7  12          3.78          9.42         7.04 o
  12   7  12         15.59          7.68         7.63 o
  13   7  12          0.66        -10.13        10.13 o
  14   7  12          0.85         -3.64         8.82 o
  15   7  12          0.28         -2.01         8.41 o
 -24   8  12        139.37        122.41        23.93 o
 -23   8  12         31.70         34.73        19.97 o
 -22   8  12         28.90         31.39         8.15 o
 -21   8  12         16.01         20.31         6.58 o
 -20   8  12        140.98        139.18        21.89 o
 -19   8  12          0.26         -2.54         7.29 o
 -18   8  12          7.76          2.13         4.38 o
 -17   8  12          0.80         14.60         9.96 o
 -16   8  12         25.44         34.09        10.07 o
 -15   8  12         16.00         23.16        10.29 o
 -14   8  12          3.98          4.23         8.06 o
 -13   8  12         33.63         34.15         5.73 o
 -12   8  12          1.57          3.86         4.00 o
 -11   8  12        135.98        145.44        14.04 o
 -10   8  12          2.39          0.53         7.30 o
  -9   8  12         16.34         16.91         5.83 o
  -8   8  12          6.46          3.32         4.20 o
  -7   8  12          2.73          8.79         5.76 o
  -6   8  12          7.91         16.73         6.07 o
  -5   8  12          5.50          7.37         5.00 o
  -4   8  12         47.05         33.58        11.95 o
  -3   8  12         44.92         42.03         7.95 o
  -2   8  12         59.76         68.54        10.33 o
  -1   8  12         14.81         13.88         5.99 o
   0   8  12        312.11        344.02        19.22 o
   1   8  12          0.30          4.81         4.62 o
   2   8  12          0.26         -9.51        10.91 o
   3   8  12          0.16          1.60         6.68 o
   4   8  12         21.15         24.84         7.23 o
   5   8  12         30.94         38.18         7.91 o
   6   8  12          6.26          3.08         5.11 o
   7   8  12          0.67         10.02         4.99 o
   8   8  12         13.42         17.55         5.72 o
   9   8  12         18.24         20.17         5.90 o
  10   8  12         63.73         50.75         8.36 o
  11   8  12          2.22         -5.95         9.10 o
  12   8  12         30.11         11.87         7.51 o
  13   8  12         20.64          5.93         8.49 o
 -17   9  12         40.09         52.52        15.73 o
 -16   9  12         16.24         16.71        11.28 o
 -15   9  12          9.62         14.11         9.54 o
 -14   9  12          4.81         15.52        11.80 o
 -13   9  12          9.04          8.90         9.97 o
 -12   9  12          5.53         12.62         7.01 o
 -11   9  12         45.20         65.25        15.96 o
 -10   9  12        201.46        227.30        20.67 o
  -9   9  12        101.32        131.31        15.59 o
  -8   9  12         61.90         78.13        13.11 o
  -7   9  12         26.73         42.65         9.97 o
  -6   9  12          9.03         20.78        15.14 o
  -5   9  12        178.58        197.19        19.39 o
  -4   9  12          5.10          3.25         5.80 o
  -3   9  12         17.27         20.13         7.65 o
  -2   9  12          0.43         -0.70         8.08 o
  -1   9  12         42.77         54.83        10.55 o
   0   9  12         41.98         50.70        11.39 o
   1   9  12         36.36         46.64        12.96 o
   2   9  12         12.91         25.55        22.83 o
   3   9  12         89.46        113.89        15.95 o
   4   9  12          9.85         15.22        10.91 o
   5   9  12         35.57         45.50        15.85 o
   6   9  12          5.44          1.22         8.18 o
   7   9  12         13.42         22.20        12.20 o
   8   9  12         27.32         24.39        12.09 o
 -11  10  12         10.07         32.77        15.31 o
 -10  10  12         38.38         55.14        16.90 o
 -34   1  13         84.88         97.52        19.49 o
 -33   1  13          0.85         -9.73        13.28 o
 -32   1  13          0.27        -11.93        19.70 o
 -31   1  13         69.12         74.94        14.18 o
 -30   1  13          0.02         -6.65        24.90 o
 -29   1  13          0.85         -6.81         8.28 o
 -28   1  13         18.15         16.76        20.24 o
 -27   1  13        123.44        105.17        18.77 o
 -26   1  13         23.56         17.04         6.62 o
 -25   1  13         30.84         28.46        13.58 o
 -24   1  13         53.22         33.61        13.88 o
 -23   1  13          0.42         -6.48         8.03 o
 -22   1  13          0.28         -5.28        22.63 o
 -21   1  13          4.67         -2.43        11.31 o
 -20   1  13         28.82          5.29        30.11 o
 -19   1  13         44.95         66.98        33.51 o
 -18   1  13         40.14         36.32        26.89 o
 -17   1  13       1439.47       1324.63        40.04 o
 -16   1  13        252.55        234.58        22.69 o
 -15   1  13         50.77         52.72         6.78 o
 -14   1  13        688.31        657.19        24.12 o
 -13   1  13          0.49          2.89         3.67 o
 -12   1  13        226.52        236.57        12.75 o
 -11   1  13          1.33          4.54         5.42 o
 -10   1  13         60.40         62.41         5.96 o
  -9   1  13       1186.24       1148.85        31.84 o
  -8   1  13          2.85         10.97         4.85 o
  -7   1  13          6.52         13.89         4.47 o
  -6   1  13         15.95         16.20         7.75 o
  -5   1  13        251.94        225.66        17.18 o
  -4   1  13        288.82        290.55        20.28 o
  -3   1  13         22.05         15.75         3.90 o
  -2   1  13         59.74         46.86        11.91 o
  -1   1  13         83.95         71.46        14.05 o
   0   1  13        264.86        273.87        14.94 o
   1   1  13         74.82        112.31        35.00 o
   2   1  13        141.39        135.95        17.09 o
   3   1  13         52.25         65.96         7.81 o
   4   1  13         11.61         -4.49         6.34 o
   5   1  13         36.29         30.37         4.86 o
   7   1  13        135.81        133.66         9.84 o
   8   1  13         89.65         85.51        10.82 o
   9   1  13          6.96          3.60         3.59 o
  10   1  13          2.14         -1.74        14.81 o
  11   1  13         55.89         58.13        11.62 o
  12   1  13          4.33         -3.55         5.15 o
  13   1  13         51.66         49.14         7.11 o
  14   1  13          9.96         10.64         4.77 o
  15   1  13         74.53         78.87         9.36 o
  16   1  13          3.31          2.50         5.81 o
  17   1  13          0.10         -2.22         5.76 o
  18   1  13         15.81         27.04         8.06 o
  19   1  13          1.32         13.33         6.66 o
  20   1  13         43.25         71.48        11.55 o
  21   1  13         24.85         61.13        11.83 o
  22   1  13         77.43        105.07        22.83 o
  23   1  13         79.86         84.49        19.61 o
 -34   2  13          3.13         14.49        11.61 o
 -33   2  13          6.67         22.75        15.93 o
 -32   2  13          1.77         17.75         7.49 o
 -31   2  13         42.66         47.95         9.49 o
 -30   2  13         32.56         49.28         9.23 o
 -29   2  13          0.30          7.99         5.90 o
 -28   2  13          4.80         20.30        11.99 o
 -27   2  13        176.86        180.12        14.61 o
 -26   2  13        120.58        122.42        11.92 o
 -25   2  13         38.33         39.86        18.57 o
 -24   2  13         43.23         52.46         7.70 o
 -23   2  13          7.92          8.32         5.04 o
 -22   2  13         70.21         66.07         8.31 o
 -21   2  13          0.68          8.66         6.24 o
 -20   2  13        161.67        149.22        14.81 o
 -19   2  13          0.83         13.73         6.50 o
 -18   2  13        570.44        604.25        31.66 o
 -17   2  13        610.25        502.15        27.76 o
 -16   2  13        244.44        276.56        20.60 o
 -15   2  13        701.20        645.84        24.93 o
 -14   2  13         95.37         86.99         7.54 o
 -13   2  13        181.03        161.25        11.61 o
 -12   2  13        115.35         89.29        12.44 o
 -11   2  13        442.93        386.13        16.50 o
 -10   2  13        295.69        299.77        12.54 o
  -9   2  13         66.30         57.19         5.37 o
  -8   2  13        194.22        216.06        10.09 o
  -7   2  13         31.83         14.22         3.92 o
  -6   2  13        232.38        259.67        13.68 o
  -5   2  13        481.49        487.01        27.89 o
  -4   2  13          5.68          4.36         5.69 o
  -3   2  13        238.79        224.98        12.37 o
  -2   2  13        151.55        141.45         9.53 o
  -1   2  13          8.40          0.24         6.81 o
   0   2  13         29.45         24.98        13.20 o
   1   2  13        652.37        563.22        22.59 o
   2   2  13        863.96        807.12        26.80 o
   3   2  13        420.20        404.50        76.73 o
   4   2  13        415.86        447.50        19.33 o
   5   2  13       1175.16       1184.59        37.48 o
   6   2  13          0.40         12.35        19.22 o
   7   2  13        191.99        180.82        15.16 o
   8   2  13          0.08         -3.32         5.61 o
   9   2  13         37.14         35.92         6.20 o
  10   2  13        214.46        201.03        25.04 o
  11   2  13         67.94         68.83         9.60 o
  12   2  13          2.26         11.45        11.46 o
  13   2  13          4.25          8.13         4.39 o
  14   2  13          0.01          4.39         5.92 o
  15   2  13         30.22         29.85         6.84 o
  16   2  13          0.29         -3.45         6.26 o
  17   2  13         57.00         53.53         8.70 o
  18   2  13          0.54         -3.06         5.55 o
  19   2  13          0.06          5.18         4.63 o
  20   2  13          5.45          6.77         4.99 o
  21   2  13         13.53         21.09         7.01 o
  22   2  13          1.93          0.56         7.24 o
  23   2  13         36.81         41.69        14.34 o
 -34   3  13        220.27        335.34        36.86 o
 -33   3  13        148.44        251.71        30.64 o
 -32   3  13          2.07         31.86        13.13 o
 -31   3  13          6.47         25.03         8.47 o
 -30   3  13          1.41         23.64         7.56 o
 -29   3  13        234.63        256.38        19.35 o
 -28   3  13         18.17         26.88         7.19 o
 -27   3  13         31.88         41.41        18.40 o
 -26   3  13         67.56         75.81        14.44 o
 -25   3  13          4.83          9.94         8.44 o
 -24   3  13          3.39         10.13         7.83 o
 -23   3  13          0.66          8.15         8.28 o
 -22   3  13          0.88         11.03         8.20 o
 -21   3  13        260.39        258.00        23.07 o
 -20   3  13        378.34        339.39        26.25 o
 -19   3  13        516.40        493.19        30.75 o
 -18   3  13        378.18        344.98        25.53 o
 -17   3  13         38.08         43.63        16.64 o
 -16   3  13          2.69         35.16        23.01 o
 -15   3  13       2064.27       2003.83        99.91 o
 -14   3  13        940.42        891.94        28.46 o
 -13   3  13         62.62         80.67         7.11 o
 -12   3  13       1739.42       1550.98        73.37 o
 -11   3  13          0.37          5.20         3.95 o
 -10   3  13        557.27        518.21        25.10 o
  -9   3  13        342.96        375.01        16.19 o
  -8   3  13        662.51        653.39        20.42 o
  -7   3  13         22.43         22.65         6.33 o
  -6   3  13       1833.94       1797.07        48.88 o
  -5   3  13          1.63          6.03         3.71 o
  -4   3  13         13.02         10.11         4.00 o
  -3   3  13        254.20        233.99        21.98 o
  -2   3  13         50.66         41.17         5.09 o
  -1   3  13        144.50        134.67         9.22 o
   0   3  13        130.22        100.70         7.46 o
   1   3  13        153.85        140.87         9.30 o
   2   3  13        791.71        754.03        25.19 o
   3   3  13        127.15        160.74        19.52 o
   4   3  13        913.85        887.64        26.93 o
   5   3  13        814.06        807.32        28.23 o
   6   3  13         51.21         52.43         7.00 o
   7   3  13        535.26        527.83        21.92 o
   8   3  13         74.19         77.52         8.47 o
   9   3  13        647.26        671.54        26.71 o
  10   3  13        144.13        135.74        11.24 o
  11   3  13        183.24        178.09        18.57 o
  12   3  13        352.67        361.28        22.57 o
  13   3  13        141.31        142.26        12.32 o
  14   3  13        101.43        117.22        11.47 o
  15   3  13          9.11         13.08        12.05 o
  16   3  13          1.52         -2.56        16.21 o
  17   3  13        165.80        176.26        15.51 o
  18   3  13         39.70         41.40         8.48 o
  19   3  13         12.46         19.11         7.05 o
  20   3  13         20.82         25.57         7.81 o
  21   3  13          2.78         -7.34         7.34 o
  22   3  13         36.03         32.57        12.30 o
  23   3  13         10.26         13.20         8.89 o
 -31   4  13         49.67         84.13        19.32 o
 -30   4  13          0.92         -1.68         7.82 o
 -29   4  13         18.30         24.88        12.22 o
 -28   4  13         95.76        107.55        18.74 o
 -27   4  13         33.62         40.54        13.55 o
 -26   4  13        176.54        181.75        22.61 o
 -25   4  13          2.76         15.35         5.56 o
 -24   4  13        198.85        219.15        15.22 o
 -23   4  13        171.28        209.83        14.63 o
 -22   4  13         25.83         33.81        10.45 o
 -21   4  13         67.29         71.62        13.34 o
 -20   4  13         42.16         27.00         5.42 o
 -19   4  13        156.73        155.91        14.85 o
 -18   4  13        274.19        262.27        18.83 o
 -17   4  13        457.13        448.50        18.92 o
 -16   4  13         11.34         18.03         9.98 o
 -15   4  13          9.21         16.80        13.24 o
 -14   4  13          0.41          6.45         6.12 o
 -13   4  13          6.87         15.02         4.10 o
 -12   4  13        333.14        335.43        14.58 o
 -11   4  13        512.98        445.75        17.07 o
 -10   4  13          6.31          1.30         2.69 o
  -9   4  13         14.93         11.17         2.52 o
  -8   4  13        203.10        210.34        10.21 o
  -7   4  13          0.26          2.55         2.97 o
  -6   4  13         32.86         43.47         5.23 o
  -5   4  13        144.81        139.95         7.50 o
  -4   4  13          0.44          4.04         6.52 o
  -3   4  13        669.26        695.98        22.44 o
  -2   4  13        374.42        317.61        13.43 o
  -1   4  13          0.49         -4.71         4.71 o
   0   4  13         96.43        109.40         7.99 o
   1   4  13          9.10          9.89         3.53 o
   2   4  13        466.28        439.43        17.04 o
   3   4  13         30.05         29.48         4.01 o
   4   4  13          1.28          4.93         2.69 o
   5   4  13          0.04          1.64         3.26 o
   6   4  13         80.06         69.58         7.08 o
   7   4  13          2.43          0.36         3.39 o
   8   4  13         87.23         83.08         8.22 o
   9   4  13          1.73         -2.75        19.05 o
  10   4  13         19.94         18.78         6.02 o
  11   4  13         16.39         13.83         6.99 o
  12   4  13          3.79          5.77         3.40 o
  13   4  13         42.25         55.28         6.34 o
  14   4  13        191.77        193.04        14.86 o
  15   4  13          2.67          1.32         6.36 o
  16   4  13         56.84         73.11        15.15 o
  17   4  13          6.03         -5.39         7.01 o
  18   4  13         24.73         29.81        11.20 o
  19   4  13          6.11         -3.26         8.83 o
 -29   5  13          0.08         -3.57         7.76 o
 -28   5  13         15.28         -1.45         6.59 o
 -27   5  13          2.52          0.00         6.42 o
 -26   5  13         61.51         70.91        14.60 o
 -25   5  13          6.56         -0.80         6.62 o
 -24   5  13         74.38         73.47         9.99 o
 -23   5  13         27.62         43.86         8.04 o
 -22   5  13          0.50          6.29         4.39 o
 -21   5  13          5.18         11.60         4.60 o
 -20   5  13         25.29         27.06         5.50 o
 -19   5  13         30.70         37.09         6.93 o
 -18   5  13          8.41         10.25         4.47 o
 -17   5  13         57.04         61.43         7.43 o
 -16   5  13         13.58         12.34         5.52 o
 -15   5  13          7.51          9.71         3.58 o
 -14   5  13         27.26         20.89         5.46 o
 -13   5  13         63.69         68.66         6.22 o
 -12   5  13        172.87        156.55         9.38 o
 -11   5  13          0.97          2.65         4.17 o
 -10   5  13          8.79          2.18         2.63 o
  -9   5  13         98.76         83.75         5.87 o
  -8   5  13        215.01        214.48        12.30 o
  -7   5  13          3.97          2.84         2.51 o
  -6   5  13        215.17        199.53        16.24 o
  -5   5  13        143.22        133.61         8.67 o
  -4   5  13        668.18        640.28        32.96 o
  -3   5  13         29.87         37.72         7.78 o
  -2   5  13          4.17          2.11         4.95 o
  -1   5  13        636.75        649.99        32.36 o
   0   5  13        428.21        433.27        26.62 o
   1   5  13          0.27          7.12         5.88 o
   2   5  13         43.37         39.55         8.36 o
   3   5  13         97.22        104.47         9.46 o
   4   5  13         29.69         29.95        13.46 o
   5   5  13         12.39          0.67         7.26 o
   6   5  13         83.90         96.26         9.98 o
   7   5  13         19.96         15.18         4.98 o
   8   5  13         35.83         33.32         6.52 o
   9   5  13          2.96         10.02         7.83 o
  10   5  13         22.85         29.08         7.52 o
  11   5  13          3.18          5.86         4.40 o
  12   5  13          0.03          5.33         4.84 o
  13   5  13         36.38         25.89         9.55 o
  14   5  13          0.36        -11.06        11.06 o
  15   5  13         10.45          7.96         6.76 o
  16   5  13         28.43         29.50        10.84 o
  17   5  13         11.06         13.94         9.80 o
  18   5  13          3.57          8.66        10.14 o
 -28   6  13         23.09         18.67         9.65 o
 -27   6  13          0.78         -7.54         9.72 o
 -26   6  13         78.12         73.40        16.85 o
 -25   6  13         72.11         86.16        17.32 o
 -24   6  13         63.78         49.54         9.18 o
 -23   6  13         19.56         21.77         6.07 o
 -22   6  13         77.37         82.35        10.17 o
 -21   6  13          0.38          0.52         4.30 o
 -20   6  13          2.73          1.32         5.28 o
 -19   6  13         12.19         14.33         4.56 o
 -18   6  13          3.89          0.99         3.86 o
 -17   6  13         37.29         39.67         5.21 o
 -16   6  13          0.48         -2.97         6.82 o
 -15   6  13        133.38        135.86         9.28 o
 -14   6  13          6.36          8.13         7.20 o
 -13   6  13         73.94         79.05        18.32 o
 -12   6  13          0.34          5.16         3.16 o
 -11   6  13          1.76          0.56         2.89 o
 -10   6  13        285.68        267.51        12.76 o
  -9   6  13         23.17         27.00         4.45 o
  -8   6  13          1.72          5.88         3.24 o
  -7   6  13        121.96        154.59        16.52 o
  -6   6  13          0.21          8.17         4.94 o
  -5   6  13          6.58          1.86         4.80 o
  -4   6  13          9.10          8.67         4.63 o
  -3   6  13         89.83         76.50        14.47 o
  -2   6  13        414.09        378.52        19.09 o
  -1   6  13          0.45          6.14        10.40 o
   0   6  13          0.57         -3.00         5.28 o
   1   6  13         38.49         34.92         6.17 o
   2   6  13          4.43         -5.98        10.92 o
   3   6  13          1.48         -5.68         9.71 o
   4   6  13          1.39         -2.98         6.69 o
   5   6  13          3.18          4.99         4.39 o
   6   6  13         33.79         34.94         6.83 o
   7   6  13          3.72         -1.81         6.59 o
   8   6  13         12.58         16.16        12.83 o
   9   6  13          5.41         11.16         5.38 o
  10   6  13         18.62         24.68         6.78 o
  11   6  13         70.85         70.03        10.30 o
  12   6  13         19.51         23.48         5.98 o
  13   6  13          5.02        -11.72        11.72 o
  14   6  13          2.69         -4.00         8.75 o
  15   6  13         25.03         22.83        12.12 o
  16   6  13          8.77         11.37        10.88 o
 -26   7  13          5.42          4.72         9.04 o
 -25   7  13          1.07          4.38         6.47 o
 -24   7  13          0.04         -5.41         6.97 o
 -23   7  13         13.49         17.97         7.24 o
 -22   7  13         87.75        107.08        13.29 o
 -21   7  13          5.06          2.42         4.41 o
 -20   7  13          1.54          5.85         4.56 o
 -19   7  13          0.91         -1.02         5.42 o
 -18   7  13         49.43         38.96        10.35 o
 -17   7  13         86.63         75.14         9.96 o
 -16   7  13         86.56         78.61        10.60 o
 -15   7  13        133.86        150.59        11.75 o
 -14   7  13         25.51         19.19         4.83 o
 -13   7  13         91.40         87.18         6.88 o
 -12   7  13          3.17          0.25         3.20 o
 -11   7  13          5.33         -0.39         7.49 o
 -10   7  13         64.36         67.96         7.08 o
  -9   7  13        119.13        116.52        12.92 o
  -8   7  13         34.05         32.21         6.77 o
  -7   7  13          0.17          1.13         3.63 o
  -6   7  13         81.10         88.86        20.49 o
  -5   7  13        113.10        111.55        10.89 o
  -4   7  13        105.20        114.36        15.01 o
  -3   7  13         55.93         60.42         8.20 o
  -2   7  13          0.50          0.97         4.34 o
  -1   7  13          0.41         -1.14        13.77 o
   0   7  13         41.83         51.19        12.00 o
   1   7  13          0.28         -8.56        10.44 o
   2   7  13          0.51         -2.88        14.97 o
   3   7  13          7.06          6.87        11.48 o
   4   7  13          5.37         12.28         5.96 o
   5   7  13        128.08        128.13        23.11 o
   6   7  13         41.59         43.92        10.47 o
   7   7  13          6.71         14.73         6.91 o
   8   7  13          1.76          2.87         5.06 o
   9   7  13         77.97         75.59        14.80 o
  10   7  13          2.76         -1.09         5.94 o
  11   7  13         27.38         17.05         6.85 o
  12   7  13         51.74         60.51        15.60 o
  13   7  13          2.05        -11.27        11.27 o
  14   7  13         32.62         25.26        10.43 o
 -24   8  13          4.10          0.41         6.71 o
 -23   8  13         15.24          6.25         5.36 o
 -22   8  13          0.03         -2.49         7.43 o
 -21   8  13         23.92         17.56        10.14 o
 -20   8  13         30.26         22.58         9.40 o
 -19   8  13          5.51          1.92         6.64 o
 -18   8  13          3.14          6.90         8.58 o
 -17   8  13          0.45         -0.53         7.18 o
 -16   8  13         25.57         26.64        11.70 o
 -15   8  13         55.46         57.13        15.00 o
 -14   8  13          8.57         12.07         4.28 o
 -13   8  13         25.77         28.60         5.57 o
 -12   8  13          0.81          2.24         4.34 o
 -11   8  13          0.18          0.71         4.63 o
 -10   8  13         51.47         38.89         7.84 o
  -9   8  13         53.38         64.93        10.44 o
  -8   8  13         66.15         67.07        10.46 o
  -7   8  13          2.32         -5.02         8.76 o
  -6   8  13          6.26         16.79         6.28 o
  -5   8  13          3.20          0.64         4.67 o
  -4   8  13          0.87         -1.68        12.01 o
  -3   8  13         16.15         12.23        10.60 o
  -2   8  13         10.00          9.05         5.15 o
  -1   8  13          8.16         -0.14         5.97 o
   0   8  13         29.33         37.23        13.00 o
   1   8  13         26.72         27.30         7.59 o
   2   8  13          0.12         -3.59         7.81 o
   3   8  13          2.27         -1.20        12.29 o
   4   8  13          0.89         -1.19         6.96 o
   5   8  13          2.87          2.97         8.40 o
   6   8  13          2.43          2.66         7.23 o
   7   8  13         35.36         50.35        10.40 o
   8   8  13          0.00         -0.62         7.93 o
   9   8  13         31.15         34.37         8.96 o
  10   8  13          0.49         -5.16         8.59 o
  11   8  13          3.67         -9.97        11.42 o
 -14   9  13         13.43         19.26        11.98 o
 -13   9  13        158.45        167.25        18.44 o
 -12   9  13          3.82         10.78         6.93 o
 -11   9  13        100.07        113.95        15.22 o
 -10   9  13         32.26         29.81         8.62 o
  -9   9  13         76.40         96.67        14.28 o
  -8   9  13        105.34        125.35        15.94 o
  -7   9  13         49.85         90.65        13.98 o
  -6   9  13         17.26         50.57        11.46 o
  -5   9  13         68.40         96.36        14.26 o
  -4   9  13          0.36          8.23         6.77 o
  -3   9  13          8.32          9.09         6.07 o
  -2   9  13          0.29         -4.40        18.70 o
  -1   9  13          3.70          3.17         5.65 o
   0   9  13          7.88         21.80         7.99 o
   1   9  13        164.66        185.66        20.31 o
   2   9  13          5.09         10.41        10.25 o
   3   9  13          0.44          4.40         9.63 o
   4   9  13          9.10         15.22         9.96 o
 -33   0  14          7.33          2.19         7.56 o
 -32   0  14          4.13         -4.86         8.57 o
 -31   0  14         29.57         27.45         9.35 o
 -30   0  14        203.42        229.59        25.25 o
 -29   0  14         12.52         -1.53         6.43 o
 -28   0  14          1.04          1.57         6.10 o
 -27   0  14          9.06         14.10         7.31 o
 -26   0  14          1.66          1.49         6.50 o
 -25   0  14        316.26        343.59        27.57 o
 -24   0  14         64.81         46.85        11.27 o
 -23   0  14         42.36         41.74         9.62 o
 -22   0  14         14.77          8.93         5.37 o
 -21   0  14        180.31        140.67        16.71 o
 -20   0  14          8.49          5.04         6.86 o
 -19   0  14        235.32        203.57        19.87 o
 -18   0  14        236.06        213.00        19.50 o
 -17   0  14       1065.39        984.75        41.22 o
 -16   0  14         12.45         29.33        11.40 o
 -15   0  14        800.64        786.53        36.63 o
 -14   0  14       9420.39       9160.63       227.39 o
 -13   0  14       1692.62       1811.81        50.51 o
 -12   0  14        608.73        696.35        34.49 o
 -11   0  14        259.27        289.85        22.53 o
 -10   0  14       3182.57       3080.73        84.46 o
  -9   0  14        308.59        260.06        20.19 o
  -8   0  14       1168.53       1143.61        42.62 o
  -7   0  14        280.94        236.06        18.22 o
  -6   0  14         89.50         79.13        10.88 o
  -5   0  14        365.00        378.45        23.10 o
  -4   0  14         16.10         14.41         4.65 o
  -3   0  14         16.36         11.24         5.99 o
  -2   0  14         54.51         63.58         9.56 o
  -1   0  14        308.14        347.12        23.49 o
   0   0  14        435.35        460.55        27.65 o
   1   0  14       1665.42       1749.63        57.31 o
   2   0  14       1170.20       1233.99        46.23 o
   3   0  14       1568.63       1446.33        51.97 o
   4   0  14        700.92        765.16        36.36 o
   5   0  14         14.49         10.72         6.05 o
   6   0  14         25.26         17.20         6.11 o
   7   0  14          1.74         -3.81         6.37 o
   8   0  14         34.55         20.02         7.15 o
   9   0  14          4.45         -0.11         5.63 o
  10   0  14        137.88        132.59        16.48 o
  11   0  14          2.88          6.12         5.11 o
  12   0  14         18.23         18.19         8.60 o
  13   0  14         23.40         21.69         8.80 o
  14   0  14         16.53         23.71         9.58 o
  15   0  14        213.45        205.72        22.61 o
  16   0  14          1.84         -2.02         5.85 o
  17   0  14        121.40        124.47        19.03 o
[truncated: 177,572 more chars]
